# Supplementary material for: Evaluating the pathogenic and immunological effects of ds-GFP as a control in in vivo RNA interference studies of Schistosoma japonicum
Source: Parasite. 2025 Feb 26;32:16. doi: 10.1051/parasite/2025003 (PMC11863600; doi:10.1051/parasite/2025003)
Supplement: Supplementary file 1 — Supplementary Table 1. All primers for this study. Supplementary Table 2. GFP_spleen_VS_NaCl_spleen_DEGenes and GFP_spleen_VS_NaCl_spleen_GOterms_enrichment. Supplementary Table 3. dsGFP.F_VS_NACL.F_DEGenes and dsGFP.M_VS_NACL.M_DEGenes. [file parasite-32-16-s1.zip]

Archive with 5 entries (5 files):
- parasite240106-1-olm/Supplementary Table 1.xlsx
- parasite240106-1-olm/SuppTable_2_GFP_spleen_VS_NaCl_spleen_DEGenes.xlsx
- parasite240106-1-olm/SuppTable_2_GFP_spleen_VS_NaCl_spleen_GOterms_enrichment.xlsx
- parasite240106-1-olm/SuppTable_3_dsGFP.F_VS_NACL.F_DEGenes.xlsx
- parasite240106-1-olm/SuppTable_3_dsGFP.M_VS_NACL.M_DEGenes.xlsx
