# Supplementary material for: Evaluating the pathogenic and immunological effects of ds-GFP as a control in in vivo RNA interference studies of Schistosoma japonicum
Source: Parasite. 2025 Feb 26;32:16. doi: 10.1051/parasite/2025003 (PMC11863600; doi:10.1051/parasite/2025003)
Supplement: Supplementary file 1 — Supplementary Table 1. All primers for this study. Supplementary Table 2. GFP_spleen_VS_NaCl_spleen_DEGenes and GFP_spleen_VS_NaCl_spleen_GOterms_enrichment. Supplementary Table 3. dsGFP.F_VS_NACL.F_DEGenes and dsGFP.M_VS_NACL.M_DEGenes. [file parasite-32-16-s1.zip › parasite240106-1-olm/Supplementary Table 1.xlsx]

## Sheet: Sheet1
dsRNA	Primer code	Forward Primer (5’-3’)	Reverse Primer (5’-3’)
1	GFP	TAATACGACTCACTATAGGGAGAGCAGCACGACTTCTTCAA	TAATACGACTCACTATAGGGAGAGAACTCCAGCAGGACCAT
qPCR	Primer code	Forward Primer (5’-3’)	Reverse Primer (5’-3’)
1	GAPDH	AACAGGGTGGTGGACCTCAT	AGTTGGGATAGGGCCTCTCTT
2	TGF-β	TGATACGCCTGAGTGGCTGTCT	CACAAGAGCAGTGAGCGCTGAA
3	IL-6	TCCATCCAGTTGCCTTCTTG	GGTCTGTTGGGAGTGGTATC
4	IL-10	CATACTGCTAACCGACTC	CCACTGCCTTGCTCTTAT
5	IL-17A	GCCCTCAGACTACCTCAACC	CTTTCCCTCCGCATTGACAC
6	IL-33	GATGGGAAGAAGCTGATGGTG	TTGTGAAGGACGAAGAAGGC
7	IL-1β	GAATCTATACCTGTCCTGTGTA	CTTGTGCTCTGCTTGTGA
8	iNOS	CGAAACGCTTCACTTCCAA	CGAAACGCTTCACTTCCAA
9	IFN-γ	TGATTACTACCTTCTTCAGCAACAG	CTGGTGGACCACTCGGATG
