# Supplementary material for: Evaluating the pathogenic and immunological effects of ds-GFP as a control in in vivo RNA interference studies of Schistosoma japonicum
Source: Parasite. 2025 Feb 26;32:16. doi: 10.1051/parasite/2025003 (PMC11863600; doi:10.1051/parasite/2025003)
Supplement: Supplementary file 1 — Supplementary Table 1. All primers for this study. Supplementary Table 2. GFP_spleen_VS_NaCl_spleen_DEGenes and GFP_spleen_VS_NaCl_spleen_GOterms_enrichment. Supplementary Table 3. dsGFP.F_VS_NACL.F_DEGenes and dsGFP.M_VS_NACL.M_DEGenes. [file parasite-32-16-s1.zip › parasite240106-1-olm/SuppTable_2_GFP_spleen_VS_NaCl_spleen_DEGenes.xlsx]

## Sheet: Up_regulated
ENSEMBL	baseMean	log2FoldChange	lfcSE	stat	pvalue	padj	SYMBOL	GENENAME	ENTREZID
ENSMUSG00000040254	439.803	4.66366	0.338873	13.7622	4.29988e-43	7.82707e-39	Sema3d	sema domain, immunoglobulin domain (Ig), short basic domain, secreted, (semaphorin) 3D	108151
ENSMUSG00000029372	1759.64	2.86509	0.212741	13.4675	2.43042e-41	2.21204e-37	Ppbp	pro-platelet basic protein	57349
ENSMUSG00000045954	952.343	2.88291	0.216747	13.3008	2.2906e-40	1.38986e-36	Cavin2	caveolae associated 2	20324
ENSMUSG00000034648	214.895	3.38104	0.287118	11.7758	5.20415e-32	2.36828e-28	Lrrn1	leucine rich repeat protein 1, neuronal	16979
ENSMUSG00000102051	266.759	3.96451	0.339683	11.6712	1.7882e-31	6.51014e-28	Ly6a2	lymphocyte antigen 6 complex, locus A2	546643
ENSMUSG00000023132	404.938	3.68768	0.329545	11.1902	4.55333e-29	1.3814e-25	Gzma	granzyme A	14938
ENSMUSG00000020019	257.56	2.46772	0.22361	11.0358	2.56703e-28	6.67537e-25	Ntn4	netrin 4	57764
ENSMUSG00000040998	914.015	3.5797	0.326471	10.9648	5.64148e-28	1.28365e-24	Npnt	nephronectin	114249
ENSMUSG00000028859	930.794	2.75233	0.25176	10.9323	8.07456e-28	1.63312e-24	Csf3r	colony stimulating factor 3 receptor (granulocyte)	12986
ENSMUSG00000044337	529.017	2.14961	0.200067	10.7444	6.29521e-27	1.14592e-23	Ackr3	atypical chemokine receptor 3	12778
ENSMUSG00000022623	496.705	2.41636	0.231079	10.4569	1.36277e-25	2.25514e-22	Shank3	SH3 and multiple ankyrin repeat domains 3	58234
ENSMUSG00000064246	160.143	4.63875	0.448642	10.3395	4.66724e-25	7.07982e-22	Chil1	chitinase-like 1	12654
ENSMUSG00000074491	214.945	2.98704	0.290924	10.2674	9.88164e-25	1.38366e-21	Clec4g	C-type lectin domain family 4, member g	75863
ENSMUSG00000031574	934.737	2.8867	0.283578	10.1796	2.44588e-24	3.18017e-21	Star	steroidogenic acute regulatory protein	20845
ENSMUSG00000035459	1721.22	2.67366	0.264481	10.1091	5.03565e-24	6.11093e-21	Stab2	stabilin 2	192188
ENSMUSG00000039109	458.485	3.6076	0.357827	10.0819	6.63963e-24	7.55382e-21	F13a1	coagulation factor XIII, A1 subunit	74145
ENSMUSG00000028883	420.119	2.42923	0.242638	10.0117	1.35367e-23	1.44946e-20	Sema3a	sema domain, immunoglobulin domain (Ig), short basic domain, secreted, (semaphorin) 3A	20346
ENSMUSG00000023959	810.804	2.29734	0.229742	9.99966	1.5292e-23	1.54644e-20	Clic5	chloride intracellular channel 5	224796
ENSMUSG00000062184	445.736	2.8038	0.283213	9.89995	4.16474e-23	3.99004e-20	Hs6st2	heparan sulfate 6-O-sulfotransferase 2	50786
ENSMUSG00000020154	1245.91	2.10902	0.214584	9.82845	8.49176e-23	7.72878e-20	Ptprb	protein tyrosine phosphatase, receptor type, B	19263
ENSMUSG00000007655	376.429	1.85952	0.190015	9.78619	1.29074e-22	1.11883e-19	Cav1	caveolin 1, caveolae protein	12389
ENSMUSG00000019359	501.676	3.46963	0.356893	9.72177	2.43518e-22	2.01489e-19	Gdpd2	glycerophosphodiester phosphodiesterase domain containing 2	71584
ENSMUSG00000058396	380.922	3.10104	0.323537	9.58483	9.26099e-22	7.02407e-19	Gpr182	G protein-coupled receptor 182	11536
ENSMUSG00000066842	419.763	2.27519	0.237306	9.58758	9.01747e-22	7.02407e-19	Hmcn1	hemicentin 1	545370
ENSMUSG00000047953	222.143	2.32908	0.245375	9.49194	2.26776e-21	1.6512e-18	Gp5	glycoprotein 5 (platelet)	14729
ENSMUSG00000030554	178.054	2.75544	0.29306	9.40232	5.33748e-21	3.73685e-18	Synm	synemin, intermediate filament protein	233335
ENSMUSG00000027082	686.402	1.85379	0.197777	9.37313	7.04108e-21	4.65691e-18	Tfpi	tissue factor pathway inhibitor	21788
ENSMUSG00000057880	183.473	2.71403	0.28961	9.37132	7.1633e-21	4.65691e-18	Abat	4-aminobutyrate aminotransferase	268860
ENSMUSG00000047414	112.866	3.81957	0.408389	9.35277	8.53827e-21	5.35939e-18	Flrt2	fibronectin leucine rich transmembrane protein 2	399558
ENSMUSG00000054793	208.87	2.87407	0.30863	9.31234	1.25047e-20	7.58742e-18	Cadm4	cell adhesion molecule 4	260299
ENSMUSG00000056399	117.435	4.86397	0.523273	9.29529	1.4681e-20	8.62062e-18	Prss34	protease, serine 34	328780
ENSMUSG00000025776	209.712	2.67881	0.291267	9.19708	3.67821e-20	2.09232e-17	Crispld1	cysteine-rich secretory protein LCCL domain containing 1	83691
ENSMUSG00000033327	891.685	2.45557	0.268036	9.16134	5.12584e-20	2.82744e-17	Tnxb	tenascin XB	81877
ENSMUSG00000078780	107.145	3.27401	0.358026	9.14461	5.98479e-20	3.20415e-17	Gm5150	predicted gene 5150	381484
ENSMUSG00000037892	199.721	2.39502	0.26321	9.09925	9.09563e-20	4.73051e-17	Pcdh18	protocadherin 18	73173
ENSMUSG00000054641	212.656	2.77599	0.305928	9.074	1.14724e-19	5.80091e-17	Mmrn1	multimerin 1	70945
ENSMUSG00000037095	466.744	2.24639	0.24895	9.02345	1.82257e-19	8.96654e-17	Lrg1	leucine-rich alpha-2-glycoprotein 1	76905
ENSMUSG00000026435	347.834	2.67519	0.296789	9.01376	1.99112e-19	9.53797e-17	Slc45a3	solute carrier family 45, member 3	212980
ENSMUSG00000047793	358.121	2.49335	0.277437	8.9871	2.53846e-19	1.15519e-16	Sned1	sushi, nidogen and EGF-like domains 1	208777
ENSMUSG00000063193	131.41	3.44192	0.382936	8.98822	2.51265e-19	1.15519e-16	Cd300lb	CD300 molecule like family member B	217304
ENSMUSG00000032915	1265.16	2.6867	0.301376	8.91478	4.88765e-19	2.17e-16	Adgre4	adhesion G protein-coupled receptor E4	52614
ENSMUSG00000043832	353.82	2.24895	0.253197	8.88223	6.5532e-19	2.84019e-16	Clec4a3	C-type lectin domain family 4, member a3	73149
ENSMUSG00000052270	135.418	3.6674	0.413842	8.86183	7.87123e-19	3.33209e-16	Fpr2	formyl peptide receptor 2	14289
ENSMUSG00000020125	849.779	4.88216	0.551702	8.84928	8.80892e-19	3.64429e-16	Elane	elastase, neutrophil expressed	50701
ENSMUSG00000046908	116.389	4.2244	0.478409	8.8301	1.04578e-18	4.13832e-16	Ltb4r1	leukotriene B4 receptor 1	16995
ENSMUSG00000059108	391.47	2.72537	0.308584	8.83186	1.02953e-18	4.13832e-16	Ifitm6	interferon induced transmembrane protein 6	213002
ENSMUSG00000056025	896.566	2.37485	0.269116	8.82462	1.09828e-18	4.2536e-16	Clca3a1	chloride channel accessory 3A1	12722
ENSMUSG00000031596	260.713	2.85561	0.323853	8.81761	1.16932e-18	4.43442e-16	Slc7a2	solute carrier family 7 (cationic amino acid transporter, y+ system), member 2	11988
ENSMUSG00000029925	377.563	2.76831	0.315143	8.7843	1.57338e-18	5.84496e-16	Tbxas1	thromboxane A synthase 1, platelet	21391
ENSMUSG00000019899	137.092	3.26293	0.371832	8.77528	1.70486e-18	6.2067e-16	Lama2	laminin, alpha 2	16773
ENSMUSG00000031344	60.3286	3.60694	0.411923	8.75635	2.01682e-18	7.19846e-16	Gabrq	gamma-aminobutyric acid (GABA) A receptor, subunit theta	57249
ENSMUSG00000045680	435.003	2.23	0.255668	8.72225	2.72724e-18	9.5469e-16	Tcf21	transcription factor 21	21412
ENSMUSG00000044674	481.949	2.1122	0.243996	8.65668	4.85684e-18	1.6681e-15	Fzd1	frizzled class receptor 1	14362
ENSMUSG00000036502	79.395	3.43583	0.397098	8.65234	5.04536e-18	1.70075e-15	Tmem255a	transmembrane protein 255A	245386
ENSMUSG00000040412	75.3748	4.13483	0.478228	8.64615	5.32675e-18	1.76296e-15	Elapor1	endosome-lysosome associated apoptosis and autophagy regulator 1	229722
ENSMUSG00000049130	114.028	3.64338	0.422094	8.63167	6.04642e-18	1.96541e-15	C5ar1	complement component 5a receptor 1	12273
ENSMUSG00000049037	389.313	2.05302	0.239094	8.58666	8.95362e-18	2.85935e-15	Clec4a1	C-type lectin domain family 4, member a1	269799
ENSMUSG00000051279	229.678	2.72852	0.318309	8.57191	1.01784e-17	3.19444e-15	Gdf6	growth differentiation factor 6	242316
ENSMUSG00000040605	165.666	1.90534	0.222877	8.5488	1.24372e-17	3.83718e-15	Bace2	beta-site APP-cleaving enzyme 2	56175
ENSMUSG00000062524	116.372	2.46946	0.288987	8.54522	1.28289e-17	3.89207e-15	Ncr1	natural cytotoxicity triggering receptor 1	17086
ENSMUSG00000051497	260.967	2.61417	0.307356	8.50534	1.81064e-17	5.36546e-15	Kcnj16	potassium inwardly-rectifying channel, subfamily J, member 16	16517
ENSMUSG00000066684	253.828	2.55681	0.30065	8.50427	1.82749e-17	5.36546e-15	Pilrb1	paired immunoglobin-like type 2 receptor beta 1	170741
ENSMUSG00000053965	249.263	2.17098	0.255503	8.49687	1.94765e-17	5.62749e-15	Pde5a	phosphodiesterase 5A, cGMP-specific	242202
ENSMUSG00000030786	1135.72	2.64123	0.311978	8.46607	2.5382e-17	7.2192e-15	Itgam	integrin alpha M	16409
ENSMUSG00000028713	88.3193	3.25216	0.384925	8.44881	2.94296e-17	8.24164e-15	Cyp4b1	cytochrome P450, family 4, subfamily b, polypeptide 1	13120
ENSMUSG00000041592	127.359	4.19286	0.498963	8.40314	4.34687e-17	1.19888e-14	Sdk2	sidekick cell adhesion molecule 2	237979
ENSMUSG00000039004	101.081	2.28177	0.272066	8.38683	4.99424e-17	1.35687e-14	Bmp6	bone morphogenetic protein 6	12161
ENSMUSG00000022788	275.504	2.2462	0.267894	8.38465	5.08778e-17	1.36195e-14	Fgd4	FYVE, RhoGEF and PH domain containing 4	224014
ENSMUSG00000022665	371.241	2.22683	0.26643	8.35803	6.37757e-17	1.68248e-14	Ccdc80	coiled-coil domain containing 80	67896
ENSMUSG00000050953	824.797	1.57413	0.188968	8.33016	8.07332e-17	2.09941e-14	Gja1	gap junction protein, alpha 1	14609
ENSMUSG00000025701	135.758	4.46348	0.536566	8.3186	8.90062e-17	2.28194e-14	Alox5	arachidonate 5-lipoxygenase	11689
ENSMUSG00000043940	989.297	2.58553	0.313421	8.24938	1.5922e-16	4.02539e-14	Wdfy3	WD repeat and FYVE domain containing 3	72145
ENSMUSG00000000320	422.29	1.79422	0.218201	8.22278	1.98831e-16	4.81681e-14	Alox12	arachidonate 12-lipoxygenase	11684
ENSMUSG00000001930	610.491	2.6523	0.322467	8.22502	1.95163e-16	4.81681e-14	Vwf	Von Willebrand factor	22371
ENSMUSG00000046245	492.852	2.36766	0.287942	8.22268	1.99008e-16	4.81681e-14	Pilra	paired immunoglobin-like type 2 receptor alpha	231805
ENSMUSG00000090665	56.5906	3.30945	0.402539	8.22142	2.01108e-16	4.81681e-14
ENSMUSG00000031548	389.248	1.91103	0.23298	8.20255	2.35344e-16	5.5636e-14	Sfrp1	secreted frizzled-related protein 1	20377
ENSMUSG00000035448	699.628	4.28001	0.522162	8.19671	2.47046e-16	5.76536e-14	Ccr3	chemokine (C-C motif) receptor 3	12771
ENSMUSG00000079481	252.403	2.81348	0.344023	8.17819	2.88137e-16	6.63919e-14	Nhsl2	NHS-like 2	100042480
ENSMUSG00000048960	255.179	2.04116	0.249833	8.17008	3.08189e-16	7.01245e-14	Prex2	phosphatidylinositol-3,4,5-trisphosphate-dependent Rac exchange factor 2	109294
ENSMUSG00000031785	361.636	2.51946	0.308501	8.16677	3.16745e-16	7.11816e-14	Adgrg1	adhesion G protein-coupled receptor G1	14766
ENSMUSG00000026579	332.32	2.69835	0.330733	8.15869	3.38668e-16	7.43282e-14	F5	coagulation factor V	14067
ENSMUSG00000076514	647.297	1.8632	0.228372	8.15861	3.38913e-16	7.43282e-14	Igkv17-121	immunoglobulin kappa variable 17-121	667435
ENSMUSG00000046318	139.984	2.80037	0.343882	8.1434	3.84332e-16	8.32856e-14	Ccbe1	collagen and calcium binding EGF domains 1	320924
ENSMUSG00000030187	159.377	2.44662	0.300571	8.13992	3.95525e-16	8.47027e-14	Klra2	killer cell lectin-like receptor, subfamily A, member 2	16633
ENSMUSG00000040152	1086.37	2.09919	0.259279	8.09625	5.66809e-16	1.19972e-13	Thbs1	thrombospondin 1	21825
ENSMUSG00000051682	898.802	2.59812	0.321285	8.08666	6.13217e-16	1.28303e-13	Treml4	triggering receptor expressed on myeloid cells-like 4	224840
ENSMUSG00000037379	96.9824	2.88222	0.356757	8.07893	6.53397e-16	1.35157e-13	Spon2	spondin 2, extracellular matrix protein	100689
ENSMUSG00000031824	738.8	2.64839	0.328729	8.05646	7.85326e-16	1.60621e-13	6430548M08Rik	RIKEN cDNA 6430548M08 gene	234797
ENSMUSG00000078810	60.7858	3.98057	0.494276	8.05334	8.05627e-16	1.62942e-13	Gp6	glycoprotein 6 (platelet)	243816
ENSMUSG00000041741	313.364	1.75812	0.219006	8.0277	9.93168e-16	1.98666e-13	Pde3a	phosphodiesterase 3A, cGMP inhibited	54611
ENSMUSG00000059049	63.401	4.05381	0.505135	8.0252	1.01363e-15	2.00555e-13	Frem1	Fras1 related extracellular matrix protein 1	329872
ENSMUSG00000058248	93.6463	3.6792	0.458562	8.02333	1.02914e-15	2.01434e-13	Kcnh1	potassium voltage-gated channel, subfamily H (eag-related), member 1	16510
ENSMUSG00000018927	582.41	3.66675	0.459136	7.98621	1.39154e-15	2.69471e-13	Ccl6	chemokine (C-C motif) ligand 6	20305
ENSMUSG00000028005	176.194	1.61878	0.203209	7.96612	1.6373e-15	3.13725e-13	Gucy1b1	guanylate cyclase 1, soluble, beta 1	54195
ENSMUSG00000024511	208.147	2.59796	0.326445	7.95833	1.74378e-15	3.30647e-13	Rab27b	RAB27B, member RAS oncogene family	80718
ENSMUSG00000022309	154.475	2.03206	0.255535	7.9522	1.83226e-15	3.43841e-13	Angpt1	angiopoietin 1	11600
ENSMUSG00000014361	1123.92	2.17744	0.27521	7.9119	2.53487e-15	4.66083e-13	Mertk	MER proto-oncogene tyrosine kinase	17289
ENSMUSG00000006611	649.191	1.78245	0.225651	7.89914	2.80833e-15	5.112e-13	Hfe	homeostatic iron regulator	15216
ENSMUSG00000068747	925.239	2.56468	0.325003	7.89124	2.99207e-15	5.39253e-13	Sort1	sortilin 1	20661
ENSMUSG00000026835	259.886	5.57883	0.707968	7.88005	3.27242e-15	5.72767e-13	Fcnb	ficolin B	14134
ENSMUSG00000029309	779.045	1.75252	0.222388	7.88049	3.26095e-15	5.72767e-13	Sparcl1	SPARC-like 1	13602
ENSMUSG00000053101	269.158	2.33934	0.297799	7.85544	3.98382e-15	6.90643e-13	Gpr141	G protein-coupled receptor 141	353346
ENSMUSG00000045502	210.749	3.38916	0.431758	7.84966	4.17169e-15	7.1639e-13	Hcar2	hydroxycarboxylic acid receptor 2	80885
ENSMUSG00000026768	142.914	2.54809	0.32482	7.84464	4.34188e-15	7.38646e-13	Itga8	integrin alpha 8	241226
ENSMUSG00000030064	954.829	1.55819	0.198873	7.83511	4.68422e-15	7.89509e-13	Frmd4b	FERM domain containing 4B	232288
ENSMUSG00000048498	244.409	3.23662	0.413531	7.8268	5.00428e-15	8.35714e-13	Cd300e	CD300E molecule	217306
ENSMUSG00000055013	557.898	2.31231	0.296592	7.79628	6.37566e-15	1.04555e-12	Agap1	ArfGAP with GTPase domain, ankyrin repeat and PH domain 1	347722
ENSMUSG00000027931	143.244	2.43284	0.312539	7.78413	7.01928e-15	1.13334e-12	Npr1	natriuretic peptide receptor 1	18160
ENSMUSG00000044447	818.824	1.58977	0.20424	7.78384	7.0355e-15	1.13334e-12	Dock5	dedicator of cytokinesis 5	68813
ENSMUSG00000034361	331.844	1.87983	0.241581	7.78137	7.17428e-15	1.14556e-12	Cpne2	copine II	234577
ENSMUSG00000021823	716.337	2.43914	0.314114	7.76514	8.15537e-15	1.29089e-12	Vcl	vinculin	22330
ENSMUSG00000045312	120.146	2.81186	0.362834	7.74973	9.20883e-15	1.44507e-12	Lhfpl2	lipoma HMGIC fusion partner-like 2	218454
ENSMUSG00000015354	95.5263	3.66488	0.474235	7.72799	1.09259e-14	1.69987e-12	Pcolce2	procollagen C-endopeptidase enhancer 2	76477
ENSMUSG00000032076	861.681	2.01408	0.261381	7.70553	1.303e-14	2.01004e-12	Cadm1	cell adhesion molecule 1	54725
ENSMUSG00000015305	1102.89	1.47818	0.192257	7.68856	1.48801e-14	2.27616e-12	Sash1	SAM and SH3 domain containing 1	70097
ENSMUSG00000024365	62.5158	4.90089	0.639626	7.66213	1.8288e-14	2.76818e-12	Cyp21a1	cytochrome P450, family 21, subfamily a, polypeptide 1	13079
ENSMUSG00000050530	202.924	1.94514	0.253918	7.66052	1.85188e-14	2.76818e-12	Fam171a1	family with sequence similarity 171, member A1	269233
ENSMUSG00000085723	73.9008	3.27118	0.427032	7.66028	1.85529e-14	2.76818e-12	Gm15915	predicted gene 15915	100504069
ENSMUSG00000029373	636.825	1.87223	0.244642	7.65293	1.96458e-14	2.88397e-12	Pf4	platelet factor 4	56744
ENSMUSG00000044338	133.949	1.82306	0.238206	7.6533	1.95883e-14	2.88397e-12	Aplnr	apelin receptor	23796
ENSMUSG00000025993	7761.08	3.08799	0.403602	7.6511	1.99271e-14	2.90186e-12	Slc40a1	solute carrier family 40 (iron-regulated transporter), member 1	53945
ENSMUSG00000024420	159.926	1.8774	0.245579	7.64479	2.09284e-14	3.0235e-12	Zfp521	zinc finger protein 521	225207
ENSMUSG00000026712	2166.69	3.64539	0.477331	7.63704	2.22278e-14	3.18593e-12	Mrc1	mannose receptor, C type 1	17533
ENSMUSG00000049103	758.811	1.66858	0.218585	7.63356	2.28363e-14	3.24757e-12	Ccr2	chemokine (C-C motif) receptor 2	12772
ENSMUSG00000056492	683.775	1.41898	0.185954	7.63083	2.33252e-14	3.29139e-12	Adgrf5	adhesion G protein-coupled receptor F5	224792
ENSMUSG00000033777	532.038	1.83658	0.241457	7.60624	2.82181e-14	3.95118e-12	Tlr13	toll-like receptor 13	279572
ENSMUSG00000015437	119.355	2.23839	0.294396	7.60333	2.88611e-14	4.01038e-12	Gzmb	granzyme B	14939
ENSMUSG00000066682	257.2	2.01701	0.266484	7.569	3.76117e-14	5.18671e-12	Pilrb2	paired immunoglobin-like type 2 receptor beta 2	545812
ENSMUSG00000041445	428.73	1.791	0.236771	7.56425	3.90113e-14	5.33928e-12	Mmrn2	multimerin 2	105450
ENSMUSG00000020432	1098.28	1.64673	0.218097	7.55045	4.33763e-14	5.89238e-12	Tcn2	transcobalamin 2	21452
ENSMUSG00000028207	361.787	1.88158	0.249629	7.53751	4.79014e-14	6.45888e-12	Asph	aspartate-beta-hydroxylase	65973
ENSMUSG00000010175	140.12	1.92807	0.256055	7.52989	5.07823e-14	6.75794e-12	Prox1	prospero homeobox 1	19130
ENSMUSG00000020044	689.883	2.11542	0.280943	7.52969	5.08619e-14	6.75794e-12	Timp3	tissue inhibitor of metalloproteinase 3	21859
ENSMUSG00000017737	838.731	3.53551	0.469809	7.5254	5.25579e-14	6.9327e-12	Mmp9	matrix metallopeptidase 9	17395
ENSMUSG00000050931	123.942	3.4212	0.455467	7.51141	5.84921e-14	7.65994e-12	Sgms2	sphingomyelin synthase 2	74442
ENSMUSG00000041754	102.823	3.63674	0.485223	7.49499	6.63032e-14	8.62083e-12	Trem3	triggering receptor expressed on myeloid cells 3	58218
ENSMUSG00000030516	405.392	1.70331	0.228219	7.46349	8.42618e-14	1.08781e-11	Tjp1	tight junction protein 1	21872
ENSMUSG00000024440	441.049	2.05993	0.277298	7.42855	1.09791e-13	1.40284e-11	Pcdh12	protocadherin 12	53601
ENSMUSG00000035004	1010.12	1.41246	0.190152	7.42806	1.10205e-13	1.40284e-11	Igsf6	immunoglobulin superfamily, member 6	80719
ENSMUSG00000040855	116.805	1.96441	0.264562	7.42515	1.12653e-13	1.42405e-11	Reps2	RALBP1 associated Eps domain containing protein 2	194590
ENSMUSG00000039899	1126.14	1.45206	0.195643	7.42199	1.1537e-13	1.44833e-11	Fgl2	fibrinogen-like protein 2	14190
ENSMUSG00000028776	741.954	2.36762	0.319222	7.41686	1.19926e-13	1.49522e-11	Tinagl1	tubulointerstitial nephritis antigen-like 1	94242
ENSMUSG00000041757	480.729	1.88696	0.254674	7.40932	1.26946e-13	1.57197e-11	Plekha6	pleckstrin homology domain containing, family A member 6	240753
ENSMUSG00000040896	57.2472	2.82672	0.382501	7.39011	1.46711e-13	1.79233e-11	Kcnd3	potassium voltage-gated channel, Shal-related family, member 3	56543
ENSMUSG00000049493	100.275	1.72382	0.233502	7.38248	1.55373e-13	1.8855e-11	Pls1	plastin 1 (I-isoform)	102502
ENSMUSG00000016458	132.146	2.52172	0.341687	7.3802	1.58051e-13	1.9053e-11	Wt1	WT1 transcription factor	22431
ENSMUSG00000027435	759.328	1.34877	0.182968	7.37164	1.68547e-13	2.01846e-11	Cd93	CD93 antigen	17064
ENSMUSG00000052212	720.953	4.96917	0.676046	7.35035	1.97694e-13	2.35205e-11	Cd177	CD177 antigen	68891
ENSMUSG00000022157	53.5087	4.54535	0.619885	7.33256	2.2579e-13	2.66886e-11	Mcpt8	mast cell protease 8	17231
ENSMUSG00000032034	80.6729	2.84945	0.38869	7.33091	2.28596e-13	2.6846e-11	Kcnj5	potassium inwardly-rectifying channel, subfamily J, member 5	16521
ENSMUSG00000049791	72.608	2.66428	0.363536	7.32879	2.32244e-13	2.70996e-11	Fzd4	frizzled class receptor 4	14366
ENSMUSG00000039585	1324.01	1.47627	0.20169	7.3195	2.48901e-13	2.88583e-11	Myo9a	myosin IXa	270163
ENSMUSG00000027200	902.198	1.62954	0.223151	7.30239	2.82709e-13	3.25705e-11	Sema6d	sema domain, transmembrane domain (TM), and cytoplasmic domain, (semaphorin) 6D	214968
ENSMUSG00000027253	145.698	2.37501	0.325389	7.299	2.8992e-13	3.31912e-11	Lrp4	low density lipoprotein receptor-related protein 4	228357
ENSMUSG00000022438	878.098	2.27803	0.312617	7.28696	3.17032e-13	3.58443e-11	Parvb	parvin, beta	170736
ENSMUSG00000070873	51.3199	3.79234	0.521343	7.27419	3.48517e-13	3.91609e-11	Lilra5	leukocyte immunoglobulin-like receptor, subfamily A (with TM domain), member 5	232801
ENSMUSG00000051969	246.397	1.23993	0.170523	7.27135	3.55911e-13	3.97463e-11	Tlr11	toll-like receptor 11	239081
ENSMUSG00000055639	57.1823	4.42113	0.608775	7.26234	3.80458e-13	4.22285e-11	Dach1	dachshund family transcription factor 1	13134
ENSMUSG00000022824	48.6983	3.55367	0.490588	7.2437	4.36619e-13	4.81683e-11	Muc13	mucin 13, epithelial transmembrane	17063
ENSMUSG00000027765	103.841	2.35012	0.325062	7.22975	4.83868e-13	5.30593e-11	P2ry1	purinergic receptor P2Y, G-protein coupled 1	18441
ENSMUSG00000031613	1596.43	1.49228	0.206467	7.22771	4.9119e-13	5.35397e-11	Hpgd	hydroxyprostaglandin dehydrogenase 15 (NAD)	15446
ENSMUSG00000038068	355.078	1.89967	0.262929	7.22504	5.00941e-13	5.42776e-11	Rnf144b	ring finger protein 144B	218215
ENSMUSG00000042155	211.304	2.48246	0.343949	7.21753	5.294e-13	5.70217e-11	Klhl23	kelch-like 23	277396
ENSMUSG00000072214	94.4889	2.29932	0.318658	7.21565	5.36762e-13	5.74746e-11	Septin5	septin 5	18951
ENSMUSG00000030148	338.588	2.2753	0.315608	7.20927	5.62544e-13	5.9883e-11	Clec4a2	C-type lectin domain family 4, member a2	26888
ENSMUSG00000059498	957.586	1.62083	0.225313	7.19367	6.30734e-13	6.67515e-11	Fcgr3	Fc receptor, IgG, low affinity III	14131
ENSMUSG00000005672	780.439	1.07145	0.14945	7.16925	7.54075e-13	7.84368e-11	Kit	KIT proto-oncogene receptor tyrosine kinase	16590
ENSMUSG00000002602	4261.42	2.20881	0.309189	7.14389	9.07282e-13	9.38367e-11	Axl	AXL receptor tyrosine kinase	26362
ENSMUSG00000001249	151.462	2.50873	0.351954	7.128	1.01836e-12	1.0473e-10	Hpn	hepsin	15451
ENSMUSG00000026994	310.998	2.68302	0.376635	7.12365	1.05109e-12	1.07489e-10	Galnt3	polypeptide N-acetylgalactosaminyltransferase 3	14425
ENSMUSG00000059900	103.478	1.94685	0.273642	7.1146	1.12237e-12	1.14137e-10	Tmem40	transmembrane protein 40	94346
ENSMUSG00000035566	282.68	1.56187	0.219584	7.11287	1.13654e-12	1.14936e-10	Pcdh17	protocadherin 17	219228
ENSMUSG00000020787	162.903	2.23866	0.314777	7.11188	1.14476e-12	1.15128e-10	P2rx1	purinergic receptor P2X, ligand-gated ion channel, 1	18436
ENSMUSG00000017969	146.444	2.47993	0.349413	7.09742	1.2711e-12	1.27131e-10	Ptgis	prostaglandin I2 (prostacyclin) synthase	19223
ENSMUSG00000021390	71.7111	2.08534	0.295311	7.06149	1.64731e-12	1.63857e-10	Ogn	osteoglycin	18295
ENSMUSG00000033960	285.629	1.63158	0.231605	7.04467	1.85899e-12	1.83908e-10	Jcad	junctional cadherin 5 associated	240185
ENSMUSG00000022584	1965.07	1.32346	0.18856	7.01877	2.23828e-12	2.20235e-10	Ly6c2	lymphocyte antigen 6 complex, locus C2	100041546
ENSMUSG00000033910	592.559	1.4371	0.204858	7.01514	2.29717e-12	2.24814e-10	Gucy1a1	guanylate cyclase 1, soluble, alpha 1	60596
ENSMUSG00000016255	371.291	2.26279	0.323884	6.98641	2.82003e-12	2.73047e-10	Tubb1	tubulin, beta 1 class VI	545486
ENSMUSG00000024747	73.2581	3.99088	0.571611	6.98181	2.91395e-12	2.80649e-10	Aldh1a7	aldehyde dehydrogenase family 1, subfamily A7	26358
ENSMUSG00000033024	48.8042	2.25831	0.323539	6.98003	2.95112e-12	2.82732e-10	Klra9	killer cell lectin-like receptor subfamily A, member 9	16640
ENSMUSG00000024066	571.251	1.67769	0.240405	6.97861	2.98122e-12	2.84121e-10	Xdh	xanthine dehydrogenase	22436
ENSMUSG00000056174	88.4692	2.73844	0.392523	6.97652	3.02588e-12	2.86876e-10	Col8a2	collagen, type VIII, alpha 2	329941
ENSMUSG00000040249	2909.51	3.18786	0.458996	6.9453	3.77654e-12	3.56189e-10	Lrp1	low density lipoprotein receptor-related protein 1	16971
ENSMUSG00000031626	591.943	1.41479	0.203884	6.93919	3.94343e-12	3.68114e-10	Sorbs2	sorbin and SH3 domain containing 2	234214
ENSMUSG00000040314	315.492	5.10799	0.737388	6.92714	4.29422e-12	3.98814e-10	Ctsg	cathepsin G	13035
ENSMUSG00000020838	146.821	2.33031	0.337144	6.91191	4.78179e-12	4.41842e-10	Slc6a4	solute carrier family 6 (neurotransmitter transporter, serotonin), member 4	15567
ENSMUSG00000062345	37.2557	3.79983	0.551525	6.88969	5.59153e-12	5.14054e-10	Serpinb2	serine (or cysteine) peptidase inhibitor, clade B, member 2	18788
ENSMUSG00000060591	1070.02	1.39939	0.203411	6.87963	6.00078e-12	5.48906e-10	Ifitm2	interferon induced transmembrane protein 2	80876
ENSMUSG00000042286	457.936	1.68141	0.244441	6.8786	6.04443e-12	5.50134e-10	Stab1	stabilin 1	192187
ENSMUSG00000021675	164.677	2.12236	0.308784	6.87327	6.27482e-12	5.6603e-10	F2rl2	coagulation factor II (thrombin) receptor-like 2	14064
ENSMUSG00000062960	815.809	1.17071	0.170332	6.87312	6.28127e-12	5.6603e-10	Kdr	kinase insert domain protein receptor	16542
ENSMUSG00000023349	1015.72	2.19162	0.319053	6.86914	6.45916e-12	5.79193e-10	Clec4n	C-type lectin domain family 4, member n	56620
ENSMUSG00000038244	130.668	2.31071	0.336761	6.86157	6.81056e-12	6.04745e-10	Mical2	microtubule associated monooxygenase, calponin and LIM domain containing 2	320878
ENSMUSG00000039115	1134.23	1.97605	0.287964	6.86214	6.7837e-12	6.04745e-10	Itga9	integrin alpha 9	104099
ENSMUSG00000078122	258.343	2.04645	0.298306	6.86024	6.87447e-12	6.07456e-10	F630028O10Rik	RIKEN cDNA F630028O10 gene	100038363
ENSMUSG00000022817	816.383	1.9273	0.281068	6.85707	7.0287e-12	6.18084e-10	Itgb5	integrin beta 5	16419
ENSMUSG00000055485	316.215	2.40427	0.351057	6.84867	7.45407e-12	6.52338e-10	Soga1	suppressor of glucose, autophagy associated 1	320706
ENSMUSG00000018398	1027.21	2.17063	0.317243	6.84215	7.80127e-12	6.73017e-10	Septin8	septin 8	20362
ENSMUSG00000041268	306.236	1.88665	0.276033	6.83489	8.20704e-12	7.04682e-10	Dmxl2	Dmx-like 2	235380
ENSMUSG00000069873	63.0349	4.15669	0.608726	6.8285	8.58054e-12	7.33294e-10	4930438A08Rik	RIKEN cDNA 4930438A08 gene	73988
ENSMUSG00000026463	1373.26	2.17319	0.318524	6.82269	8.93529e-12	7.60042e-10	Atp2b4	ATPase, Ca++ transporting, plasma membrane 4	381290
ENSMUSG00000040809	2766.99	5.13366	0.75312	6.81653	9.32683e-12	7.89657e-10	Chil3	chitinase-like 3	12655
ENSMUSG00000061175	450.176	1.80788	0.26529	6.81474	9.44336e-12	7.95822e-10	Fnip2	folliculin interacting protein 2	329679
ENSMUSG00000040732	214.386	1.56695	0.23025	6.80543	1.0075e-11	8.4514e-10	Erg	ETS transcription factor	13876
ENSMUSG00000020709	316.216	1.50226	0.220927	6.7998	1.04768e-11	8.74809e-10	Adap2	ArfGAP with dual PH domains 2	216991
ENSMUSG00000035283	81.9062	3.0954	0.455356	6.79777	1.06249e-11	8.83128e-10	Adrb1	adrenergic receptor, beta 1	11554
ENSMUSG00000021759	788.96	1.2974	0.190907	6.79596	1.07592e-11	8.90224e-10	Plpp1	phospholipid phosphatase 1	19012
ENSMUSG00000004709	364.732	1.57369	0.231638	6.79374	1.09265e-11	8.91906e-10	Cd244a	CD244 molecule A	18106
ENSMUSG00000050761	204.309	1.7645	0.259722	6.79382	1.09201e-11	8.91906e-10	Gp1bb	glycoprotein Ib, beta polypeptide	14724
ENSMUSG00000050919	259.772	1.81476	0.267109	6.79409	1.09002e-11	8.91906e-10	Zfp366	zinc finger protein 366	238803
ENSMUSG00000034652	1011.05	1.97093	0.290373	6.78757	1.14038e-11	9.2671e-10	Cd300a	CD300A molecule	217303
ENSMUSG00000033705	312.98	1.66092	0.245229	6.77296	1.26173e-11	1.01178e-09	Stard9	START domain containing 9	668880
ENSMUSG00000005320	57.531	2.37646	0.350932	6.77186	1.27136e-11	1.01503e-09	Fgfr4	fibroblast growth factor receptor 4	14186
ENSMUSG00000027004	224.458	1.89332	0.27985	6.76549	1.32862e-11	1.0561e-09	Frzb	frizzled-related protein	20378
ENSMUSG00000047462	215.281	1.60692	0.237565	6.76413	1.34113e-11	1.06142e-09	Gpr141b	G protein-coupled receptor 141B	319293
ENSMUSG00000020961	116.905	2.49692	0.369183	6.76335	1.34838e-11	1.06253e-09	Ston2	stonin 2	108800
ENSMUSG00000005800	339.549	5.09088	0.753606	6.75535	1.42491e-11	1.118e-09	Mmp8	matrix metallopeptidase 8	17394
ENSMUSG00000027358	235.326	1.64709	0.244004	6.75024	1.47598e-11	1.1531e-09	Bmp2	bone morphogenetic protein 2	12156
ENSMUSG00000041797	360.449	2.02972	0.300871	6.74616	1.51805e-11	1.17894e-09	Abca9	ATP-binding cassette, sub-family A (ABC1), member 9	217262
ENSMUSG00000048332	792.79	1.39373	0.206607	6.74579	1.52201e-11	1.17894e-09	Lhfp	lipoma HMGIC fusion partner	108927
ENSMUSG00000020323	41.3377	4.72125	0.700405	6.74074	1.57584e-11	1.21547e-09	Prss57	protease, serine 57	73106
ENSMUSG00000027199	657.074	1.61935	0.240332	6.73796	1.60623e-11	1.23368e-09	Gatm	glycine amidinotransferase (L-arginine:glycine amidinotransferase)	67092
ENSMUSG00000019122	199.323	1.81462	0.269681	6.72876	1.71118e-11	1.30329e-09	Ccl9	chemokine (C-C motif) ligand 9	20308
ENSMUSG00000081534	1972.96	1.34704	0.200776	6.70916	1.9575e-11	1.48469e-09	Slc48a1	solute carrier family 48 (heme transporter), member 1	67739
ENSMUSG00000023993	183.331	1.98962	0.296664	6.70663	1.99175e-11	1.50439e-09	Treml1	triggering receptor expressed on myeloid cells-like 1	71326
ENSMUSG00000020681	392.928	2.09511	0.312443	6.70556	2.00633e-11	1.50914e-09	Ace	angiotensin I converting enzyme (peptidyl-dipeptidase A) 1	11421
ENSMUSG00000009350	1478.84	4.52841	0.675651	6.70229	2.0518e-11	1.53699e-09	Mpo	myeloperoxidase	17523
ENSMUSG00000022150	134.33	1.95882	0.292354	6.70018	2.08162e-11	1.54788e-09	Dab2	disabled 2, mitogen-responsive phosphoprotein	13132
ENSMUSG00000050666	176.32	1.84635	0.275572	6.70006	2.08334e-11	1.54788e-09	Vstm4	V-set and transmembrane domain containing 4	320736
ENSMUSG00000034923	60.673	2.49325	0.372253	6.69772	2.11691e-11	1.56643e-09	Ly6g6f	lymphocyte antigen 6 complex, locus G6F	433099
ENSMUSG00000045658	267.095	1.26537	0.189166	6.68917	2.24435e-11	1.65401e-09	Pid1	phosphotyrosine interaction domain containing 1	98496
ENSMUSG00000078817	43.3313	4.71563	0.705031	6.68855	2.25395e-11	1.65438e-09	Nlrp12	NLR family, pyrin domain containing 12	378425
ENSMUSG00000024451	467.573	1.74977	0.261933	6.68019	2.38625e-11	1.74445e-09	Arap3	ArfGAP with RhoGAP domain, ankyrin repeat and PH domain 3	106952
ENSMUSG00000023951	529.153	1.03865	0.155737	6.6693	2.5703e-11	1.87149e-09	Vegfa	vascular endothelial growth factor A	22339
ENSMUSG00000029381	199.406	1.96622	0.295968	6.64335	3.06629e-11	2.21491e-09	Shroom3	shroom family member 3	27428
ENSMUSG00000032484	7801.71	5.26701	0.794464	6.62964	3.36496e-11	2.42104e-09	Ngp	neutrophilic granule protein	18054
ENSMUSG00000028497	235.808	2.32598	0.350879	6.62902	3.37924e-11	2.42175e-09	Hacd4	3-hydroxyacyl-CoA dehydratase 4	66775
ENSMUSG00000042804	91.9677	1.99656	0.30152	6.62166	3.55191e-11	2.5355e-09	Gpr153	G protein-coupled receptor 153	100129
ENSMUSG00000031503	1213.4	1.43318	0.216722	6.61298	3.7665e-11	2.67818e-09	Col4a2	collagen, type IV, alpha 2	12827
ENSMUSG00000074622	2032.42	1.52817	0.231441	6.60286	4.03295e-11	2.85649e-09	Mafb	v-maf musculoaponeurotic fibrosarcoma oncogene family, protein B (avian)	16658
ENSMUSG00000050147	163.038	1.5465	0.234289	6.60083	4.08855e-11	2.88465e-09	F2rl3	coagulation factor II (thrombin) receptor-like 3	14065
ENSMUSG00000048120	1165.24	1.57526	0.238675	6.60005	4.11016e-11	2.8887e-09	Entpd1	ectonucleoside triphosphate diphosphohydrolase 1	12495
ENSMUSG00000027360	260.265	2.45844	0.372665	6.59691	4.19814e-11	2.93918e-09	Hdc	histidine decarboxylase	15186
ENSMUSG00000025165	61.3444	3.82918	0.58095	6.59124	4.36163e-11	3.04195e-09	Sectm1a	secreted and transmembrane 1A	209588
ENSMUSG00000036381	375.712	1.10581	0.167797	6.59017	4.39321e-11	3.05227e-09	P2ry14	purinergic receptor P2Y, G-protein coupled, 14	140795
ENSMUSG00000036381	375.712	1.10581	0.167797	6.59017	4.39321e-11	3.05227e-09	F630111L10Rik	RIKEN cDNA F630111L10 gene	140795
ENSMUSG00000041633	195.011	1.80406	0.274354	6.57566	4.84372e-11	3.35248e-09	Kctd12b	potassium channel tetramerisation domain containing 12b	207474
ENSMUSG00000035184	67.358	2.65973	0.404921	6.56852	5.08174e-11	3.49068e-09	Fam124a	family with sequence similarity 124, member A	629059
ENSMUSG00000030760	510.42	1.18208	0.180035	6.56585	5.17367e-11	3.54046e-09	Acer3	alkaline ceramidase 3	66190
ENSMUSG00000026580	47.5573	3.65847	0.557411	6.56333	5.26175e-11	3.58725e-09	Selp	selectin, platelet	20344
ENSMUSG00000039270	383.824	1.85579	0.282834	6.5614	5.33035e-11	3.61462e-09	Megf9	multiple EGF-like-domains 9	230316
ENSMUSG00000060470	116.553	2.25904	0.344308	6.56109	5.34161e-11	3.61462e-09	Adgrg3	adhesion G protein-coupled receptor G3	54672
ENSMUSG00000043740	414.623	1.60408	0.244634	6.55705	5.48837e-11	3.70018e-09	B430306N03Rik	RIKEN cDNA B430306N03 gene	320148
ENSMUSG00000026255	190.587	1.54232	0.235241	6.55636	5.51379e-11	3.7036e-09	Efhd1	EF hand domain containing 1	98363
ENSMUSG00000030247	313.816	1.13391	0.173115	6.55	5.75366e-11	3.85051e-09	Kcnj8	potassium inwardly-rectifying channel, subfamily J, member 8	16523
ENSMUSG00000029998	988.738	1.24771	0.190521	6.54894	5.79467e-11	3.86375e-09	Pcyox1	prenylcysteine oxidase 1	66881
ENSMUSG00000022332	169.149	1.49719	0.228658	6.54773	5.84197e-11	3.88107e-09	Khdrbs3	KH domain containing, RNA binding, signal transduction associated 3	13992
ENSMUSG00000027962	8916.1	1.74357	0.266619	6.53956	6.16984e-11	4.08399e-09	Vcam1	vascular cell adhesion molecule 1	22329
ENSMUSG00000021069	776.121	1.86261	0.285148	6.5321	6.48533e-11	4.27726e-09	Pygl	liver glycogen phosphorylase	110095
ENSMUSG00000021806	119.339	2.07509	0.317822	6.52909	6.6172e-11	4.34848e-09	Nid2	nidogen 2	18074
ENSMUSG00000058254	405.643	1.02418	0.157092	6.51961	7.04909e-11	4.61563e-09	Tspan7	tetraspanin 7	21912
ENSMUSG00000047250	593.28	1.59319	0.244872	6.50621	7.70703e-11	5.01039e-09	Ptgs1	prostaglandin-endoperoxide synthase 1	19224
ENSMUSG00000030340	38.6834	3.36548	0.518199	6.49456	8.32738e-11	5.38482e-09	Scnn1a	sodium channel, nonvoltage-gated 1 alpha	20276
ENSMUSG00000031196	120.906	3.2768	0.505221	6.48588	8.82175e-11	5.67429e-09	F8	coagulation factor VIII	14069
ENSMUSG00000046805	9540.69	1.33207	0.205595	6.47911	9.22646e-11	5.91371e-09	Mpeg1	macrophage expressed gene 1	17476
ENSMUSG00000031444	93.7174	2.97048	0.458653	6.47652	9.3865e-11	5.99517e-09	F10	coagulation factor X	14058
ENSMUSG00000027068	48.8136	5.72397	0.884056	6.47467	9.50181e-11	6.0476e-09	Dhrs9	dehydrogenase/reductase (SDR family) member 9	241452
ENSMUSG00000053025	32.1302	3.71708	0.574481	6.47032	9.77947e-11	6.20264e-09	Sv2b	synaptic vesicle glycoprotein 2 b	64176
ENSMUSG00000036676	231.643	1.58123	0.244735	6.46102	1.04002e-10	6.57341e-09	Tmtc3	transmembrane and tetratricopeptide repeat containing 3	237500
ENSMUSG00000026483	1264.56	1.38531	0.214564	6.45641	1.07214e-10	6.753e-09	Niban1	niban apoptosis regulator 1	63913
ENSMUSG00000020431	85.902	2.95665	0.458017	6.45533	1.0798e-10	6.7778e-09	Adcy1	adenylate cyclase 1	432530
ENSMUSG00000031765	389.153	1.28756	0.199735	6.44634	1.14581e-10	7.14386e-09	Mt1	metallothionein 1	17748
ENSMUSG00000040713	3406.79	1.74003	0.269926	6.44632	1.14597e-10	7.14386e-09	Creg1	cellular repressor of E1A-stimulated genes 1	433375
ENSMUSG00000029648	418.507	1.34742	0.209417	6.43416	1.24158e-10	7.71347e-09	Flt1	FMS-like tyrosine kinase 1	14254
ENSMUSG00000072721	26.0977	3.41186	0.530495	6.43147	1.26379e-10	7.82477e-09	Klra14-ps	killer cell lectin-like receptor subfamily A, member 14, pseudogene	654449
ENSMUSG00000026938	2115.89	2.97919	0.463495	6.42766	1.29587e-10	7.99619e-09	Fcna	ficolin A	14133
ENSMUSG00000031523	426.039	1.1836	0.184439	6.41728	1.38728e-10	8.50256e-09	Dlc1	deleted in liver cancer 1	50768
ENSMUSG00000050675	144.689	2.59878	0.405078	6.4155	1.40361e-10	8.57379e-09	Gp1ba	glycoprotein 1b, alpha polypeptide	14723
ENSMUSG00000026822	2124.24	4.9175	0.767055	6.41089	1.44673e-10	8.80763e-09	Lcn2	lipocalin 2	16819
ENSMUSG00000029596	58.2744	3.17599	0.495504	6.40962	1.45882e-10	8.85164e-09	Sdsl	serine dehydratase-like	257635
ENSMUSG00000005836	70.4864	2.41814	0.378497	6.38878	1.67215e-10	1.00456e-08	Gata6	GATA binding protein 6	14465
ENSMUSG00000034845	2636.01	1.20533	0.188647	6.38932	1.66625e-10	1.00456e-08	Plvap	plasmalemma vesicle associated protein	84094
ENSMUSG00000061666	136.798	1.76235	0.276562	6.37233	1.86174e-10	1.11478e-08	Gdpd1	glycerophosphodiester phosphodiesterase domain containing 1	66569
ENSMUSG00000032691	190.584	1.4668	0.2305	6.36355	1.97138e-10	1.17271e-08	Nlrp3	NLR family, pyrin domain containing 3	216799
ENSMUSG00000030465	355.901	1.13301	0.178122	6.36084	2.00659e-10	1.18591e-08	Psd3	pleckstrin and Sec7 domain containing 3	234353
ENSMUSG00000020682	66.4255	3.45883	0.54412	6.35675	2.06071e-10	1.21395e-08	Mmp28	matrix metallopeptidase 28 (epilysin)	118453
ENSMUSG00000025330	167.603	2.34766	0.369574	6.35235	2.12045e-10	1.24511e-08	Padi4	peptidyl arginine deiminase, type IV	18602
ENSMUSG00000003849	97.0488	2.4544	0.386535	6.34975	2.15672e-10	1.26234e-08	Nqo1	NAD(P)H dehydrogenase, quinone 1	18104
ENSMUSG00000042333	637.191	1.7666	0.27832	6.34737	2.19026e-10	1.27786e-08	Tnfrsf14	tumor necrosis factor receptor superfamily, member 14 (herpesvirus entry mediator)	230979
ENSMUSG00000045551	173.538	4.49687	0.7088	6.34434	2.23374e-10	1.29907e-08	Fpr1	formyl peptide receptor 1	14293
ENSMUSG00000033174	775.355	1.82486	0.288403	6.32749	2.49187e-10	1.44457e-08	Mgll	monoglyceride lipase	23945
ENSMUSG00000062098	172.926	1.24169	0.196499	6.31909	2.63104e-10	1.52041e-08	Btbd3	BTB (POZ) domain containing 3	228662
ENSMUSG00000008845	342.851	3.54216	0.56156	6.30771	2.83191e-10	1.62656e-08	Cd163	CD163 antigen	93671
ENSMUSG00000025037	111.017	1.69878	0.26934	6.30719	2.84154e-10	1.62656e-08	Maoa	monoamine oxidase A	17161
ENSMUSG00000031119	126.498	2.32787	0.369055	6.30764	2.8333e-10	1.62656e-08	Gpc4	glypican 4	14735
ENSMUSG00000025757	633.984	1.06976	0.170035	6.29139	3.14636e-10	1.7954e-08	Hspa4l	heat shock protein 4 like	18415
ENSMUSG00000027524	168.734	1.68851	0.26848	6.28913	3.19246e-10	1.81601e-08	Edn3	endothelin 3	13616
ENSMUSG00000004730	1468.78	3.19134	0.508536	6.27554	3.48419e-10	1.96965e-08	Adgre1	adhesion G protein-coupled receptor E1	13733
ENSMUSG00000025154	1358.56	1.27945	0.20407	6.26967	3.61817e-10	2.03905e-08	Arhgap19	Rho GTPase activating protein 19	71085
ENSMUSG00000030474	461.107	2.92574	0.46784	6.25373	4.00776e-10	2.25165e-08	Siglece	sialic acid binding Ig-like lectin E	83382
ENSMUSG00000026751	282.282	1.41809	0.226804	6.25248	4.03986e-10	2.26269e-08	Nr5a1	nuclear receptor subfamily 5, group A, member 1	26423
ENSMUSG00000051439	282.05	2.42326	0.388796	6.23274	4.58353e-10	2.55933e-08	Cd14	CD14 antigen	12475
ENSMUSG00000022371	1069.09	1.67242	0.269358	6.2089	5.33557e-10	2.95208e-08	Col14a1	collagen, type XIV, alpha 1	12818
ENSMUSG00000000555	251.997	1.34701	0.217033	6.20648	5.41858e-10	2.98892e-08	Itga5	integrin alpha 5 (fibronectin receptor alpha)	16402
ENSMUSG00000033578	243.805	1.66576	0.26894	6.19378	5.87386e-10	3.23027e-08	Tmem35a	transmembrane protein 35A	67564
ENSMUSG00000048126	174.296	1.57869	0.255123	6.18796	6.09497e-10	3.32176e-08	Col6a3	collagen, type VI, alpha 3	12835
ENSMUSG00000006567	176.806	4.0019	0.64683	6.18693	6.13468e-10	3.33342e-08	Atp7b	ATPase, Cu++ transporting, beta polypeptide	11979
ENSMUSG00000000058	223.954	1.32817	0.214791	6.18356	6.26721e-10	3.38522e-08	Cav2	caveolin 2	12390
ENSMUSG00000025877	686.762	2.01835	0.326553	6.18078	6.37864e-10	3.43522e-08	Hk3	hexokinase 3	212032
ENSMUSG00000019944	277.004	1.47801	0.239173	6.17968	6.42321e-10	3.44902e-08	Rhobtb1	Rho-related BTB domain containing 1	69288
ENSMUSG00000022181	360.627	3.31532	0.537599	6.1669	6.96439e-10	3.70681e-08	C6	complement component 6	12274
ENSMUSG00000025083	232.276	1.40495	0.227895	6.16491	7.0523e-10	3.74265e-08	Afap1l2	actin filament associated protein 1-like 2	226250
ENSMUSG00000028926	486.222	1.05967	0.172036	6.15961	7.29248e-10	3.85887e-08	Cdk14	cyclin-dependent kinase 14	18647
ENSMUSG00000029765	77.5167	1.84525	0.299649	6.15806	7.36437e-10	3.88561e-08	Plxna4	plexin A4	243743
ENSMUSG00000021375	366.311	1.37169	0.223042	6.14991	7.75257e-10	4.05518e-08	Kif13a	kinesin family member 13A	16553
ENSMUSG00000021281	1871.05	1.64143	0.267325	6.14021	8.2411e-10	4.29836e-08	Tnfaip2	tumor necrosis factor, alpha-induced protein 2	21928
ENSMUSG00000073489	310.704	1.70557	0.277957	6.13609	8.45774e-10	4.39875e-08	Ifi204	interferon activated gene 204	15951
ENSMUSG00000037605	82.3702	1.85484	0.302356	6.1346	8.53712e-10	4.42739e-08	Adgrl3	adhesion G protein-coupled receptor L3	319387
ENSMUSG00000031502	1865.82	1.3396	0.218423	6.13305	8.62105e-10	4.45821e-08	Col4a1	collagen, type IV, alpha 1	12826
ENSMUSG00000045094	33.8238	7.87482	1.28664	6.12045	9.33111e-10	4.77119e-08	Arhgef37	Rho guanine nucleotide exchange factor (GEF) 37	328967
ENSMUSG00000020865	798.165	2.80743	0.459261	6.11292	9.78253e-10	4.9602e-08	Abcc3	ATP-binding cassette, sub-family C (CFTR/MRP), member 3	76408
ENSMUSG00000039959	874.861	1.47369	0.241054	6.11352	9.74577e-10	4.9602e-08	Hip1	huntingtin interacting protein 1	215114
ENSMUSG00000069601	76.4003	1.96886	0.322059	6.11334	9.75643e-10	4.9602e-08	Ank3	ankyrin 3, epithelial	11735
ENSMUSG00000089942	173.2	2.43591	0.398573	6.11158	9.86506e-10	4.98816e-08	Pira2	paired-Ig-like receptor A2	18725
ENSMUSG00000018909	3000.48	1.53759	0.251633	6.11044	9.93597e-10	4.99626e-08	Arrb1	arrestin, beta 1	109689
ENSMUSG00000031722	818.889	3.64304	0.596199	6.11044	9.93575e-10	4.99626e-08	Hp	haptoglobin	15439
ENSMUSG00000101693	54.6551	2.56135	0.420004	6.09841	1.07132e-09	5.37222e-08	Gm19461	predicted gene, 19461	100502933
ENSMUSG00000046447	302.518	1.27754	0.209626	6.09439	1.09858e-09	5.49378e-08	Camk2n1	calcium/calmodulin-dependent protein kinase II inhibitor 1	66259
ENSMUSG00000026177	1159.6	1.87407	0.307535	6.09383	1.10241e-09	5.49786e-08	Slc11a1	solute carrier family 11 (proton-coupled divalent metal ion transporters), member 1	18173
ENSMUSG00000023903	110.313	3.1294	0.513643	6.09257	1.11112e-09	5.52616e-08	Mmp25	matrix metallopeptidase 25	240047
ENSMUSG00000048234	616.79	1.38019	0.226813	6.08515	1.16382e-09	5.77247e-08	Rnf149	ring finger protein 149	67702
ENSMUSG00000045087	94.2264	2.29675	0.37797	6.07652	1.22816e-09	6.00975e-08	S1pr5	sphingosine-1-phosphate receptor 5	94226
ENSMUSG00000049807	953.511	2.68937	0.443138	6.06892	1.28772e-09	6.25076e-08	Arhgap23	Rho GTPase activating protein 23	58996
ENSMUSG00000034687	74.6103	1.74848	0.289071	6.0486	1.46111e-09	7.01755e-08	Fras1	Fraser extracellular matrix complex subunit 1	231470
ENSMUSG00000037712	384.052	1.18208	0.195464	6.04754	1.47074e-09	7.04522e-08	Fermt2	fermitin family member 2	218952
ENSMUSG00000031661	148.57	1.56896	0.259608	6.04358	1.5073e-09	7.20141e-08	Nkd1	naked cuticle 1	93960
ENSMUSG00000030865	32.1749	2.85485	0.473358	6.03105	1.629e-09	7.76249e-08	Chp2	calcineurin-like EF hand protein 2	70261
ENSMUSG00000022912	463.036	1.01955	0.169101	6.02923	1.64748e-09	7.80964e-08	Pros1	protein S (alpha)	19128
ENSMUSG00000055782	193.417	1.66778	0.276601	6.02954	1.64425e-09	7.80964e-08	Abcd2	ATP-binding cassette, sub-family D (ALD), member 2	26874
ENSMUSG00000020333	46.7213	3.93222	0.652745	6.02413	1.70022e-09	8.0179e-08	Acsl6	acyl-CoA synthetase long-chain family member 6	216739
ENSMUSG00000015947	175.153	2.55724	0.424753	6.02053	1.73846e-09	8.14738e-08	Fcgr1	Fc receptor, IgG, high affinity I	14129
ENSMUSG00000031871	761.572	1.07418	0.178404	6.02105	1.73289e-09	8.14738e-08	Cdh5	cadherin 5	12562
ENSMUSG00000037936	1185.41	1.2112	0.201187	6.02028	1.7411e-09	8.14738e-08	Scarb1	scavenger receptor class B, member 1	20778
ENSMUSG00000041707	104.761	1.98967	0.330617	6.01804	1.76538e-09	8.23979e-08	Tmem273	transmembrane protein 273	69069
ENSMUSG00000048022	33.1133	3.61506	0.602592	5.99918	1.98311e-09	9.2088e-08	Tmem229a	transmembrane protein 229A	319832
ENSMUSG00000016024	100.305	2.05557	0.342674	5.99862	1.98997e-09	9.21715e-08	Lbp	lipopolysaccharide binding protein	16803
ENSMUSG00000030409	486.152	1.0217	0.170671	5.98635	2.14605e-09	9.83995e-08	Dmpk	dystrophia myotonica-protein kinase	13400
ENSMUSG00000066705	129.452	1.86945	0.31244	5.98337	2.18574e-09	9.99673e-08	Fxyd6	FXYD domain-containing ion transport regulator 6	59095
ENSMUSG00000047592	83.1134	2.76668	0.462851	5.97748	2.26614e-09	1.03385e-07	Nxpe5	neurexophilin and PC-esterase domain family, member 5	381680
ENSMUSG00000003178	182.254	1.53098	0.25699	5.95736	2.56348e-09	1.16077e-07
ENSMUSG00000024681	148.159	3.94604	0.662484	5.95643	2.57801e-09	1.16445e-07	Ms4a3	membrane-spanning 4-domains, subfamily A, member 3	170813
ENSMUSG00000020357	314.731	1.61015	0.270409	5.95448	2.60903e-09	1.17555e-07	Flt4	FMS-like tyrosine kinase 4	14257
ENSMUSG00000024621	6913.46	1.41315	0.237385	5.95298	2.63307e-09	1.18345e-07	Csf1r	colony stimulating factor 1 receptor	12978
ENSMUSG00000028763	903.319	1.3906	0.233722	5.9498	2.68469e-09	1.20368e-07	Hspg2	perlecan (heparan sulfate proteoglycan 2)	15530
ENSMUSG00000027955	164.302	1.25184	0.210553	5.94546	2.75687e-09	1.22698e-07	Gask1b	golgi associated kinase 1B	68659
ENSMUSG00000001240	247.321	1.36519	0.229704	5.94327	2.79384e-09	1.23738e-07	Ramp2	receptor (calcitonin) activity modifying protein 2	54409
ENSMUSG00000004032	172.425	2.37556	0.399857	5.94103	2.83235e-09	1.24836e-07	Gstm5	glutathione S-transferase, mu 5	14866
ENSMUSG00000039196	34.4473	3.3355	0.561404	5.94135	2.82688e-09	1.24836e-07	Orm1	orosomucoid 1	18405
ENSMUSG00000053646	352.376	1.03849	0.174866	5.93876	2.87191e-09	1.26274e-07	Plxnb1	plexin B1	235611
ENSMUSG00000041624	68.3452	2.95877	0.498286	5.9379	2.88698e-09	1.26326e-07	Gucy1a2	guanylate cyclase 1, soluble, alpha 2	234889
ENSMUSG00000048752	40.7895	3.89465	0.656325	5.93403	2.95594e-09	1.29033e-07	Prss50	protease, serine 50	235631
ENSMUSG00000004668	115.796	4.50271	0.758864	5.93349	2.96571e-09	1.2915e-07	Abca13	ATP-binding cassette, sub-family A (ABC1), member 13	268379
ENSMUSG00000046727	74.8167	1.80898	0.30494	5.93225	2.98815e-09	1.29817e-07	Cystm1	cysteine-rich transmembrane module containing 1	66060
ENSMUSG00000031465	110.974	1.84008	0.310204	5.93183	2.99575e-09	1.29837e-07	Angpt2	angiopoietin 2	11601
ENSMUSG00000040522	205.05	3.6087	0.608479	5.93069	3.01661e-09	1.30431e-07	Tlr8	toll-like receptor 8	170744
ENSMUSG00000030137	43.9915	3.12139	0.526527	5.92826	3.06154e-09	1.3206e-07	Tuba8	tubulin, alpha 8	53857
ENSMUSG00000026566	313.606	1.56833	0.264659	5.92584	3.10705e-09	1.33706e-07	Mpzl1	myelin protein zero-like 1	68481
ENSMUSG00000030144	82.3579	2.35104	0.397459	5.91518	3.31507e-09	1.42321e-07	Clec4d	C-type lectin domain family 4, member d	17474
ENSMUSG00000039741	143.717	2.04492	0.345782	5.91389	3.34114e-09	1.43103e-07	Bahcc1	BAH domain and coiled-coil containing 1	268515
ENSMUSG00000041329	412.447	3.20265	0.541839	5.91071	3.40627e-09	1.4555e-07	Atp1b2	ATPase, Na+/K+ transporting, beta 2 polypeptide	11932
ENSMUSG00000041237	429.066	4.81722	0.815529	5.90686	3.48689e-09	1.48299e-07	Pklr	pyruvate kinase liver and red blood cell	18770
ENSMUSG00000070369	1223.84	3.44741	0.583939	5.90371	3.55413e-09	1.50806e-07	Itgad	integrin, alpha D	381924
ENSMUSG00000022231	430.783	1.47948	0.250675	5.90198	3.59162e-09	1.5169e-07	Sema5a	sema domain, seven thrombospondin repeats (type 1 and type 1-like), transmembrane domain (TM) and short cytoplasmic domain, (semaphorin) 5A	20356
ENSMUSG00000030589	277.585	1.30513	0.221253	5.8988	3.66145e-09	1.54281e-07	Rasgrp4	RAS guanyl releasing protein 4	233046
ENSMUSG00000040907	417.931	1.12803	0.191248	5.89826	3.67355e-09	1.54433e-07	Atp1a3	ATPase, Na+/K+ transporting, alpha 3 polypeptide	232975
ENSMUSG00000015854	1704.52	3.30237	0.560468	5.89217	3.8115e-09	1.59863e-07	Cd5l	CD5 antigen-like	11801
ENSMUSG00000071847	70.7036	1.69008	0.286925	5.8903	3.85488e-09	1.61311e-07	Apcdd1	adenomatosis polyposis coli down-regulated 1	494504
ENSMUSG00000022272	699.944	1.6876	0.286562	5.88912	3.88258e-09	1.62098e-07	Myo10	myosin X	17909
ENSMUSG00000015533	101.557	1.78128	0.30304	5.87806	4.15099e-09	1.72512e-07	Itga2	integrin alpha 2	16398
ENSMUSG00000030084	868.265	1.53894	0.262304	5.867	4.43741e-09	1.82334e-07	Plxna1	plexin A1	18844
ENSMUSG00000051236	225.114	1.03668	0.17669	5.86725	4.43075e-09	1.82334e-07	Msrb3	methionine sulfoxide reductase B3	320183
ENSMUSG00000050966	48.12	4.08985	0.697219	5.86596	4.46547e-09	1.83074e-07	Lin28a	lin-28 homolog A	83557
ENSMUSG00000035107	158.836	1.66292	0.283671	5.86216	4.56893e-09	1.86476e-07	Dcbld2	discoidin, CUB and LCCL domain containing 2	73379
ENSMUSG00000022894	275.075	1.46029	0.249562	5.85144	4.87327e-09	1.98452e-07	Adamts5	a disintegrin-like and metallopeptidase (reprolysin type) with thrombospondin type 1 motif, 5 (aggrecanase-2)	23794
ENSMUSG00000039005	543.388	1.20272	0.205614	5.8494	4.9336e-09	2.00461e-07	Tlr4	toll-like receptor 4	21898
ENSMUSG00000034714	246.811	1.38926	0.237562	5.84798	4.97589e-09	2.01728e-07	Ttyh2	tweety family member 2	117160
ENSMUSG00000022235	141.797	1.81532	0.310487	5.84671	5.01397e-09	2.02656e-07	Cmbl	carboxymethylenebutenolidase-like (Pseudomonas)	69574
ENSMUSG00000041117	129.875	1.69354	0.289669	5.84647	5.02104e-09	2.02656e-07	Ccdc8	coiled-coil domain containing 8	434130
ENSMUSG00000086425	42.1013	3.96997	0.679253	5.84461	5.07743e-09	2.04479e-07
ENSMUSG00000021360	234.43	1.69202	0.289532	5.84399	5.0964e-09	2.0479e-07	Gcnt2	glucosaminyl (N-acetyl) transferase 2, I-branching enzyme	14538
ENSMUSG00000021379	83.63	1.62185	0.277599	5.84243	5.14451e-09	2.06267e-07	Id4	inhibitor of DNA binding 4	15904
ENSMUSG00000031343	191.101	1.26929	0.217276	5.84181	5.16366e-09	2.0658e-07	Gabra3	gamma-aminobutyric acid (GABA) A receptor, subunit alpha 3	14396
ENSMUSG00000025743	4194.97	1.79199	0.306818	5.84054	5.20309e-09	2.07702e-07	Sdc3	syndecan 3	20970
ENSMUSG00000078945	691.764	1.14918	0.196823	5.83863	5.26304e-09	2.09256e-07	Naip2	NLR family, apoptosis inhibitory protein 2	17948
ENSMUSG00000024659	1534.04	2.44194	0.418792	5.8309	5.51277e-09	2.1815e-07	Anxa1	annexin A1	16952
ENSMUSG00000048232	180.911	1.52744	0.261947	5.83111	5.50603e-09	2.1815e-07	Fbxo10	F-box protein 10	269529
ENSMUSG00000028517	641.699	1.41078	0.242017	5.82926	5.56732e-09	2.1983e-07	Plpp3	phospholipid phosphatase 3	67916
ENSMUSG00000024298	1042.85	1.32725	0.227829	5.82564	5.68929e-09	2.23676e-07	Zfp871	zinc finger protein 871	208292
ENSMUSG00000022026	45.3275	4.25652	0.731015	5.82276	5.78852e-09	2.26599e-07	Olfm4	olfactomedin 4	380924
ENSMUSG00000004609	372.637	1.36717	0.234848	5.82149	5.83266e-09	2.27349e-07	Cd33	CD33 antigen	12489
ENSMUSG00000009376	356.705	1.2488	0.214552	5.8205	5.86702e-09	2.28199e-07	Met	met proto-oncogene	17295
ENSMUSG00000020422	2811.31	1.19498	0.205498	5.81506	6.06123e-09	2.35251e-07	Tns3	tensin 3	319939
ENSMUSG00000049115	179.874	1.93397	0.333098	5.806	6.39816e-09	2.46749e-07	Agtr1a	angiotensin II receptor, type 1a	11607
ENSMUSG00000038143	59.0392	1.77035	0.305705	5.79103	6.99557e-09	2.66403e-07	Stox2	storkhead box 2	71069
ENSMUSG00000065987	284.988	1.66039	0.286717	5.79105	6.99463e-09	2.66403e-07	Cd209b	CD209b antigen	69165
ENSMUSG00000034780	28.84	3.0089	0.519879	5.7877	7.13584e-09	2.71177e-07	B3galt1	UDP-Gal:betaGlcNAc beta 1,3-galactosyltransferase, polypeptide 1	26877
ENSMUSG00000059495	1738.53	1.31169	0.226732	5.78519	7.24324e-09	2.74114e-07	Arhgef12	Rho guanine nucleotide exchange factor (GEF) 12	69632
ENSMUSG00000060044	569.065	1.45373	0.25128	5.78528	7.23911e-09	2.74114e-07	Tmem26	transmembrane protein 26	327766
ENSMUSG00000038456	175.879	1.47308	0.254653	5.78465	7.26631e-09	2.74416e-07	Dennd2a	DENN/MADD domain containing 2A	209773
ENSMUSG00000074093	167.105	2.50064	0.432729	5.77877	7.5248e-09	2.8359e-07	Svip	small VCP/p97-interacting protein	75744
ENSMUSG00000027412	76.2418	2.16972	0.375645	5.77598	7.65053e-09	2.87733e-07	Lpin3	lipin 3	64899
ENSMUSG00000035133	476.913	1.14798	0.198977	5.76942	7.95432e-09	2.98541e-07	Arhgap5	Rho GTPase activating protein 5	11855
ENSMUSG00000084956	28.5387	7.8328	1.35832	5.76654	8.09172e-09	3.02451e-07
ENSMUSG00000022311	30.8282	2.95707	0.513658	5.75688	8.56824e-09	3.19606e-07	Csmd3	CUB and Sushi multiple domains 3	239420
ENSMUSG00000005615	989.448	1.65294	0.287603	5.74731	9.06727e-09	3.35464e-07	Pcyt1a	phosphate cytidylyltransferase 1, choline, alpha isoform	13026
ENSMUSG00000026657	606.353	1.47351	0.256398	5.74697	9.08553e-09	3.35464e-07	Frmd4a	FERM domain containing 4A	209630
ENSMUSG00000025215	295.06	1.02395	0.178213	5.74566	9.15649e-09	3.36719e-07	Tlx1	T cell leukemia, homeobox 1	21908
ENSMUSG00000043939	56.005	2.68266	0.466878	5.74595	9.14045e-09	3.36719e-07	A530064D06Rik	RIKEN cDNA A530064D06 gene	328830
ENSMUSG00000055322	2015.22	1.34718	0.234542	5.74389	9.25278e-09	3.39573e-07	Tns1	tensin 1	21961
ENSMUSG00000044708	929.37	2.4687	0.430078	5.74013	9.46061e-09	3.45806e-07	Kcnj10	potassium inwardly-rectifying channel, subfamily J, member 10	16513
ENSMUSG00000009292	1505.92	1.11773	0.195096	5.72915	1.00936e-08	3.66405e-07	Trpm2	transient receptor potential cation channel, subfamily M, member 2	28240
ENSMUSG00000053063	822.421	1.41689	0.24732	5.72896	1.01047e-08	3.66405e-07	Clec12a	C-type lectin domain family 12, member a	232413
ENSMUSG00000040693	43.6229	5.88959	1.02813	5.72846	1.01348e-08	3.66766e-07	Slco4c1	solute carrier organic anion transporter family, member 4C1	227394
ENSMUSG00000061353	4996.4	1.03471	0.180723	5.72543	1.03174e-08	3.72635e-07	Cxcl12	chemokine (C-X-C motif) ligand 12	20315
ENSMUSG00000030352	437.492	1.18073	0.206405	5.72047	1.06231e-08	3.81405e-07	Tspan9	tetraspanin 9	109246
ENSMUSG00000060703	404.719	1.39124	0.243316	5.71784	1.07886e-08	3.86583e-07	Cd302	CD302 antigen	66205
ENSMUSG00000052942	79.4752	2.17161	0.379875	5.71664	1.0865e-08	3.88557e-07	Glis3	GLIS family zinc finger 3	226075
ENSMUSG00000061436	856.319	1.78886	0.31298	5.71558	1.09331e-08	3.89463e-07	Hipk2	homeodomain interacting protein kinase 2	15258
ENSMUSG00000031997	41.4259	2.54254	0.444935	5.71442	1.10082e-08	3.91048e-07	Trpc6	transient receptor potential cation channel, subfamily C, member 6	22068
ENSMUSG00000051043	104.345	1.58368	0.277147	5.71422	1.10206e-08	3.91048e-07	Gprc5c	G protein-coupled receptor, family C, group 5, member C	70355
ENSMUSG00000042099	258.809	1.24281	0.217645	5.71026	1.12804e-08	3.98714e-07	Kank3	KN motif and ankyrin repeat domains 3	80880
ENSMUSG00000021221	47.1936	3.099	0.543168	5.70543	1.16052e-08	4.09398e-07	Dpf3	double PHD fingers 3	70127
ENSMUSG00000030162	32.1296	4.42134	0.775069	5.70444	1.16723e-08	4.10968e-07	Olr1	oxidized low density lipoprotein (lectin-like) receptor 1	108078
ENSMUSG00000055421	30.8545	2.49538	0.438043	5.69665	1.22182e-08	4.2853e-07	Pcdh9	protocadherin 9	211712
ENSMUSG00000033278	330.994	1.70064	0.29858	5.69577	1.22815e-08	4.29097e-07	Ptprm	protein tyrosine phosphatase, receptor type, M	19274
ENSMUSG00000046959	40.8742	2.99175	0.525437	5.69383	1.24224e-08	4.32363e-07	Slc26a1	solute carrier family 26 (sulfate transporter), member 1	231583
ENSMUSG00000005686	651.574	1.62566	0.285778	5.68856	1.28113e-08	4.45046e-07	Ampd3	adenosine monophosphate deaminase 3	11717
ENSMUSG00000031584	1626.43	1.10438	0.194153	5.68818	1.284e-08	4.45194e-07	Gsr	glutathione reductase	14782
ENSMUSG00000009654	55.661	2.26954	0.399476	5.6813	1.33678e-08	4.62332e-07	Oit3	oncoprotein induced transcript 3	18302
ENSMUSG00000023571	771.404	2.9265	0.515131	5.68107	1.33851e-08	4.62332e-07	C1qtnf12	C1q and tumor necrosis factor related 12	67389
ENSMUSG00000005413	8427.36	2.51487	0.442981	5.67715	1.36956e-08	4.7127e-07	Hmox1	heme oxygenase 1	15368
ENSMUSG00000052572	153.44	1.30076	0.229208	5.67502	1.38672e-08	4.75376e-07	Dlg2	discs large MAGUK scaffold protein 2	23859
ENSMUSG00000029086	62.2758	2.87552	0.507115	5.67035	1.4251e-08	4.87613e-07	Prom1	prominin 1	19126
ENSMUSG00000029287	813.916	1.10595	0.195059	5.66983	1.42936e-08	4.88155e-07	Tgfbr3	transforming growth factor, beta receptor III	21814
ENSMUSG00000049625	863.853	1.09068	0.192404	5.66869	1.43889e-08	4.90491e-07	Tifab	TRAF-interacting protein with forkhead-associated domain, family member B	212937
ENSMUSG00000020841	724.966	1.0092	0.178236	5.66212	1.49514e-08	5.07762e-07	Cpd	carboxypeptidase D	12874
ENSMUSG00000031274	43.8561	1.92284	0.339624	5.66167	1.49906e-08	5.08144e-07	Col4a5	collagen, type IV, alpha 5	12830
ENSMUSG00000027556	1701.35	3.84304	0.678862	5.661	1.50491e-08	5.08339e-07	Car1	carbonic anhydrase 1	12346
ENSMUSG00000037661	134.039	1.07066	0.189179	5.65949	1.51822e-08	5.11779e-07	Gpr160	G protein-coupled receptor 160	71862
ENSMUSG00000019966	832.641	1.00783	0.178269	5.65344	1.57269e-08	5.29161e-07	Kitl	kit ligand	17311
ENSMUSG00000032375	160.906	1.69136	0.299312	5.65082	1.59682e-08	5.35302e-07	Aph1b	aph1 homolog B, gamma secretase subunit	208117
ENSMUSG00000051748	266.327	3.4373	0.609316	5.64125	1.68817e-08	5.62816e-07	Wfdc21	WAP four-disulfide core domain 21	66107
ENSMUSG00000058152	27.976	6.1266	1.08844	5.62878	1.8149e-08	5.99577e-07	Chsy3	chondroitin sulfate synthase 3	78923
ENSMUSG00000024998	195.807	1.00883	0.179287	5.62688	1.83495e-08	6.05103e-07	Plce1	phospholipase C, epsilon 1	74055
ENSMUSG00000004359	1474.02	1.25507	0.22316	5.62406	1.86524e-08	6.13979e-07	Spic	Spi-C transcription factor (Spi-1/PU.1 related)	20728
ENSMUSG00000018001	824.747	1.43483	0.255149	5.62351	1.87115e-08	6.1481e-07	Cyth3	cytohesin 3	19159
ENSMUSG00000033082	51.3587	1.82842	0.325182	5.62277	1.87917e-08	6.15224e-07	Clec1a	C-type lectin domain family 1, member a	243653
ENSMUSG00000033124	293.488	1.31783	0.234466	5.62056	1.9034e-08	6.2204e-07	Atg9a	autophagy related 9A	245860
ENSMUSG00000025213	409.987	1.58042	0.281264	5.61898	1.92084e-08	6.25492e-07	Kazald1	Kazal-type serine peptidase inhibitor domain 1	107250
ENSMUSG00000031822	1017.79	1.22777	0.218843	5.61029	2.01987e-08	6.56567e-07	Gse1	genetic suppressor element 1, coiled-coil protein	382034
ENSMUSG00000031216	188.892	1.1076	0.197462	5.60917	2.033e-08	6.59412e-07	Stard8	START domain containing 8	236920
ENSMUSG00000042284	552.515	1.50138	0.267743	5.60752	2.05246e-08	6.63603e-07	Itga1	integrin alpha 1	109700
ENSMUSG00000041992	353.361	1.41188	0.251901	5.60493	2.08345e-08	6.7243e-07	Rapgef5	Rap guanine nucleotide exchange factor (GEF) 5	217944
ENSMUSG00000021279	619.954	1.29885	0.231775	5.60394	2.09532e-08	6.74578e-07	Cdc42bpb	CDC42 binding protein kinase beta	217866
ENSMUSG00000044103	58.9851	3.41327	0.610202	5.59368	2.22313e-08	7.11205e-07	Il36g	interleukin 36G	215257
ENSMUSG00000022114	84.3008	1.2141	0.21707	5.59312	2.23026e-08	7.12235e-07	Spry2	sprouty RTK signaling antagonist 2	24064
ENSMUSG00000044229	349.56	1.23954	0.221999	5.58354	2.35674e-08	7.49996e-07	Nxpe4	neurexophilin and PC-esterase domain family, member 4	244853
ENSMUSG00000075184	49.7927	3.84761	0.6897	5.57867	2.42358e-08	7.69921e-07	F930017D23Rik	RIKEN cDNA F930017D23 gene	414125
ENSMUSG00000031762	269.445	2.22082	0.398382	5.57461	2.48092e-08	7.86762e-07	Mt2	metallothionein 2	17750
ENSMUSG00000068587	38.6515	6.3552	1.14154	5.56723	2.58827e-08	8.19378e-07	Mgam	maltase-glucoamylase	232714
ENSMUSG00000045636	348.049	1.22563	0.220423	5.56036	2.69224e-08	8.49339e-07	Mtus1	mitochondrial tumor suppressor 1	102103
ENSMUSG00000018428	201.426	1.08775	0.19571	5.55799	2.72903e-08	8.5797e-07	Akap1	A kinase (PRKA) anchor protein 1	11640
ENSMUSG00000039286	518.604	1.08722	0.195649	5.55701	2.74435e-08	8.61301e-07	Fndc3b	fibronectin type III domain containing 3B	72007
ENSMUSG00000074361	87.5174	2.03964	0.367513	5.54984	2.85924e-08	8.95812e-07	C5ar2	complement component 5a receptor 2	319430
ENSMUSG00000005580	112.341	2.05157	0.369785	5.54801	2.88941e-08	9.0371e-07	Adcy9	adenylate cyclase 9	11515
ENSMUSG00000026014	263.906	1.13296	0.204469	5.541	3.00749e-08	9.35818e-07	Raph1	Ras association (RalGDS/AF-6) and pleckstrin homology domains 1	77300
ENSMUSG00000030402	43.8664	2.73737	0.494249	5.53844	3.05184e-08	9.47998e-07	Ppm1n	protein phosphatase, Mg2+/Mn2+ dependent, 1N (putative)	232941
ENSMUSG00000049988	474.084	1.30385	0.235567	5.53494	3.11331e-08	9.65444e-07	Lrrc25	leucine rich repeat containing 25	211228
ENSMUSG00000023972	185.941	1.27871	0.231075	5.53375	3.13455e-08	9.67229e-07	Ptk7	PTK7 protein tyrosine kinase 7	71461
ENSMUSG00000034201	413.808	1.08462	0.195987	5.53416	3.12722e-08	9.67229e-07	Gas2l1	growth arrest-specific 2 like 1	78926
ENSMUSG00000060012	467.671	1.19177	0.215364	5.53372	3.13501e-08	9.67229e-07	Kif13b	kinesin family member 13B	16554
ENSMUSG00000060147	1426.41	1.18348	0.213882	5.53333	3.14208e-08	9.67771e-07	Serpinb6a	serine (or cysteine) peptidase inhibitor, clade B, member 6a	20719
ENSMUSG00000027175	118.812	1.24437	0.22521	5.5254	3.28745e-08	1.00069e-06	Tcp11l1	t-complex 11 like 1	320554
ENSMUSG00000032827	76.2602	1.76682	0.319964	5.52193	3.35298e-08	1.01894e-06	Ppp1r9a	protein phosphatase 1, regulatory subunit 9A	243725
ENSMUSG00000042010	193.924	1.10972	0.200982	5.52151	3.36105e-08	1.01955e-06	Acacb	acetyl-Coenzyme A carboxylase beta	100705
ENSMUSG00000004508	424.677	1.22872	0.22258	5.52036	3.38304e-08	1.02295e-06	Gab2	growth factor receptor bound protein 2-associated protein 2	14389
ENSMUSG00000039704	373.761	1.84636	0.334595	5.5182	3.42491e-08	1.03389e-06	Lmbrd2	LMBR1 domain containing 2	320506
ENSMUSG00000030325	221.488	1.20037	0.217574	5.51708	3.44682e-08	1.03748e-06	Klrb1c	killer cell lectin-like receptor subfamily B member 1C	17059
ENSMUSG00000023800	69.6309	1.44331	0.261684	5.51548	3.47837e-08	1.04483e-06	Tiam2	T cell lymphoma invasion and metastasis 2	24001
ENSMUSG00000044252	160.953	1.49665	0.271442	5.51371	3.51343e-08	1.05362e-06	Osbpl1a	oxysterol binding protein-like 1A	64291
ENSMUSG00000031628	769.369	1.11535	0.202357	5.51176	3.5526e-08	1.06362e-06	Casp3	caspase 3	12367
ENSMUSG00000024680	20.6261	4.98091	0.905047	5.50349	3.72353e-08	1.11114e-06	Ms4a2	membrane-spanning 4-domains, subfamily A, member 2	14126
ENSMUSG00000096336	5613.42	1.53574	0.279324	5.49806	3.83988e-08	1.14211e-06	Igkv1-135	immunoglobulin kappa variable 1-135	243420
ENSMUSG00000072596	480.426	3.79377	0.690683	5.49278	3.95658e-08	1.17299e-06	Ear2	eosinophil-associated, ribonuclease A family, member 2	13587
ENSMUSG00000029428	795.058	1.69585	0.308923	5.48957	4.02905e-08	1.19253e-06	Stx2	syntaxin 2	13852
ENSMUSG00000011831	588.56	1.19051	0.21695	5.4875	4.07662e-08	1.20465e-06	Evi5	ecotropic viral integration site 5	14020
ENSMUSG00000036377	243.998	3.41139	0.621922	5.48523	4.12922e-08	1.21822e-06	Cracd	capping protein inhibiting regulator of actin	320827
ENSMUSG00000026490	328.926	1.62379	0.296118	5.4836	4.1676e-08	1.22557e-06	Cdc42bpa	CDC42 binding protein kinase alpha	226751
ENSMUSG00000053199	77.838	1.66343	0.303334	5.48382	4.16234e-08	1.22557e-06	Arhgap20	Rho GTPase activating protein 20	244867
ENSMUSG00000031647	83.5792	1.40821	0.257003	5.47933	4.26943e-08	1.25349e-06	Mfap3l	microfibrillar-associated protein 3-like	71306
ENSMUSG00000045664	196.765	1.09996	0.200881	5.47568	4.35828e-08	1.27342e-06	Cdc42ep2	CDC42 effector protein (Rho GTPase binding) 2	104252
ENSMUSG00000030054	183.693	1.55768	0.284492	5.47529	4.36805e-08	1.27423e-06	Gp9	glycoprotein 9 (platelet)	54368
ENSMUSG00000015053	152.897	1.21148	0.221484	5.46985	4.50409e-08	1.30781e-06	Gata2	GATA binding protein 2	14461
ENSMUSG00000034684	365.093	1.16469	0.212937	5.46964	4.50941e-08	1.30781e-06	Sema3f	sema domain, immunoglobulin domain (Ig), short basic domain, secreted, (semaphorin) 3F	20350
ENSMUSG00000026389	491.992	2.99355	0.547375	5.46893	4.52772e-08	1.3103e-06	Steap3	STEAP family member 3	68428
ENSMUSG00000018796	761.401	1.42765	0.261086	5.46812	4.54823e-08	1.31415e-06	Acsl1	acyl-CoA synthetase long-chain family member 1	14081
ENSMUSG00000000157	207.634	4.0335	0.737775	5.46711	4.5743e-08	1.31959e-06	Itgb2l	integrin beta 2-like	16415
ENSMUSG00000056515	577.205	1.14809	0.210275	5.45992	4.76347e-08	1.36982e-06	Rab31	RAB31, member RAS oncogene family	106572
ENSMUSG00000007682	21.2353	3.30886	0.606518	5.4555	4.88364e-08	1.39995e-06	Dio2	deiodinase, iodothyronine, type II	13371
ENSMUSG00000037410	1559.98	1.085	0.199009	5.45202	4.9802e-08	1.42539e-06	Tbc1d2b	TBC1 domain family, member 2B	67016
ENSMUSG00000027217	196.833	1.35321	0.248258	5.45081	5.01405e-08	1.43282e-06	Tspan18	tetraspanin 18	241556
ENSMUSG00000006356	685.38	1.21646	0.223199	5.45012	5.03371e-08	1.43461e-06	Crip2	cysteine rich protein 2	68337
ENSMUSG00000033191	594.683	1.00309	0.184283	5.44322	5.23271e-08	1.47905e-06	Tie1	tyrosine kinase with immunoglobulin-like and EGF-like domains 1	21846
ENSMUSG00000046321	80.7908	2.8279	0.519528	5.44322	5.23269e-08	1.47905e-06	Hs3st2	heparan sulfate (glucosamine) 3-O-sulfotransferase 2	195646
ENSMUSG00000028780	45.5193	2.13167	0.39195	5.43861	5.36964e-08	1.51306e-06	Sema3c	sema domain, immunoglobulin domain (Ig), short basic domain, secreted, (semaphorin) 3C	20348
ENSMUSG00000031955	179.504	1.07944	0.198821	5.42921	5.66032e-08	1.59004e-06	Bcar1	breast cancer anti-estrogen resistance 1	12927
ENSMUSG00000020900	664.197	3.47744	0.641408	5.42157	5.90779e-08	1.64434e-06	Myh10	myosin, heavy polypeptide 10, non-muscle	77579
ENSMUSG00000089727	80.3662	1.7875	0.330069	5.41555	6.10999e-08	1.69802e-06	Klra8	killer cell lectin-like receptor, subfamily A, member 8	16639
ENSMUSG00000001156	1376.24	1.24061	0.229136	5.41428	6.15343e-08	1.70748e-06	Mxd1	MAX dimerization protein 1	17119
ENSMUSG00000095981	440.276	1.83858	0.339636	5.41338	6.18469e-08	1.71354e-06	Ighv10-1	immunoglobulin heavy variable 10-1	380808
ENSMUSG00000024011	123.069	1.96129	0.362432	5.41148	6.25056e-08	1.72654e-06	Pi16	peptidase inhibitor 16	74116
ENSMUSG00000060063	403.961	1.54764	0.286228	5.40702	6.40815e-08	1.76205e-06	Alox5ap	arachidonate 5-lipoxygenase activating protein	11690
ENSMUSG00000086712	27.0288	2.60683	0.48276	5.39984	6.67006e-08	1.82579e-06	Mexis	macrophage expressed LXRa(NR1H3)-dependent amplifier of Abca1 transcription lncRNA	381524
ENSMUSG00000040624	235.371	1.31685	0.24395	5.39803	6.73751e-08	1.84148e-06	Plekhg1	pleckstrin homology domain containing, family G (with RhoGef domain) member 1	213783
ENSMUSG00000034764	32.2939	3.60309	0.667629	5.39684	6.78247e-08	1.85099e-06
ENSMUSG00000006386	185.304	1.427	0.264643	5.39215	6.962e-08	1.89431e-06	Tek	TEK receptor tyrosine kinase	21687
ENSMUSG00000045333	48.5	1.67559	0.310733	5.39239	6.95278e-08	1.89431e-06	Zfp423	zinc finger protein 423	94187
ENSMUSG00000060260	106.661	1.59569	0.295967	5.39144	6.98959e-08	1.89615e-06	Pwwp2b	PWWP domain containing 2B	101631
ENSMUSG00000038463	113.865	1.81535	0.337382	5.38069	7.42018e-08	2.00103e-06	Olfml2b	olfactomedin-like 2B	320078
ENSMUSG00000021596	183.128	1.43523	0.26688	5.37783	7.53899e-08	2.03006e-06	Mctp1	multiple C2 domains, transmembrane 1	78771
ENSMUSG00000039646	267.997	1.10863	0.206308	5.37367	7.71496e-08	2.07132e-06	Vasn	vasorin	246154
ENSMUSG00000022180	327.732	1.70965	0.318218	5.37258	7.76186e-08	2.08084e-06	Slc7a8	solute carrier family 7 (cationic amino acid transporter, y+ system), member 8	50934
ENSMUSG00000052353	211.708	1.62756	0.303111	5.36951	7.89494e-08	2.11341e-06	Cemip	cell migration inducing protein, hyaluronan binding	80982
ENSMUSG00000094164	353.28	2.98237	0.556032	5.36367	8.15499e-08	2.17662e-06
ENSMUSG00000033788	204.941	1.82819	0.341203	5.35806	8.41197e-08	2.23537e-06	Dysf	dysferlin	26903
ENSMUSG00000034037	365.582	1.12319	0.209703	5.35609	8.50425e-08	2.2566e-06	Fgd5	FYVE, RhoGEF and PH domain containing 5	232237
ENSMUSG00000034295	121.165	1.80416	0.336928	5.35473	8.56866e-08	2.27038e-06	Fhod3	formin homology 2 domain containing 3	225288
ENSMUSG00000027227	563.971	1.15335	0.215579	5.35	8.79534e-08	2.32031e-06	Sord	sorbitol dehydrogenase	20322
ENSMUSG00000033170	126.205	1.22137	0.228466	5.34598	8.99287e-08	2.3567e-06	Card10	caspase recruitment domain family, member 10	105844
ENSMUSG00000046593	118.78	1.48497	0.277761	5.34622	8.981e-08	2.3567e-06	Tmem215	transmembrane protein 215	320500
ENSMUSG00000002997	1042.16	2.20307	0.412266	5.34381	9.10149e-08	2.37697e-06	Prkar2b	protein kinase, cAMP dependent regulatory, type II beta	19088
ENSMUSG00000005803	260.659	1.42447	0.266589	5.34331	9.12629e-08	2.38003e-06	Sqor	sulfide quinone oxidoreductase	59010
ENSMUSG00000092618	55.7585	3.96275	0.742278	5.33864	9.36477e-08	2.43872e-06	Btnl6	butyrophilin-like 6	624681
ENSMUSG00000019478	81.4988	1.61973	0.303417	5.3383	9.38221e-08	2.43978e-06	Rab4a	RAB4A, member RAS oncogene family	19341
ENSMUSG00000068874	434.532	1.80695	0.339792	5.3178	1.05028e-07	2.70796e-06	Selenbp1	selenium binding protein 1	20341
ENSMUSG00000013611	22.8295	3.3806	0.636029	5.31517	1.06558e-07	2.73965e-06	Snx31	sorting nexin 31	66696
ENSMUSG00000024913	546.366	1.52607	0.287165	5.31425	1.07095e-07	2.74958e-06	Lrp5	low density lipoprotein receptor-related protein 5	16973
ENSMUSG00000044092	65.5834	1.73922	0.32748	5.31093	1.09066e-07	2.79625e-06	C130050O18Rik	RIKEN cDNA C130050O18 gene	319772
ENSMUSG00000030970	189.771	1.36804	0.257789	5.30681	1.11562e-07	2.8522e-06	Ctbp2	C-terminal binding protein 2	13017
ENSMUSG00000052435	153.14	4.63438	0.877221	5.28302	1.27071e-07	3.22156e-06	Cebpe	CCAAT/enhancer binding protein (C/EBP), epsilon	110794
ENSMUSG00000000440	184.517	2.20508	0.417665	5.27955	1.29501e-07	3.26591e-06	Pparg	peroxisome proliferator activated receptor gamma	19016
ENSMUSG00000033740	70.1728	2.1709	0.411195	5.2795	1.29538e-07	3.26591e-06	St18	suppression of tumorigenicity 18	240690
ENSMUSG00000005611	319.785	1.39291	0.263867	5.27885	1.29995e-07	3.27289e-06	Irag1	inositol 1,4,5-triphosphate receptor associated 1	17540
ENSMUSG00000032540	265.197	1.22168	0.231499	5.27724	1.31147e-07	3.29279e-06	Abhd5	abhydrolase domain containing 5	67469
ENSMUSG00000035284	1323.35	1.01084	0.191755	5.2715	1.3531e-07	3.38797e-06	Vps13c	vacuolar protein sorting 13C	320528
ENSMUSG00000042744	2783.28	1.14914	0.218036	5.27039	1.36131e-07	3.40288e-06	Hectd4	HECT domain E3 ubiquitin protein ligase 4	269700
ENSMUSG00000038026	44.4774	2.87521	0.545588	5.26992	1.36484e-07	3.40332e-06	Kcnj9	potassium inwardly-rectifying channel, subfamily J, member 9	16524
ENSMUSG00000000305	61.8216	2.09127	0.396886	5.26921	1.37014e-07	3.41185e-06	Cdh4	cadherin 4	12561
ENSMUSG00000036053	724.667	1.25545	0.23839	5.26638	1.39143e-07	3.45542e-06	Fmnl2	formin-like 2	71409
ENSMUSG00000073414	80.543	1.89714	0.36026	5.26604	1.39396e-07	3.45699e-06	Mpig6b	megakaryocyte and platelet inhibitory receptor G6b	106722
ENSMUSG00000059089	387.043	2.57883	0.489851	5.26452	1.40555e-07	3.48097e-06	Fcgr4	Fc receptor, IgG, low affinity IV	246256
ENSMUSG00000040543	88.1044	1.50858	0.286687	5.26212	1.42407e-07	3.52205e-06	Pitpnm3	PITPNM family member 3	327958
ENSMUSG00000005148	25.9769	5.75736	1.0955	5.25548	1.47639e-07	3.63664e-06	Klf5	Kruppel-like factor 5	12224
ENSMUSG00000021003	263.247	1.21439	0.231484	5.24613	1.55329e-07	3.80546e-06	Galc	galactosylceramidase	14420
ENSMUSG00000027322	990.534	1.58802	0.302738	5.24554	1.55825e-07	3.80936e-06	Siglec1	sialic acid binding Ig-like lectin 1, sialoadhesin	20612
ENSMUSG00000105366	34.5133	2.85761	0.544779	5.24544	1.55907e-07	3.80936e-06
ENSMUSG00000022651	439.368	4.0811	0.779828	5.23334	1.66477e-07	4.05673e-06	Retnlg	resistin like gamma	245195
ENSMUSG00000025511	549.151	1.25639	0.240161	5.23143	1.682e-07	4.08778e-06	Tspan4	tetraspanin 4	64540
ENSMUSG00000040322	462.064	1.01097	0.193283	5.23051	1.6904e-07	4.09995e-06	Slc25a24	solute carrier family 25 (mitochondrial carrier, phosphate carrier), member 24	229731
ENSMUSG00000022957	941.279	1.33199	0.254727	5.22911	1.70329e-07	4.12301e-06	Itsn1	intersectin 1 (SH3 domain protein 1A)	16443
ENSMUSG00000042476	822.245	2.87031	0.549501	5.22349	1.75582e-07	4.23948e-06	Abcb4	ATP-binding cassette, sub-family B (MDR/TAP), member 4	18670
ENSMUSG00000058325	256.707	1.08785	0.208271	5.22322	1.75839e-07	4.23948e-06	Dock1	dedicator of cytokinesis 1	330662
ENSMUSG00000026814	1467.91	1.13922	0.218232	5.22021	1.78718e-07	4.29749e-06	Eng	endoglin	13805
ENSMUSG00000052396	22.7112	4.83733	0.929366	5.20498	1.94013e-07	4.64075e-06	Mogat2	monoacylglycerol O-acyltransferase 2	233549
ENSMUSG00000066364	20.2022	3.77912	0.726372	5.20273	1.9638e-07	4.69121e-06	Serpina3b	serine (or cysteine) peptidase inhibitor, clade A, member 3B	271047
ENSMUSG00000041895	260.332	1.52495	0.29326	5.19998	1.99305e-07	4.75484e-06	Wipi1	WD repeat domain, phosphoinositide interacting 1	52639
ENSMUSG00000015766	276.687	1.10709	0.213015	5.19722	2.02286e-07	4.80705e-06	Eps8	epidermal growth factor receptor pathway substrate 8	13860
ENSMUSG00000093954	38.0758	3.07296	0.591951	5.19124	2.089e-07	4.94487e-06
ENSMUSG00000031877	668.489	3.75375	0.724115	5.18391	2.1728e-07	5.11e-06	Ces2g	carboxylesterase 2G	72361
ENSMUSG00000001739	50.6543	3.31832	0.640643	5.17967	2.22281e-07	5.20074e-06	Cldn15	claudin 15	60363
ENSMUSG00000036295	79.904	1.33591	0.257911	5.17971	2.22229e-07	5.20074e-06	Lrrn3	leucine rich repeat protein 3, neuronal	16981
ENSMUSG00000032496	4558.41	4.36185	0.842538	5.17704	2.25438e-07	5.24762e-06	Ltf	lactotransferrin	17002
ENSMUSG00000058099	1256.88	1.27008	0.245408	5.17539	2.27438e-07	5.28067e-06	Nfam1	Nfat activating molecule with ITAM motif 1	74039
ENSMUSG00000095028	99.3583	1.44694	0.279569	5.1756	2.27177e-07	5.28067e-06	Sirpb1b	signal-regulatory protein beta 1B	668101
ENSMUSG00000018634	37.5048	2.48505	0.48022	5.17482	2.28132e-07	5.29005e-06	Crhr1	corticotropin releasing hormone receptor 1	12921
ENSMUSG00000034109	778.699	1.00982	0.195468	5.16616	2.38951e-07	5.51283e-06	Golim4	golgi integral membrane protein 4	73124
ENSMUSG00000026069	180.369	3.13617	0.607167	5.16525	2.40122e-07	5.52583e-06	Il1rl1	interleukin 1 receptor-like 1	17082
ENSMUSG00000035954	337.475	1.45698	0.282196	5.163	2.43017e-07	5.57836e-06	Dock4	dedicator of cytokinesis 4	238130
ENSMUSG00000037016	27.3415	2.98679	0.578628	5.16185	2.44519e-07	5.60577e-06	Frem2	Fras1 related extracellular matrix protein 2	242022
ENSMUSG00000033763	379.611	1.34909	0.261461	5.15982	2.47187e-07	5.65981e-06	Mtss2	MTSS I-BAR domain containing 2	244654
ENSMUSG00000103788	48.5127	7.74175	1.50155	5.15583	2.52509e-07	5.7744e-06
ENSMUSG00000030747	122.975	1.76701	0.342967	5.15213	2.57546e-07	5.86747e-06	Dgat2	diacylglycerol O-acyltransferase 2	67800
ENSMUSG00000000325	382.824	1.24629	0.242114	5.14753	2.63946e-07	5.99825e-06
ENSMUSG00000023079	242.682	1.41121	0.274182	5.14699	2.64705e-07	6.00802e-06	Gtf2ird1	general transcription factor II I repeat domain-containing 1	57080
ENSMUSG00000053897	211.535	2.13049	0.414317	5.14218	2.71565e-07	6.13313e-06	Slc39a8	solute carrier family 39 (metal ion transporter), member 8	67547
ENSMUSG00000032006	43.1954	1.82123	0.354269	5.14081	2.73561e-07	6.17056e-06	Pdgfd	platelet-derived growth factor, D polypeptide	71785
ENSMUSG00000042265	69.5714	2.28168	0.444132	5.1374	2.78564e-07	6.26013e-06	Trem1	triggering receptor expressed on myeloid cells 1	58217
ENSMUSG00000073386	25.0158	3.62623	0.706049	5.13594	2.80734e-07	6.3011e-06	9830107B12Rik	RIKEN cDNA 9830107B12 gene	328829
ENSMUSG00000041378	626.355	1.46101	0.28458	5.13392	2.83775e-07	6.35371e-06	Cldn5	claudin 5	12741
ENSMUSG00000095115	857.408	1.18212	0.23028	5.13341	2.84535e-07	6.3629e-06	Itpripl2	inositol 1,4,5-triphosphate receptor interacting protein-like 2	319622
ENSMUSG00000021614	57.0079	2.17719	0.424975	5.12309	3.00563e-07	6.69662e-06	Vcan	versican	13003
ENSMUSG00000026748	132.207	1.24045	0.24219	5.12178	3.02661e-07	6.73513e-06	Plxdc2	plexin domain containing 2	67448
ENSMUSG00000032890	449.128	2.61975	0.512748	5.10923	3.23468e-07	7.15441e-06	Rims3	regulating synaptic membrane exocytosis 3	242662
ENSMUSG00000024774	27.532	4.42439	0.86623	5.10764	3.26204e-07	7.20617e-06	Ankrd22	ankyrin repeat domain 22	52024
ENSMUSG00000038740	589.825	1.25456	0.246117	5.09742	3.44313e-07	7.5878e-06	Mvb12b	multivesicular body subunit 12B	72543
ENSMUSG00000062995	99.2214	1.36286	0.267469	5.0954	3.48011e-07	7.66003e-06	Ica1	islet cell autoantigen 1	15893
ENSMUSG00000042680	107.772	3.77204	0.740344	5.09498	3.48771e-07	7.66748e-06	Garem1	GRB2 associated regulator of MAPK1 subtype 1	381126
ENSMUSG00000051177	51.7657	1.82562	0.358701	5.08953	3.5896e-07	7.88197e-06	Plcb1	phospholipase C, beta 1	18795
ENSMUSG00000062980	149.598	1.27283	0.250208	5.0871	3.63586e-07	7.96434e-06	Cped1	cadherin-like and PC-esterase domain containing 1	214642
ENSMUSG00000052688	289.971	1.11897	0.220073	5.08453	3.68545e-07	8.05357e-06	Rab7b	RAB7B, member RAS oncogene family	226421
ENSMUSG00000102869	735.935	1.01994	0.200685	5.08229	3.72919e-07	8.13939e-06	Norad	non-coding RNA activated by DNA damage	347740
ENSMUSG00000036959	285.152	1.31947	0.259651	5.08168	3.74115e-07	8.15571e-06	Bcorl1	BCL6 co-repressor-like 1	320376
ENSMUSG00000039683	36.9428	2.0576	0.405131	5.07887	3.79695e-07	8.26745e-06	Sdk1	sidekick cell adhesion molecule 1	330222
ENSMUSG00000034342	1684.74	1.38627	0.273174	5.07467	3.88169e-07	8.43179e-06	Cbl	Casitas B-lineage lymphoma	12402
ENSMUSG00000066571	553.984	1.10799	0.218382	5.07361	3.90344e-07	8.46892e-06	Garre1	granule associated Rac and RHOG effector 1	233103
ENSMUSG00000067767	16.6207	3.69362	0.728225	5.07208	3.93485e-07	8.51677e-06	Clec4b2	C-type lectin domain family 4, member b2	381809
ENSMUSG00000022456	50.9568	1.97954	0.390396	5.07061	3.96546e-07	8.57063e-06	Septin3	septin 3	24050
ENSMUSG00000061462	77.7875	1.4058	0.277255	5.07043	3.96915e-07	8.57063e-06	Obscn	obscurin, cytoskeletal calmodulin and titin-interacting RhoGEF	380698
ENSMUSG00000036896	3381.43	1.41199	0.278883	5.06303	4.1265e-07	8.8788e-06	C1qc	complement component 1, q subcomponent, C chain	12262
ENSMUSG00000003420	1108.54	1.08187	0.213717	5.06216	4.14539e-07	8.90892e-06	Fcgrt	Fc fragment of IgG receptor and transporter	14132
ENSMUSG00000036510	20.6977	3.93927	0.7784	5.06073	4.17652e-07	8.96523e-06	Cdh8	cadherin 8	12564
ENSMUSG00000038872	106.632	1.41893	0.280758	5.05394	4.32789e-07	9.2683e-06	Zfhx3	zinc finger homeobox 3	11906
ENSMUSG00000026180	485.643	1.02784	0.203604	5.0482	4.45994e-07	9.47307e-06	Cxcr2	chemokine (C-X-C motif) receptor 2	12765
ENSMUSG00000026829	31.5462	3.24519	0.643254	5.04496	4.53612e-07	9.62365e-06	Gbgt1	globoside alpha-1,3-N-acetylgalactosaminyltransferase 1	227671
ENSMUSG00000033863	252.711	1.24644	0.2471	5.04425	4.55303e-07	9.64828e-06	Klf9	Kruppel-like factor 9	16601
ENSMUSG00000034664	787.701	1.34635	0.267164	5.03942	4.66956e-07	9.88373e-06	Itga2b	integrin alpha 2b	16399
ENSMUSG00000056476	95.8033	1.23858	0.24623	5.0302	4.89975e-07	1.03043e-05	Med12l	mediator complex subunit 12-like	329650
ENSMUSG00000031214	44.6862	1.89666	0.377721	5.02132	5.13182e-07	1.07004e-05	Ophn1	oligophrenin 1	94190
ENSMUSG00000025270	4625.96	3.81951	0.760912	5.01965	5.17655e-07	1.07813e-05	Alas2	aminolevulinic acid synthase 2, erythroid	11656
ENSMUSG00000028184	254.535	1.09609	0.219112	5.00244	5.66106e-07	1.17367e-05	Adgrl2	adhesion G protein-coupled receptor L2	99633
ENSMUSG00000030657	240.473	1.07981	0.216588	4.98557	6.17785e-07	1.26496e-05	Xylt1	xylosyltransferase 1	233781
ENSMUSG00000038168	262.711	1.1984	0.240492	4.9831	6.25733e-07	1.27836e-05	P3h2	prolyl 3-hydroxylase 2	210530
ENSMUSG00000010154	27.0211	3.05399	0.613059	4.98155	6.30756e-07	1.28718e-05	Spire2	spire type actin nucleation factor 2	234857
ENSMUSG00000040234	704.732	1.18824	0.239003	4.97167	6.63778e-07	1.34702e-05	Tm7sf3	transmembrane 7 superfamily member 3	67623
ENSMUSG00000014846	88.6251	1.62819	0.32759	4.97019	6.68858e-07	1.35338e-05	Tppp3	tubulin polymerization-promoting protein family member 3	67971
ENSMUSG00000022844	168.517	1.11975	0.225296	4.97011	6.69141e-07	1.35338e-05	Pdia5	protein disulfide isomerase associated 5	72599
ENSMUSG00000048732	159.25	1.22214	0.246703	4.95389	7.2744e-07	1.45993e-05	Klhl11	kelch-like 11	217194
ENSMUSG00000040722	184.429	1.6948	0.34213	4.95365	7.28325e-07	1.4601e-05	Scamp5	secretory carrier membrane protein 5	56807
ENSMUSG00000030579	2133.57	1.07442	0.217073	4.94958	7.4372e-07	1.4828e-05	Tyrobp	TYRO protein tyrosine kinase binding protein	22177
ENSMUSG00000069830	40.7721	1.71745	0.347465	4.94281	7.70052e-07	1.53362e-05	Nlrp1a	NLR family, pyrin domain containing 1A	195046
ENSMUSG00000038517	288.986	1.13718	0.230101	4.94208	7.72917e-07	1.53474e-05	Tbkbp1	TBK1 binding protein 1	73174
ENSMUSG00000096188	406.796	1.01524	0.205667	4.93632	7.96093e-07	1.57685e-05	Cmtm4	CKLF-like MARVEL transmembrane domain containing 4	97487
ENSMUSG00000076571	88.9164	6.16751	1.24996	4.93415	8.05003e-07	1.59104e-05	Igkv5-37	immunoglobulin kappa variable 5-37	384417
ENSMUSG00000035085	42.0092	2.2392	0.454211	4.92985	8.22913e-07	1.62116e-05	1700020L24Rik	RIKEN cDNA 1700020L24 gene	66330
ENSMUSG00000017446	127.46	1.54054	0.312544	4.92902	8.26446e-07	1.62539e-05	C1qtnf1	C1q and tumor necrosis factor related protein 1	56745
ENSMUSG00000042961	68.1675	2.08074	0.422153	4.92889	8.27002e-07	1.62539e-05	Egflam	EGF-like, fibronectin type III and laminin G domains	268780
ENSMUSG00000023809	155.55	1.24339	0.25237	4.92684	8.35685e-07	1.63847e-05	Rps6ka2	ribosomal protein S6 kinase, polypeptide 2	20112
ENSMUSG00000036905	3347.44	1.39551	0.283722	4.91858	8.71759e-07	1.69537e-05	C1qb	complement component 1, q subcomponent, beta polypeptide	12260
ENSMUSG00000078350	196.235	1.95156	0.396855	4.91755	8.76336e-07	1.70063e-05	Smim1	small integral membrane protein 1	68859
ENSMUSG00000094124	676.382	3.39187	0.690074	4.91523	8.86793e-07	1.71909e-05	Ighv1-74	immunoglobulin heavy variable V1-74	100775173
ENSMUSG00000021322	118.193	2.12766	0.433014	4.91361	8.94133e-07	1.72851e-05	Aoah	acyloxyacyl hydrolase	27052
ENSMUSG00000028369	535.536	1.26723	0.257907	4.91353	8.945e-07	1.72851e-05	Svep1	sushi, von Willebrand factor type A, EGF and pentraxin domain containing 1	64817
ENSMUSG00000023019	81.5035	2.66555	0.544594	4.89455	9.85294e-07	1.88834e-05	Gpd1	glycerol-3-phosphate dehydrogenase 1 (soluble)	14555
ENSMUSG00000020010	62.2599	1.62508	0.332149	4.8926	9.95103e-07	1.90272e-05	Vnn3	vanin 3	26464
ENSMUSG00000064105	186.477	1.61828	0.331638	4.87965	1.06276e-06	2.02147e-05	Cnnm2	cyclin M2	94219
ENSMUSG00000083282	132.133	1.26307	0.258898	4.87865	1.06815e-06	2.02537e-05	Ctsf	cathepsin F	56464
ENSMUSG00000030785	59.6852	1.61068	0.33023	4.87744	1.07473e-06	2.03572e-05	Cox6a2	cytochrome c oxidase subunit 6A2	12862
ENSMUSG00000056427	102.197	2.12956	0.436747	4.87596	1.08282e-06	2.04043e-05	Slit3	slit guidance ligand 3	20564
ENSMUSG00000023031	285.81	2.45419	0.50335	4.87571	1.08416e-06	2.04084e-05	Cela1	chymotrypsin-like elastase family, member 1	109901
ENSMUSG00000005397	1153.64	1.02155	0.209837	4.86829	1.12571e-06	2.11468e-05	Nid1	nidogen 1	18073
ENSMUSG00000044811	410.654	1.14155	0.234739	4.86305	1.15589e-06	2.16691e-05	Cd300c2	CD300C molecule 2	140497
ENSMUSG00000014547	305.256	1.08439	0.223092	4.86073	1.16951e-06	2.19018e-05	Wdfy2	WD repeat and FYVE domain containing 2	268752
ENSMUSG00000094491	575.719	3.47383	0.715819	4.85295	1.21639e-06	2.2617e-05	Igkv1-133	immunoglobulin kappa variable 1-133	628027
ENSMUSG00000019971	181.482	1.6983	0.350327	4.84775	1.24867e-06	2.3152e-05	Cep290	centrosomal protein 290	216274
ENSMUSG00000059901	91.1784	1.29533	0.267654	4.83956	1.30127e-06	2.39263e-05	Adamts14	a disintegrin-like and metallopeptidase (reprolysin type) with thrombospondin type 1 motif, 14	237360
ENSMUSG00000039013	40.4619	3.03848	0.628058	4.8379	1.31219e-06	2.41028e-05	Siglecf	sialic acid binding Ig-like lectin F	233186
ENSMUSG00000056054	7672.7	3.89366	0.805159	4.83588	1.32556e-06	2.43238e-05	S100a8	S100 calcium binding protein A8 (calgranulin A)	20201
ENSMUSG00000045216	1438.42	1.13006	0.234133	4.82657	1.38906e-06	2.53358e-05	Hs6st1	heparan sulfate 6-O-sulfotransferase 1	50785
ENSMUSG00000034641	294.603	1.67959	0.348018	4.82615	1.39197e-06	2.53633e-05	Cd300ld	CD300 molecule like family member d	217305
ENSMUSG00000089672	171.593	1.23436	0.255861	4.82433	1.40472e-06	2.55702e-05
ENSMUSG00000031749	864.534	1.05627	0.219118	4.82057	1.43147e-06	2.5947e-05	St3gal2	ST3 beta-galactoside alpha-2,3-sialyltransferase 2	20444
ENSMUSG00000032232	362.746	1.14163	0.236908	4.81887	1.44371e-06	2.60454e-05	Cgnl1	cingulin-like 1	68178
ENSMUSG00000054640	246.47	1.79671	0.373971	4.80441	1.55208e-06	2.76856e-05	Slc8a1	solute carrier family 8 (sodium/calcium exchanger), member 1	20541
ENSMUSG00000052131	39.3819	2.77373	0.578003	4.79881	1.59612e-06	2.82903e-05	Akr1b7	aldo-keto reductase family 1, member B7	11997
ENSMUSG00000056071	9722.01	3.6432	0.75935	4.79779	1.60424e-06	2.84066e-05	S100a9	S100 calcium binding protein A9 (calgranulin B)	20202
ENSMUSG00000033792	304.141	1.44606	0.301431	4.79732	1.60802e-06	2.84459e-05	Atp7a	ATPase, Cu++ transporting, alpha polypeptide	11977
ENSMUSG00000050910	103.909	1.3459	0.280668	4.79536	1.62385e-06	2.86702e-05	Cdr2l	cerebellar degeneration-related protein 2-like	237988
ENSMUSG00000026837	340.697	1.4477	0.302152	4.79128	1.65718e-06	2.92019e-05	Col5a1	collagen, type V, alpha 1	12831
ENSMUSG00000048445	29.4669	2.27284	0.47442	4.79078	1.66132e-06	2.92467e-05	Ccdc57	coiled-coil domain containing 57	71276
ENSMUSG00000025025	585.058	1.09446	0.228572	4.78827	1.68225e-06	2.95579e-05	Mxi1	MAX interactor 1, dimerization protein	17859
ENSMUSG00000049119	46.1162	1.64115	0.342949	4.7854	1.70651e-06	2.99264e-05	Fam110b	family with sequence similarity 110, member B	242297
ENSMUSG00000033065	350.238	1.63259	0.341373	4.78242	1.73195e-06	3.02269e-05	Pfkm	phosphofructokinase, muscle	18642
ENSMUSG00000021846	90.3251	1.5682	0.328066	4.78013	1.75179e-06	3.05147e-05	Peli2	pellino 2	93834
ENSMUSG00000021846	90.3251	1.5682	0.328066	4.78013	1.75179e-06	3.05147e-05	Gm6498	glyceraldehyde-3-phosphate dehydrogenase pseudogene	93834
ENSMUSG00000035547	445.151	1.30237	0.272808	4.77394	1.80658e-06	3.13791e-05	Capn5	calpain 5	12337
ENSMUSG00000022994	624.408	1.22711	0.257098	4.77292	1.81575e-06	3.14783e-05	Adcy6	adenylate cyclase 6	11512
ENSMUSG00000026688	479.346	3.127	0.655457	4.77072	1.83572e-06	3.17941e-05	Mgst3	microsomal glutathione S-transferase 3	66447
ENSMUSG00000102202	95.4227	1.76707	0.370426	4.77038	1.83883e-06	3.18177e-05
ENSMUSG00000025006	149.45	1.86125	0.390304	4.76873	1.85388e-06	3.20302e-05	Sorbs1	sorbin and SH3 domain containing 1	20411
ENSMUSG00000032875	409.424	1.20971	0.253679	4.76865	1.85463e-06	3.20302e-05	Arhgef17	Rho guanine nucleotide exchange factor (GEF) 17	207212
ENSMUSG00000095771	1094.68	1.2532	0.262852	4.7677	1.86339e-06	3.21509e-05	Igkv14-111	immunoglobulin kappa variable 14-111	545847
ENSMUSG00000056234	1866.34	1.00062	0.209951	4.766	1.87921e-06	3.23626e-05	Ncoa4	nuclear receptor coactivator 4	27057
ENSMUSG00000006445	88.2496	1.29635	0.272591	4.75564	1.97814e-06	3.39162e-05	Epha2	Eph receptor A2	13836
ENSMUSG00000020541	228.292	1.85343	0.389948	4.75301	2.00414e-06	3.43193e-05	Tom1l1	target of myb1-like 1 (chicken)	71943
ENSMUSG00000026317	796.853	1.00414	0.211676	4.74374	2.09804e-06	3.57591e-05	Cln8	CLN8 transmembrane ER and ERGIC protein	26889
ENSMUSG00000101389	65.6766	1.71491	0.361908	4.73852	2.15289e-06	3.65569e-05	Ms4a4a	membrane-spanning 4-domains, subfamily A, member 4A	666907
ENSMUSG00000053279	694.142	3.10996	0.65657	4.73668	2.17248e-06	3.68208e-05	Aldh1a1	aldehyde dehydrogenase family 1, subfamily A1	11668
ENSMUSG00000053279	694.142	3.10996	0.65657	4.73668	2.17248e-06	3.68208e-05	E030003E18Rik	RIKEN cDNA E030003E18 gene	11668
ENSMUSG00000048376	715.479	1.00618	0.212793	4.72847	2.26219e-06	3.81283e-05	F2r	coagulation factor II (thrombin) receptor	14062
ENSMUSG00000052234	389.701	7.6456	1.61729	4.72741	2.27405e-06	3.82575e-05	Epx	eosinophil peroxidase	13861
ENSMUSG00000076670	132.199	4.21066	0.890797	4.72685	2.2803e-06	3.83271e-05	Ighv3-5	immunoglobulin heavy variable 3-5	633457
ENSMUSG00000062300	206.248	1.06775	0.225972	4.72515	2.29945e-06	3.86133e-05	Nectin2	nectin cell adhesion molecule 2	19294
ENSMUSG00000006389	98.3849	1.79445	0.380345	4.71797	2.38213e-06	3.98062e-05	Mpl	myeloproliferative leukemia virus oncogene	17480
ENSMUSG00000031903	1120.16	1.2725	0.26972	4.71784	2.3836e-06	3.98062e-05	Pla2g15	phospholipase A2, group XV	192654
ENSMUSG00000054814	365.709	1.25928	0.267173	4.71335	2.43672e-06	4.0656e-05	Usp46	ubiquitin specific peptidase 46	69727
ENSMUSG00000037185	134.859	1.50943	0.320324	4.71221	2.45049e-06	4.08483e-05	Krt80	keratin 80	74127
ENSMUSG00000024781	2084.54	1.0283	0.218874	4.69813	2.62554e-06	4.33297e-05	Lipa	lysosomal acid lipase A	16889
ENSMUSG00000057729	866.765	3.70312	0.788283	4.6977	2.63104e-06	4.33811e-05	Prtn3	proteinase 3	19152
ENSMUSG00000035969	153.234	1.55464	0.331846	4.68483	2.80198e-06	4.58277e-05	Rusc2	RUN and SH3 domain containing 2	100213
ENSMUSG00000029101	547.586	1.29774	0.277096	4.68337	2.82202e-06	4.60435e-05	Rgs12	regulator of G-protein signaling 12	71729
ENSMUSG00000032285	217.05	1.3311	0.284221	4.6833	2.82286e-06	4.60435e-05	Dnaja4	DnaJ heat shock protein family (Hsp40) member A4	58233
ENSMUSG00000066687	63.0313	1.84745	0.394516	4.68284	2.82926e-06	4.61066e-05	Zbtb16	zinc finger and BTB domain containing 16	235320
ENSMUSG00000004151	40.2724	1.80922	0.3867	4.6786	2.8884e-06	4.69862e-05	Etv1	ets variant 1	14009
ENSMUSG00000059852	28.4941	2.7554	0.588982	4.67824	2.89354e-06	4.70277e-05	Kcng2	potassium voltage-gated channel, subfamily G, member 2	240444
ENSMUSG00000046743	129.701	1.4088	0.301265	4.67627	2.92146e-06	4.7405e-05	Fat4	FAT atypical cadherin 4	329628
ENSMUSG00000028749	27.7924	2.53391	0.541984	4.67526	2.93584e-06	4.75878e-05	Pla2g2f	phospholipase A2, group IIF	26971
ENSMUSG00000028328	167.102	4.05919	0.868292	4.67492	2.9407e-06	4.76242e-05	Tmod1	tropomodulin 1	21916
ENSMUSG00000025077	251.042	1.20396	0.257567	4.67434	2.94899e-06	4.77159e-05	Dclre1a	DNA cross-link repair 1A	55947
ENSMUSG00000101823	7.52082	6.18239	1.32325	4.67214	2.98072e-06	4.81866e-05
ENSMUSG00000060206	93.5149	1.68576	0.361515	4.66305	3.11559e-06	5.01885e-05	Zfp462	zinc finger protein 462	242466
ENSMUSG00000033855	180.065	1.39926	0.300223	4.66073	3.15089e-06	5.06664e-05	Ston1	stonin 1	77057
ENSMUSG00000028556	315.182	1.04247	0.22372	4.65971	3.16653e-06	5.07844e-05	Dock7	dedicator of cytokinesis 7	67299
ENSMUSG00000002808	192.068	1.53956	0.331069	4.65027	3.31501e-06	5.29326e-05	Epdr1	ependymin related protein 1 (zebrafish)	105298
ENSMUSG00000030259	154.952	1.15198	0.248448	4.63668	3.5405e-06	5.60415e-05	Rassf8	Ras association (RalGDS/AF-6) domain family (N-terminal) member 8	71323
ENSMUSG00000047821	31.733	1.93767	0.418003	4.63556	3.55979e-06	5.6249e-05	Trim16	tripartite motif-containing 16	94092
ENSMUSG00000045288	28.5807	2.02486	0.437156	4.63188	3.62353e-06	5.71075e-05	Ush1g	USH1 protein network component sans	16470
ENSMUSG00000001552	967.205	1.10625	0.239116	4.62642	3.72038e-06	5.84315e-05	Jup	junction plakoglobin	16480
ENSMUSG00000028068	174.09	1.38295	0.299087	4.62392	3.76547e-06	5.90377e-05	Iqgap3	IQ motif containing GTPase activating protein 3	404710
ENSMUSG00000064225	1050.24	3.30932	0.716227	4.62049	3.82836e-06	5.97151e-05	Paqr9	progestin and adipoQ receptor family member IX	75552
ENSMUSG00000070803	186.123	2.73042	0.590987	4.62009	3.83567e-06	5.97268e-05	Cited4	Cbp/p300-interacting transactivator, with Glu/Asp-rich carboxy-terminal domain, 4	56222
ENSMUSG00000024533	818.589	2.09622	0.453838	4.61887	3.8584e-06	6.00295e-05	Spire1	spire type actin nucleation factor 1	68166
ENSMUSG00000028212	428.983	1.63242	0.353536	4.61741	3.88553e-06	6.03917e-05	Ccne2	cyclin E2	12448
ENSMUSG00000046314	24.0087	2.5333	0.548939	4.6149	3.93282e-06	6.10309e-05	Stxbp6	syntaxin binding protein 6 (amisyn)	217517
ENSMUSG00000045404	111.776	1.45687	0.315749	4.61402	3.94946e-06	6.12368e-05	Kcnk13	potassium channel, subfamily K, member 13	217826
ENSMUSG00000089901	70.5316	4.58418	0.993723	4.61314	3.96634e-06	6.13939e-05
ENSMUSG00000015202	259.534	1.04842	0.227297	4.61255	3.97764e-06	6.15165e-05	Cnksr3	Cnksr family member 3	215748
ENSMUSG00000028226	66.0976	1.23885	0.269124	4.60327	4.15899e-06	6.40248e-05	Mmp16	matrix metallopeptidase 16	17389
ENSMUSG00000042759	468.22	1.5007	0.32637	4.59816	4.26233e-06	6.53537e-05	Apobr	apolipoprotein B receptor	171504
ENSMUSG00000029762	90.4512	1.43046	0.311245	4.59592	4.30841e-06	6.59042e-05	Akr1b8	aldo-keto reductase family 1, member B8	14187
ENSMUSG00000009378	17.9736	3.61607	0.789109	4.58247	4.59523e-06	6.98805e-05	Slc16a12	solute carrier family 16 (monocarboxylic acid transporters), member 12	240638
ENSMUSG00000018924	119.015	9.48176	2.06942	4.58185	4.6089e-06	7.003e-05	Alox15	arachidonate 15-lipoxygenase	11687
ENSMUSG00000022755	20.0801	4.33478	0.946245	4.58103	4.62685e-06	7.01979e-05	Adgrg7	adhesion G protein-coupled receptor G7	239853
ENSMUSG00000104769	461.234	6.17769	1.34855	4.581	4.62767e-06	7.01979e-05	Igkv8-34	immunoglobulin kappa variable 8-34	620126
ENSMUSG00000053062	246.638	1.13353	0.247736	4.57556	4.74949e-06	7.16873e-05	Jam2	junction adhesion molecule 2	67374
ENSMUSG00000060509	368.181	1.0626	0.23234	4.57348	4.79697e-06	7.22244e-05	Xcr1	chemokine (C motif) receptor 1	23832
ENSMUSG00000079852	44.4729	1.97018	0.430916	4.57208	4.829e-06	7.25866e-05	Klra4	killer cell lectin-like receptor, subfamily A, member 4	16635
ENSMUSG00000079852	44.4729	1.97018	0.430916	4.57208	4.829e-06	7.25866e-05	Klra18	killer cell lectin-like receptor, subfamily A, member 18	16635
ENSMUSG00000025020	34.1804	1.91686	0.419559	4.56876	4.90628e-06	7.36266e-05	Slit1	slit guidance ligand 1	20562
ENSMUSG00000027799	77.6611	1.1757	0.257507	4.5657	4.97842e-06	7.45861e-05	Nbea	neurobeachin	26422
ENSMUSG00000022843	130.039	1.8557	0.406845	4.56119	5.08642e-06	7.58298e-05	Clcn2	chloride channel, voltage-sensitive 2	12724
ENSMUSG00000050241	100.189	1.12381	0.246674	4.55585	5.21751e-06	7.75301e-05	Klre1	killer cell lectin-like receptor family E member 1	243655
ENSMUSG00000033470	56.7883	1.50815	0.331142	4.5544	5.25351e-06	7.79377e-05	Cysltr2	cysteinyl leukotriene receptor 2	70086
ENSMUSG00000028542	191.835	3.23973	0.712541	4.54673	5.44849e-06	8.05677e-05	Slc6a9	solute carrier family 6 (neurotransmitter transporter, glycine), member 9	14664
ENSMUSG00000027375	45.8101	2.12125	0.46692	4.54307	5.54409e-06	8.15837e-05	Mal	myelin and lymphocyte protein, T cell differentiation protein	17153
ENSMUSG00000005339	14.843	4.5416	1.00029	4.54026	5.6186e-06	8.25468e-05	Fcer1a	Fc receptor, IgE, high affinity I, alpha polypeptide	14125
ENSMUSG00000034101	171.837	1.06439	0.234457	4.53981	5.6306e-06	8.26563e-05	Ctnnd1	catenin (cadherin associated protein), delta 1	12388
ENSMUSG00000022421	52.7755	1.69056	0.372879	4.5338	5.79327e-06	8.47027e-05	Nptxr	neuronal pentraxin receptor	73340
ENSMUSG00000025272	21.4451	2.67593	0.590403	4.53239	5.83214e-06	8.52025e-05	Tro	trophinin	56191
ENSMUSG00000026271	368.876	1.24966	0.275972	4.52822	5.94834e-06	8.657e-05	Gpr35	G protein-coupled receptor 35	64095
ENSMUSG00000073490	388.634	1.08128	0.238878	4.52649	5.99727e-06	8.71256e-05	Ifi207	interferon activated gene 207	226691
ENSMUSG00000095589	1323.41	1.321	0.292089	4.5226	6.10835e-06	8.85273e-05	Ighv1-55	immunoglobulin heavy variable 1-55	780932
ENSMUSG00000060512	27.7072	2.09446	0.463395	4.51981	6.18951e-06	8.95609e-05	0610040J01Rik	RIKEN cDNA 0610040J01 gene	76261
ENSMUSG00000076533	66.823	2.32266	0.514839	4.51142	6.43947e-06	9.2516e-05	Igkv4-90	immunoglobulin kappa chain variable 4-90	434034
ENSMUSG00000102418	181.498	1.3577	0.301114	4.50891	6.5161e-06	9.32488e-05	Sh2d1b1	SH2 domain containing 1B1	26904
ENSMUSG00000030093	22.4705	2.77278	0.615125	4.50766	6.55459e-06	9.3726e-05	Wnt7a	wingless-type MMTV integration site family, member 7A	22421
ENSMUSG00000071547	175.689	1.48201	0.329007	4.5045	6.65289e-06	9.49824e-05	Nt5dc2	5'-nucleotidase domain containing 2	70021
ENSMUSG00000029716	229.505	3.10892	0.691065	4.49874	6.8357e-06	9.73633e-05	Tfr2	transferrin receptor 2	50765
ENSMUSG00000076580	1414.22	2.93974	0.654663	4.49046	7.10699e-06	0.000100754	Igkv8-27	immunoglobulin kappa chain variable 8-27	434041
ENSMUSG00000025019	302.766	1.15133	0.256704	4.48506	7.28945e-06	0.00010294	Lcor	ligand dependent nuclear receptor corepressor	212391
ENSMUSG00000074677	58.3022	1.58826	0.354389	4.48167	7.40596e-06	0.000104181	Sirpb1c	signal-regulatory protein beta 1C	100038947
ENSMUSG00000027204	326.621	1.03667	0.231828	4.47172	7.75938e-06	0.000108817	Fbn1	fibrillin 1	14118
ENSMUSG00000037124	138.21	3.98131	0.890693	4.4699	7.82569e-06	0.000109614	Trim58	tripartite motif-containing 58	216781
ENSMUSG00000028132	274.506	4.05654	0.908154	4.4668	7.93998e-06	0.000110922	Tlcd4	TLC domain containing 4	99887
ENSMUSG00000022253	824.202	1.14896	0.257618	4.45992	8.19913e-06	0.000114455	Nadk2	NAD kinase 2, mitochondrial	68646
ENSMUSG00000019647	132.085	1.03346	0.231836	4.45771	8.28412e-06	0.000115287	Sema6a	sema domain, transmembrane domain (TM), and cytoplasmic domain, (semaphorin) 6A	20358
ENSMUSG00000039452	313.516	1.5136	0.339887	4.45323	8.45869e-06	0.000117447	Snx22	sorting nexin 22	382083
ENSMUSG00000024867	194.276	1.65015	0.370838	4.44979	8.5955e-06	0.000118984	Pip5k1b	phosphatidylinositol-4-phosphate 5-kinase, type 1 beta	18719
ENSMUSG00000031255	62.5028	1.70802	0.383918	4.44893	8.62988e-06	0.000119278	Sytl4	synaptotagmin-like 4	27359
ENSMUSG00000003573	133.528	1.17265	0.264126	4.43973	9.00731e-06	0.000123837	Homer3	homer scaffolding protein 3	26558
ENSMUSG00000046280	117.991	1.17685	0.265315	4.43566	9.17917e-06	0.000125911	She	src homology 2 domain-containing transforming protein E	214547
ENSMUSG00000019838	1181.33	2.56523	0.578539	4.43398	9.25107e-06	0.00012671	Slc16a10	solute carrier family 16 (monocarboxylic acid transporters), member 10	72472
ENSMUSG00000050578	15.9087	2.76557	0.623761	4.4337	9.26285e-06	0.000126776	Mmp13	matrix metallopeptidase 13	17386
ENSMUSG00000020674	128.058	1.18462	0.267469	4.42898	9.46785e-06	0.00012929	Pxdn	peroxidasin	69675
ENSMUSG00000048264	215.609	1.20874	0.272959	4.42829	9.49816e-06	0.000129561	Dip2c	disco interacting protein 2 homolog C	208440
ENSMUSG00000093896	346.386	1.6258	0.36716	4.42805	9.50908e-06	0.000129561	Ighv1-76	immunoglobulin heavy variable 1-76	100775174
ENSMUSG00000004655	3837.46	2.84386	0.642264	4.42786	9.51734e-06	0.000129577	Aqp1	aquaporin 1	11826
ENSMUSG00000085118	14.7143	3.59915	0.812974	4.42714	9.54906e-06	0.000129814
ENSMUSG00000027624	130.134	1.37853	0.311504	4.42542	9.62546e-06	0.000130658	Epb41l1	erythrocyte membrane protein band 4.1 like 1	13821
ENSMUSG00000031075	87.5441	1.50536	0.341075	4.41357	1.0168e-05	0.000136596	Ano1	anoctamin 1, calcium activated chloride channel	101772
ENSMUSG00000038665	61.4943	3.98273	0.903687	4.4072	1.04716e-05	0.000139746	Dgki	diacylglycerol kinase, iota	320127
ENSMUSG00000041134	104.831	1.14024	0.258949	4.40334	1.06595e-05	0.000141839	Cyyr1	cysteine and tyrosine-rich protein 1	224405
ENSMUSG00000052736	91.1035	1.06466	0.242324	4.39353	1.11525e-05	0.000147643	Klrc2	killer cell lectin-like receptor subfamily C, member 2	16642
ENSMUSG00000092528	23.2595	2.36342	0.538151	4.39173	1.12451e-05	0.00014876	Nlrp1c-ps	NLR family, pyrin domain containing 1C, pseudogene	627984
ENSMUSG00000043496	40.9808	1.68525	0.383862	4.39024	1.13227e-05	0.000149445	Tril	TLR4 interactor with leucine-rich repeats	66873
ENSMUSG00000063275	71.9777	1.45306	0.330985	4.3901	1.13297e-05	0.000149445	Hacd1	3-hydroxyacyl-CoA dehydratase 1	30963
ENSMUSG00000020826	40.8858	1.451	0.330769	4.38675	1.15057e-05	0.000151657	Nos2	nitric oxide synthase 2, inducible	18126
ENSMUSG00000049521	222.666	1.16318	0.26528	4.38475	1.16121e-05	0.000152824	Cdc42ep1	CDC42 effector protein (Rho GTPase binding) 1	104445
ENSMUSG00000091562	93.9898	1.33307	0.304033	4.38461	1.16194e-05	0.000152824
ENSMUSG00000039693	35.6194	1.66056	0.378952	4.38198	1.17606e-05	0.000154457	Msantd3	Myb/SANT-like DNA-binding domain containing 3	66665
ENSMUSG00000042116	239.934	1.05952	0.242355	4.37178	1.23239e-05	0.000161274	Vwa1	von Willebrand factor A domain containing 1	246228
ENSMUSG00000034570	21.1096	4.23571	0.969441	4.36923	1.24687e-05	0.000162934	Inpp5j	inositol polyphosphate 5-phosphatase J	170835
ENSMUSG00000029163	946.911	1.10268	0.252415	4.36852	1.2509e-05	0.000163344	Emilin1	elastin microfibril interfacer 1	100952
ENSMUSG00000032854	9.43529	6.25261	1.43214	4.36592	1.26588e-05	0.000165063	Ugt8a	UDP galactosyltransferase 8A	22239
ENSMUSG00000039787	128.936	1.88033	0.430741	4.36534	1.26923e-05	0.000165263	Cercam	cerebral endothelial cell adhesion molecule	99151
ENSMUSG00000022512	26.1887	1.90184	0.435806	4.36396	1.27729e-05	0.000166193	Cldn1	claudin 1	12737
ENSMUSG00000039208	166.511	1.01282	0.232145	4.36288	1.28364e-05	0.000166781	Metrnl	meteorin, glial cell differentiation regulator-like	210029
ENSMUSG00000030207	851.358	1.36255	0.312344	4.36232	1.28688e-05	0.000166964	Fam234b	family with sequence similarity 234, member B	74525
ENSMUSG00000032131	282.328	4.12279	0.945254	4.36157	1.29132e-05	0.000167421	Abcg4	ATP binding cassette subfamily G member 4	192663
ENSMUSG00000025044	87.6141	1.2633	0.289812	4.35903	1.30637e-05	0.000169252	Msr1	macrophage scavenger receptor 1	20288
ENSMUSG00000024168	293.994	1.03052	0.236612	4.35531	1.32881e-05	0.000171914	Tmem204	transmembrane protein 204	407831
ENSMUSG00000028864	63.0151	1.89808	0.435895	4.35445	1.33402e-05	0.000172421	Hgf	hepatocyte growth factor	15234
ENSMUSG00000106630	25.6601	4.0521	0.931478	4.35019	1.36022e-05	0.000175231
ENSMUSG00000026321	179.418	1.14262	0.262722	4.34916	1.36659e-05	0.000175892	Tnfrsf11a	tumor necrosis factor receptor superfamily, member 11a, NFKB activator	21934
ENSMUSG00000055653	23.3347	3.33474	0.766775	4.34905	1.36729e-05	0.000175892	Gpc3	glypican 3	14734
ENSMUSG00000024897	149.047	1.07024	0.2462	4.34702	1.37998e-05	0.000177168	Apba1	amyloid beta (A4) precursor protein binding, family A, member 1	319924
ENSMUSG00000027326	877.381	1.37002	0.315148	4.34722	1.37874e-05	0.000177168	Knl1	kinetochore scaffold 1	76464
ENSMUSG00000027674	40.7181	1.85426	0.42658	4.34682	1.38128e-05	0.000177191	Pex5l	peroxisomal biogenesis factor 5-like	58869
ENSMUSG00000047037	148.978	1.65066	0.380208	4.34146	1.41537e-05	0.000181181	Nipa1	non imprinted in Prader-Willi/Angelman syndrome 1 homolog (human)	233280
ENSMUSG00000005268	39.8779	1.71244	0.394775	4.33775	1.43947e-05	0.000184007	Prlr	prolactin receptor	19116
ENSMUSG00000030147	37.7588	2.09855	0.484588	4.33059	1.48707e-05	0.000189162	Clec4b1	C-type lectin domain family 4, member b1	69810
ENSMUSG00000032741	1030.57	1.01814	0.235217	4.32853	1.50108e-05	0.000190811	Tpcn1	two pore channel 1	252972
ENSMUSG00000027335	31.5837	2.41859	0.558969	4.32688	1.51237e-05	0.000192112	Adra1d	adrenergic receptor, alpha 1d	11550
ENSMUSG00000024206	212.926	1.63562	0.378261	4.32404	1.53195e-05	0.000194192	Rfx2	regulatory factor X, 2 (influences HLA class II expression)	19725
ENSMUSG00000030515	260.642	1.61013	0.372651	4.32073	1.55511e-05	0.000196718	Tarsl2	threonyl-tRNA synthetase-like 2	272396
ENSMUSG00000029752	443.077	2.23166	0.516956	4.31693	1.58213e-05	0.000199719	Asns	asparagine synthetase	27053
ENSMUSG00000020312	16.1855	3.14875	0.729564	4.31594	1.58926e-05	0.00020048	Shc2	SHC (Src homology 2 domain containing) transforming protein 2	216148
ENSMUSG00000043932	98.837	1.26288	0.292683	4.31484	1.59719e-05	0.000201341	Klri2	killer cell lectin-like receptor family I member 2	320407
ENSMUSG00000042797	16.0239	3.38514	0.784711	4.31387	1.60421e-05	0.000202086	Aqp11	aquaporin 11	66333
ENSMUSG00000078942	273.144	1.02666	0.238055	4.31267	1.61291e-05	0.000202761	Naip6	NLR family, apoptosis inhibitory protein 6	17952
ENSMUSG00000044434	54.4826	1.84732	0.428441	4.31174	1.61977e-05	0.000203484
ENSMUSG00000038594	119.598	1.20882	0.280403	4.31102	1.62505e-05	0.000204006	Cep85l	centrosomal protein 85-like	100038725
ENSMUSG00000004552	2861.15	2.94907	0.684734	4.30688	1.65572e-05	0.000206903	Ctse	cathepsin E	13034
ENSMUSG00000025429	111.148	1.48814	0.345542	4.30668	1.65722e-05	0.000206903	Pstpip2	proline-serine-threonine phosphatase-interacting protein 2	19201
ENSMUSG00000029070	321.855	1.11812	0.259639	4.30644	1.65902e-05	0.000206986	Mxra8	matrix-remodelling associated 8	74761
ENSMUSG00000081665	91.6597	1.49568	0.347912	4.29902	1.71556e-05	0.000213017	Pira1	paired-Ig-like receptor A1	18722
ENSMUSG00000076522	901.164	1.29446	0.301341	4.29568	1.74161e-05	0.000215958	Igkv16-104	immunoglobulin kappa variable 16-104	381778
ENSMUSG00000032796	15.0117	3.76368	0.876611	4.29344	1.75924e-05	0.000217551	Lama1	laminin, alpha 1	16772
ENSMUSG00000039542	38.8856	2.1112	0.492051	4.29061	1.7818e-05	0.000219893	Ncam1	neural cell adhesion molecule 1	17967
ENSMUSG00000029757	8.02446	5.7726	1.34711	4.28517	1.82598e-05	0.000224431	Dync1i1	dynein cytoplasmic 1 intermediate chain 1	13426
ENSMUSG00000042050	91.3983	1.37251	0.320627	4.28071	1.863e-05	0.000228365	Dync2i1	dynein 2 intermediate chain 1	217935
ENSMUSG00000030361	21.4903	2.01198	0.470201	4.27899	1.87747e-05	0.00022952	Klrb1a	killer cell lectin-like receptor subfamily B member 1A	17057
ENSMUSG00000041688	53.5191	1.2752	0.298029	4.27879	1.87913e-05	0.000229544	Amot	angiomotin	27494
ENSMUSG00000058624	1765.56	1.04067	0.243493	4.27391	1.92076e-05	0.000233101	Gda	guanine deaminase	14544
ENSMUSG00000026614	22.384	3.97777	0.930869	4.27318	1.92706e-05	0.000233699	Slc30a10	solute carrier family 30, member 10	226781
ENSMUSG00000034853	206.935	1.21114	0.283841	4.26697	1.98149e-05	0.000239185	Acot11	acyl-CoA thioesterase 11	329910
ENSMUSG00000029135	329.263	1.08319	0.253941	4.26553	1.9943e-05	0.000240412	Fosl2	fos-like antigen 2	14284
ENSMUSG00000060275	83.4741	1.08544	0.25499	4.2568	2.07372e-05	0.000248997	Nrg2	neuregulin 2	100042150
ENSMUSG00000025400	21.1138	5.81333	1.36588	4.25612	2.08008e-05	0.000249431	Tac2	tachykinin 2	21334
ENSMUSG00000041695	116.346	1.65878	0.390165	4.25149	2.12357e-05	0.000253811	Kcnj2	potassium inwardly-rectifying channel, subfamily J, member 2	16518
ENSMUSG00000040537	159.253	1.10542	0.260066	4.25054	2.13255e-05	0.00025455	Adam22	a disintegrin and metallopeptidase domain 22	11496
ENSMUSG00000061411	103.253	1.24832	0.293971	4.24639	2.17241e-05	0.000258799	Nol4l	nucleolar protein 4-like	329540
ENSMUSG00000028402	121.088	1.16163	0.273648	4.24499	2.18606e-05	0.000260255	Mpdz	multiple PDZ domain crumbs cell polarity complex component	17475
ENSMUSG00000042225	547.478	1.33304	0.314586	4.23745	2.26071e-05	0.000268439	Ammecr1	Alport syndrome, mental retardation, midface hypoplasia and elliptocytosis chromosomal region gene 1	56068
ENSMUSG00000035064	723.501	1.00454	0.237215	4.23472	2.28837e-05	0.000271192	Eef2k	eukaryotic elongation factor-2 kinase	13631
ENSMUSG00000062044	30.9511	2.35043	0.555201	4.23348	2.30102e-05	0.000272338	Lmtk3	lemur tyrosine kinase 3	381983
ENSMUSG00000050138	17.4826	3.21867	0.760441	4.23264	2.30968e-05	0.000273014	Kcnk12	potassium channel, subfamily K, member 12	210741
ENSMUSG00000020181	43.9668	1.96192	0.463681	4.23118	2.32468e-05	0.000274424	Nav3	neuron navigator 3	260315
ENSMUSG00000032014	124.753	1.55406	0.367401	4.22987	2.33822e-05	0.000275843	Oaf	out at first homolog	102644
ENSMUSG00000034731	75.5639	1.60416	0.379425	4.22787	2.3591e-05	0.000278107	Dgkh	diacylglycerol kinase, eta	380921
ENSMUSG00000000804	1624.17	1.05969	0.251491	4.21365	2.51273e-05	0.000292986	Usp32	ubiquitin specific peptidase 32	237898
ENSMUSG00000039385	7.90163	5.7871	1.37365	4.21295	2.52062e-05	0.000293368	Cdh6	cadherin 6	12563
ENSMUSG00000057614	22.2458	2.77637	0.659554	4.20947	2.55972e-05	0.000297349	Gnai1	guanine nucleotide binding protein (G protein), alpha inhibiting 1	14677
ENSMUSG00000095700	276.247	1.52347	0.362234	4.20577	2.60191e-05	0.000301673	Ighv10-3	immunoglobulin heavy variable V10-3	380809
ENSMUSG00000038473	56.1257	1.90944	0.454334	4.20272	2.6373e-05	0.000305193	Nos1ap	nitric oxide synthase 1 (neuronal) adaptor protein	70729
ENSMUSG00000020092	279.402	1.13175	0.269641	4.19723	2.702e-05	0.000311294	Pald1	phosphatase domain containing, paladin 1	27355
ENSMUSG00000097177	25.3475	1.69526	0.404684	4.1891	2.80066e-05	0.000320833	9330159M07Rik	RIKEN cDNA 9330159M07 gene	319673
ENSMUSG00000030114	79.6706	1.50508	0.359702	4.18424	2.86124e-05	0.000326652	Klrg1	killer cell lectin-like receptor subfamily G, member 1	50928
ENSMUSG00000064147	222.861	2.30617	0.55201	4.17777	2.94384e-05	0.000334179	Rab44	RAB44, member RAS oncogene family	442827
ENSMUSG00000030708	126.505	1.04451	0.250225	4.17427	2.98941e-05	0.000337989	Dnajb13	DnaJ heat shock protein family (Hsp40) member B13	69387
ENSMUSG00000042821	62.4345	1.50274	0.360125	4.17282	3.00847e-05	0.000339593	Snai1	snail family zinc finger 1	20613
ENSMUSG00000057230	477.665	1.21641	0.291725	4.16973	3.04958e-05	0.000343512	Aak1	AP2 associated kinase 1	269774
ENSMUSG00000052920	24.2343	2.61065	0.62634	4.16811	3.0714e-05	0.000345188	Prkg1	protein kinase, cGMP-dependent, type I	19091
ENSMUSG00000006369	41.9052	2.07075	0.496915	4.16721	3.08344e-05	0.000345828	Fbln1	fibulin 1	14114
ENSMUSG00000024663	975.142	1.96287	0.471443	4.16353	3.13365e-05	0.000350811	Rab3il1	RAB3A interacting protein (rabin3)-like 1	74760
ENSMUSG00000094051	94.8213	2.06297	0.495763	4.1612	3.16577e-05	0.000353971
ENSMUSG00000018774	1028.84	1.14328	0.275149	4.15513	3.25099e-05	0.000362165	Cd68	CD68 antigen	12514
ENSMUSG00000039813	50.2514	1.76311	0.425839	4.14032	3.46817e-05	0.000383078	Tbc1d2	TBC1 domain family, member 2	381605
ENSMUSG00000007379	94.11	1.93598	0.467967	4.13699	3.51889e-05	0.000388208	Dennd2c	DENN/MADD domain containing 2C	329727
ENSMUSG00000050069	20.3553	2.41537	0.583888	4.1367	3.52335e-05	0.000388464	Grem2	gremlin 2, DAN family BMP antagonist	23893
ENSMUSG00000034997	12.2928	5.63358	1.36321	4.13258	3.58717e-05	0.000394069	Htr2a	5-hydroxytryptamine (serotonin) receptor 2A	15558
ENSMUSG00000096638	236.654	3.80854	0.921907	4.13116	3.60941e-05	0.000396034
ENSMUSG00000090942	90.2482	1.43868	0.34867	4.1262	3.68806e-05	0.000403691	F830016B08Rik	RIKEN cDNA F830016B08 gene	240328
ENSMUSG00000056643	15.0548	4.52114	1.09717	4.12073	3.7768e-05	0.000412154	Chst13	carbohydrate sulfotransferase 13	71797
ENSMUSG00000062148	238.415	8.68162	2.10679	4.12078	3.77596e-05	0.000412154	Ear6	eosinophil-associated, ribonuclease A family, member 6	93719
ENSMUSG00000045629	382.096	2.73532	0.664705	4.11509	3.87026e-05	0.000419848	Sh3tc2	SH3 domain and tetratricopeptide repeats 2	225608
ENSMUSG00000103939	1606.73	3.84431	0.934707	4.11286	3.90796e-05	0.000423066
ENSMUSG00000096844	321.611	1.26081	0.306835	4.10908	3.97244e-05	0.000427366	Igkv6-14	immunoglobulin kappa variable 6-14	667881
ENSMUSG00000022582	98.849	3.41973	0.832434	4.1081	3.98919e-05	0.000428409	Ly6g	lymphocyte antigen 6 complex, locus G	546644
ENSMUSG00000032507	37.3255	1.51224	0.368316	4.10582	4.02876e-05	0.000432148	Fbxl2	F-box and leucine-rich repeat protein 2	72179
ENSMUSG00000025934	84.9243	1.10086	0.268192	4.10476	4.04735e-05	0.000433808	Gsta3	glutathione S-transferase, alpha 3	14859
ENSMUSG00000074417	60.4034	1.63616	0.3987	4.10374	4.0652e-05	0.000434776	Pira11	paired-Ig-like receptor A11	18724
ENSMUSG00000074417	60.4034	1.63616	0.3987	4.10374	4.0652e-05	0.000434776	Pira6	paired-Ig-like receptor A6	18724
ENSMUSG00000074417	60.4034	1.63616	0.3987	4.10374	4.0652e-05	0.000434776	Pira7	paired-Ig-like receptor A7	18724
ENSMUSG00000074417	60.4034	1.63616	0.3987	4.10374	4.0652e-05	0.000434776	Pira12	paired-Ig-like receptor A12	18724
ENSMUSG00000028358	48.907	1.30095	0.317691	4.09502	4.2214e-05	0.000449895	Zfp618	zinc finger protein 618	72701
ENSMUSG00000037336	697.807	2.48537	0.607499	4.09115	4.29238e-05	0.000455593	Mfsd2b	major facilitator superfamily domain containing 2B	432628
ENSMUSG00000063952	1396.1	1.11317	0.272333	4.08753	4.35995e-05	0.000462495	Brpf3	bromodomain and PHD finger containing, 3	268936
ENSMUSG00000040009	109.517	1.04833	0.25664	4.08482	4.41112e-05	0.000467107	Gnaz	guanine nucleotide binding protein, alpha z subunit	14687
ENSMUSG00000022865	39.879	1.37504	0.33671	4.08376	4.43136e-05	0.000468705	Cxadr	coxsackie virus and adenovirus receptor	13052
ENSMUSG00000008393	1555.22	1.12751	0.276113	4.08351	4.43601e-05	0.000468924	Carhsp1	calcium regulated heat stable protein 1	52502
ENSMUSG00000086968	37.6894	2.43877	0.597731	4.08005	4.5026e-05	0.00047431	4933431E20Rik	RIKEN cDNA 4933431E20 gene	329735
ENSMUSG00000010797	22.8843	3.37897	0.828524	4.0783	4.53661e-05	0.000477616	Wnt2	wingless-type MMTV integration site family, member 2	22413
ENSMUSG00000082079	17.6559	2.77703	0.681549	4.07459	4.60958e-05	0.0004839
ENSMUSG00000006403	19.5867	2.38841	0.586337	4.07344	4.63228e-05	0.000486003	Adamts4	a disintegrin-like and metallopeptidase (reprolysin type) with thrombospondin type 1 motif, 4	240913
ENSMUSG00000036777	532.066	1.92781	0.474488	4.06293	4.846e-05	0.000505813	Anln	anillin, actin binding protein	68743
ENSMUSG00000053930	26.1018	2.02617	0.499635	4.05529	5.00712e-05	0.000521693	Shisa6	shisa family member 6	380702
ENSMUSG00000097378	23.6883	2.16157	0.533144	4.05439	5.02642e-05	0.000523133	B230208H11Rik	RIKEN cDNA B230208H11 gene	320273
ENSMUSG00000054169	20.8898	3.08774	0.761933	4.05251	5.06703e-05	0.000526757	Ceacam10	carcinoembryonic antigen-related cell adhesion molecule 10	26366
ENSMUSG00000022032	24.6847	3.10504	0.766463	4.05113	5.09707e-05	0.00052928	Scara5	scavenger receptor class A, member 5	71145
ENSMUSG00000103313	24.6955	1.65868	0.40977	4.04782	5.16961e-05	0.000535585
ENSMUSG00000024730	31.2495	1.65502	0.409953	4.03708	5.41197e-05	0.000555949	Ms4a8a	membrane-spanning 4-domains, subfamily A, member 8A	64381
ENSMUSG00000076612	47339	1.12019	0.277501	4.03671	5.42066e-05	0.000556213	Ighg2c	immunoglobulin heavy constant gamma 2C	404711
ENSMUSG00000044072	102.7	1.06167	0.263085	4.03546	5.44965e-05	0.000558873	Eml6	echinoderm microtubule associated protein like 6	237711
ENSMUSG00000096499	770.851	3.50185	0.86802	4.0343	5.47657e-05	0.000561317	Ighv1-5	immunoglobulin heavy variable V1-5	668469
ENSMUSG00000038871	2692.25	2.07247	0.516313	4.01398	5.97041e-05	0.000607826	Bpgm	2,3-bisphosphoglycerate mutase	12183
ENSMUSG00000032511	52.4626	1.86717	0.465256	4.0132	5.99009e-05	0.000608837	Scn5a	sodium channel, voltage-gated, type V, alpha	20271
ENSMUSG00000028862	53.5832	1.62	0.404046	4.00945	6.08615e-05	0.000617538	Map3k6	mitogen-activated protein kinase kinase kinase 6	53608
ENSMUSG00000030513	21.7703	2.61047	0.651069	4.00952	6.08424e-05	0.000617538	Pcsk6	proprotein convertase subtilisin/kexin type 6	18553
ENSMUSG00000029186	327.422	1.35652	0.338398	4.00865	6.10669e-05	0.000619276	Pi4k2b	phosphatidylinositol 4-kinase type 2 beta	67073
ENSMUSG00000076674	75.8908	1.64667	0.410972	4.00677	6.15548e-05	0.000623529
ENSMUSG00000015970	75.7494	1.37315	0.342906	4.00444	6.2165e-05	0.00062866	Chdh	choline dehydrogenase	218865
ENSMUSG00000024588	2719.19	2.36889	0.59161	4.00415	6.22413e-05	0.000629083	Fech	ferrochelatase	14151
ENSMUSG00000021125	26.1314	1.84501	0.461154	4.00085	6.31166e-05	0.000636869	Arg2	arginase type II	11847
ENSMUSG00000026880	2117.95	1.8294	0.457572	3.99807	6.38611e-05	0.000642245	Stom	stomatin	13830
ENSMUSG00000027073	1799.24	5.16624	1.29256	3.9969	6.41765e-05	0.00064506	Prg2	proteoglycan 2, bone marrow	19074
ENSMUSG00000034006	646.616	1.03113	0.25817	3.994	6.49679e-05	0.000651218	Slc66a2	solute carrier family 66 member 2	66943
ENSMUSG00000031377	32.5808	2.19931	0.551337	3.98904	6.63406e-05	0.000663515	Bmx	BMX non-receptor tyrosine kinase	12169
ENSMUSG00000107355	35.6103	1.75198	0.439648	3.98497	6.74887e-05	0.000671309
ENSMUSG00000028906	5403.97	1.11652	0.280564	3.97956	6.90425e-05	0.000684148	Epb41	erythrocyte membrane protein band 4.1	269587
ENSMUSG00000091712	6.28041	5.63558	1.4165	3.97852	6.93457e-05	0.000686033	Sec14l5	SEC14-like lipid binding 5	665119
ENSMUSG00000020892	15.7749	3.47823	0.874934	3.97542	7.0256e-05	0.000693907	Aloxe3	arachidonate lipoxygenase 3	23801
ENSMUSG00000090124	40.9446	2.01147	0.506187	3.97376	7.0746e-05	0.000697233	Ugt1a7c	UDP glucuronosyltransferase 1 family, polypeptide A7C	394432
ENSMUSG00000005533	194.784	1.25713	0.316425	3.97293	7.0994e-05	0.00069892	Igf1r	insulin-like growth factor I receptor	16001
ENSMUSG00000049687	240.381	2.62042	0.659881	3.97105	7.15553e-05	0.000702926	Pheta2	PH domain containing endocytic trafficking adaptor 2	338368
ENSMUSG00000050335	1221.54	1.08688	0.274164	3.96435	7.35967e-05	0.000719773	Lgals3	lectin, galactose binding, soluble 3	16854
ENSMUSG00000038267	419.818	1.39029	0.351597	3.95422	7.67859e-05	0.000746254	Slc22a23	solute carrier family 22, member 23	73102
ENSMUSG00000030000	748.222	3.65205	0.924078	3.95211	7.74659e-05	0.000752059	Add2	adducin 2 (beta)	11519
ENSMUSG00000037169	34.3345	1.4546	0.36805	3.95219	7.74406e-05	0.000752059	Mycn	v-myc avian myelocytomatosis viral related oncogene, neuroblastoma derived	18109
ENSMUSG00000022225	14.0357	3.64546	0.92327	3.94843	7.86663e-05	0.000762088	Cma1	chymase 1, mast cell	17228
ENSMUSG00000094335	3456.88	1.01939	0.258966	3.93637	8.27249e-05	0.000794221	Igkv1-117	immunoglobulin kappa variable 1-117	16098
ENSMUSG00000032589	138.869	1.14416	0.290744	3.93529	8.3095e-05	0.000797353	Bsn	bassoon	12217
ENSMUSG00000043635	27.2589	1.89079	0.480554	3.93461	8.33314e-05	0.0007992	Adamts3	a disintegrin-like and metallopeptidase (reprolysin type) with thrombospondin type 1 motif, 3	330119
ENSMUSG00000024053	646.329	2.96807	0.755016	3.93113	8.45464e-05	0.000809999	Emilin2	elastin microfibril interfacer 2	246707
ENSMUSG00000025172	108.347	1.4669	0.373322	3.92933	8.5183e-05	0.000814812	Ankrd2	ankyrin repeat domain 2 (stretch responsive muscle)	56642
ENSMUSG00000002289	234.92	1.52025	0.38751	3.92313	8.7405e-05	0.000830827	Angptl4	angiopoietin-like 4	57875
ENSMUSG00000047907	32.1227	1.8441	0.470652	3.91818	8.92192e-05	0.000841916	Tshz2	teashirt zinc finger family member 2	228911
ENSMUSG00000024770	6.52421	5.28827	1.34991	3.91748	8.94785e-05	0.000843926	Lipn	lipase, family member N	70166
ENSMUSG00000025876	127.529	1.11893	0.285653	3.91709	8.96255e-05	0.000844875	Unc5a	unc-5 netrin receptor A	107448
ENSMUSG00000030117	72.5978	1.42521	0.36404	3.915	9.04056e-05	0.000849501	Gdf3	growth differentiation factor 3	14562
ENSMUSG00000030142	79.7717	1.27037	0.324488	3.91501	9.03986e-05	0.000849501	Clec4e	C-type lectin domain family 4, member e	56619
ENSMUSG00000022861	43.4137	2.31231	0.590876	3.91336	9.10196e-05	0.000854036	Dgkg	diacylglycerol kinase, gamma	110197
ENSMUSG00000041120	67.1012	1.51359	0.386943	3.91167	9.166e-05	0.000857925	Nbl1	NBL1, DAN family BMP antagonist	17965
ENSMUSG00000083012	1288.18	1.11075	0.283959	3.91164	9.16698e-05	0.000857925	Fam220a	family with sequence similarity 220, member A	67238
ENSMUSG00000031480	70.5249	1.08314	0.276962	3.91081	9.19887e-05	0.000859585	Thsd1	thrombospondin, type I, domain 1	56229
ENSMUSG00000030159	396.242	1.06545	0.272567	3.90895	9.26969e-05	0.00086487	Clec1b	C-type lectin domain family 1, member b	56760
ENSMUSG00000043029	24.2111	2.22032	0.568511	3.9055	9.40303e-05	0.000876412	Trpv3	transient receptor potential cation channel, subfamily V, member 3	246788
ENSMUSG00000042190	295.951	1.20553	0.309344	3.89706	9.73672e-05	0.000903351	Cmklr1	chemokine-like receptor 1	14747
ENSMUSG00000028438	151.515	1.33799	0.344024	3.88924	0.000100558	0.000928697	Kif24	kinesin family member 24	109242
ENSMUSG00000021838	140.248	1.10253	0.283797	3.88492	0.000102363	0.0009425	Samd4	sterile alpha motif domain containing 4	74480
ENSMUSG00000031714	173.248	1.1718	0.301775	3.88305	0.000103156	0.000949321	Gab1	growth factor receptor bound protein 2-associated protein 1	14388
ENSMUSG00000025375	108.302	1.49433	0.385146	3.8799	0.000104498	0.000960462	Aatk	apoptosis-associated tyrosine kinase	11302
ENSMUSG00000040717	76.9812	1.0398	0.268233	3.87649	0.000105974	0.000970679	Il17rd	interleukin 17 receptor D	171463
ENSMUSG00000072949	63.34	1.61596	0.416871	3.87641	0.000106011	0.000970679	Acot1	acyl-CoA thioesterase 1	26897
ENSMUSG00000021903	65.5076	1.2042	0.310789	3.87466	0.000106772	0.000974599	Galnt15	polypeptide N-acetylgalactosaminyltransferase 15	78754
ENSMUSG00000041498	389.257	1.3689	0.353638	3.87092	0.000108426	0.000988813	Kif14	kinesin family member 14	381293
ENSMUSG00000019848	10.106	3.57689	0.924133	3.87054	0.000108594	0.000989356	Popdc3	popeye domain containing 3	78977
ENSMUSG00000043300	55.9199	1.25079	0.323344	3.8683	0.000109598	0.000997504	B3galnt1	UDP-GalNAc:betaGlcNAc beta 1,3-galactosaminyltransferase, polypeptide 1	26879
ENSMUSG00000041298	217.973	1.20861	0.312568	3.8667	0.000110319	0.00100307	Katnal1	katanin p60 subunit A-like 1	231912
ENSMUSG00000058056	331.373	1.18815	0.307357	3.86571	0.000110766	0.00100662	Palld	palladin, cytoskeletal associated protein	72333
ENSMUSG00000022415	50.0617	1.75267	0.453857	3.86173	0.000112588	0.00102013	Syngr1	synaptogyrin 1	20972
ENSMUSG00000039652	144.109	1.34607	0.34973	3.84889	0.000118656	0.00106556	Cpeb3	cytoplasmic polyadenylation element binding protein 3	208922
ENSMUSG00000032411	1466.61	2.00062	0.520461	3.84395	0.000121072	0.00108511	Tfdp2	transcription factor Dp 2	211586
ENSMUSG00000025702	1300.37	1.96044	0.510225	3.84231	0.00012188	0.001091	Marchf8	membrane associated ring-CH-type finger 8	71779
ENSMUSG00000028124	1655.62	1.64316	0.427654	3.84226	0.000121908	0.001091	Gclm	glutamate-cysteine ligase, modifier subunit	14630
ENSMUSG00000090307	21.819	2.34954	0.611732	3.8408	0.000122635	0.00109697	1700071M16Rik	RIKEN cDNA 1700071M16 gene	73504
ENSMUSG00000046085	44.602	1.20508	0.314073	3.83693	0.000124583	0.00111166	4931422A03Rik	RIKEN cDNA 4931422A03 gene	70986
ENSMUSG00000022742	2894.62	2.31383	0.603073	3.83673	0.000124681	0.00111199	Cpox	coproporphyrinogen oxidase	12892
ENSMUSG00000028289	9.85574	3.59315	0.936687	3.83602	0.000125043	0.00111467	Epha7	Eph receptor A7	13841
ENSMUSG00000026249	194.285	1.11829	0.291686	3.83389	0.000126134	0.00112056	Serpine2	serine (or cysteine) peptidase inhibitor, clade E, member 2	20720
ENSMUSG00000030427	92.9827	1.24223	0.324106	3.83278	0.000126701	0.00112416	Lilra6	leukocyte immunoglobulin-like receptor, subfamily A (with TM domain), member 6	18726
ENSMUSG00000057716	19.7095	1.94333	0.507035	3.83274	0.000126725	0.00112416	Tmem178b	transmembrane protein 178B	434008
ENSMUSG00000017978	48.2515	1.55645	0.406439	3.82948	0.000128416	0.00113529	Cadps2	Ca2+-dependent activator protein for secretion 2	320405
ENSMUSG00000057604	115.773	1.04001	0.272048	3.82287	0.000131908	0.00116221	Lmcd1	LIM and cysteine-rich domains 1	30937
ENSMUSG00000008153	31.1833	2.07798	0.543927	3.82034	0.000133268	0.00116967	Clstn3	calsyntenin 3	232370
ENSMUSG00000092572	8.30447	4.42577	1.15945	3.81713	0.000135015	0.00118329	Serpinb10	serine (or cysteine) peptidase inhibitor, clade B (ovalbumin), member 10	241197
ENSMUSG00000063873	58.8231	1.4911	0.390776	3.81573	0.00013578	0.00118866	Slc24a3	solute carrier family 24 (sodium/potassium/calcium exchanger), member 3	94249
ENSMUSG00000017417	110.863	1.0051	0.263525	3.81405	0.000136707	0.0011958	Plxdc1	plexin domain containing 1	72324
ENSMUSG00000041324	17.1366	3.13994	0.823704	3.81198	0.00013786	0.00120473	Inhba	inhibin beta-A	16323
ENSMUSG00000031253	17.8431	1.98105	0.520077	3.80915	0.000139443	0.0012174	Srpx2	sushi-repeat-containing protein, X-linked 2	68792
ENSMUSG00000051910	514.41	3.83102	1.00619	3.80745	0.000140408	0.00122465	Sox6	SRY (sex determining region Y)-box 6	20679
ENSMUSG00000052928	76.3615	1.02536	0.269461	3.80521	0.000141682	0.0012334	Ctif	CBP80/20-dependent translation initiation factor	269037
ENSMUSG00000054855	65.8842	1.14051	0.299848	3.80362	0.000142599	0.00124079	Rnd1	Rho family GTPase 1	223881
ENSMUSG00000041598	398.354	1.05823	0.278491	3.79988	0.000144768	0.00125725	Cdc42ep4	CDC42 effector protein (Rho GTPase binding) 4	56699
ENSMUSG00000075592	53.8254	1.57733	0.415537	3.79587	0.000147126	0.0012724	Nynrin	NYN domain and retroviral integrase containing	277154
ENSMUSG00000102979	7.87429	5.11058	1.34646	3.79557	0.000147303	0.00127259
ENSMUSG00000053825	12.1233	3.21792	0.848123	3.79416	0.000148145	0.00127865	Ppfia2	protein tyrosine phosphatase, receptor type, f polypeptide (PTPRF), interacting protein (liprin), alpha 2	327814
ENSMUSG00000095866	19.6032	3.54434	0.934764	3.79169	0.000149625	0.00128959
ENSMUSG00000042770	1236.6	1.04403	0.275524	3.78927	0.000151091	0.00130161	Hebp1	heme binding protein 1	15199
ENSMUSG00000042607	10.8875	2.52369	0.666617	3.78582	0.000153205	0.00131671	Asb4	ankyrin repeat and SOCS box-containing 4	65255
ENSMUSG00000033213	23.8933	2.31532	0.611601	3.78566	0.0001533	0.00131691	AA467197	expressed sequence AA467197	433470
ENSMUSG00000032204	157.984	1.63516	0.432196	3.78338	0.000154715	0.00132531	Aqp9	aquaporin 9	64008
ENSMUSG00000076680	807.07	2.55147	0.674374	3.78346	0.000154665	0.00132531
ENSMUSG00000087442	26.4704	1.73466	0.458844	3.78051	0.000156506	0.00133624
ENSMUSG00000024228	29.2071	2.34185	0.620414	3.77466	0.000160225	0.00135971	Nudt12	nudix (nucleoside diphosphate linked moiety X)-type motif 12	67993
ENSMUSG00000025573	45.1371	1.69293	0.448497	3.77468	0.000160213	0.00135971	6030468B19Rik	RIKEN cDNA 6030468B19 gene	77727
ENSMUSG00000059022	25.2295	1.75309	0.464667	3.77279	0.000161429	0.00136929	Kcp	kielin/chordin-like protein	333088
ENSMUSG00000072769	19.8562	2.42198	0.642167	3.77157	0.000162227	0.00137477
ENSMUSG00000096464	407.543	1.36866	0.363607	3.76413	0.00016713	0.00140716	Ighv2-2	immunoglobulin heavy variable 2-2	777686
ENSMUSG00000061311	11.9657	2.98305	0.793716	3.75833	0.000171049	0.0014355	Rag1	recombination activating 1	19373
ENSMUSG00000035441	274.325	2.07324	0.552316	3.75371	0.000174236	0.00146023	Myo1d	myosin ID	338367
ENSMUSG00000071856	78.3736	1.14782	0.306132	3.74945	0.000177223	0.00148049	Mcc	mutated in colorectal cancers	328949
ENSMUSG00000037887	71.8429	2.20085	0.587452	3.74643	0.000179372	0.00149501	Dusp8	dual specificity phosphatase 8	18218
ENSMUSG00000072601	242.708	7.02137	1.87534	3.74405	0.000181077	0.00150372	Ear1	eosinophil-associated, ribonuclease A family, member 1	13586
ENSMUSG00000061751	279.491	1.01062	0.270101	3.74164	0.000182825	0.00151547	Kalrn	kalirin, RhoGEF kinase	545156
ENSMUSG00000026028	3298.67	1.07174	0.286453	3.7414	0.000182997	0.0015156	Trak2	trafficking protein, kinesin binding 2	70827
ENSMUSG00000085596	14.8648	2.74027	0.732421	3.74139	0.000183007	0.0015156	Gm11476	predicted gene 11476	102634096
ENSMUSG00000021573	109.07	1.29619	0.346847	3.73706	0.000186186	0.00153773	Tppp	tubulin polymerization promoting protein	72948
ENSMUSG00000105804	10.2173	2.62307	0.702647	3.73312	0.000189123	0.00155667
ENSMUSG00000023909	127.788	1.14985	0.308588	3.72615	0.000194427	0.00159637	Paqr4	progestin and adipoQ receptor family member IV	76498
ENSMUSG00000075296	12.1648	5.01041	1.34725	3.71898	0.000200029	0.00163469	Aldh3b2	aldehyde dehydrogenase 3 family, member B2	621603
ENSMUSG00000052504	45.3678	1.63371	0.43938	3.71822	0.000200629	0.00163696	Epha3	Eph receptor A3	13837
ENSMUSG00000033762	176.106	1.04397	0.281462	3.7091	0.000208001	0.00168427	Recql4	RecQ protein-like 4	79456
ENSMUSG00000094087	288.669	2.64491	0.713268	3.70815	0.000208777	0.00168905
ENSMUSG00000045180	32.8112	1.5843	0.427355	3.70723	0.000209538	0.0016937	Shroom2	shroom family member 2	110380
ENSMUSG00000034066	85.6554	1.45341	0.392157	3.7062	0.00021039	0.00169969	Farp2	FERM, RhoGEF and pleckstrin domain protein 2	227377
ENSMUSG00000039081	169.695	1.13878	0.307293	3.70583	0.0002107	0.00170083	Zfp503	zinc finger protein 503	218820
ENSMUSG00000032902	1974.7	1.11588	0.301242	3.70426	0.000212008	0.0017096	Slc16a1	solute carrier family 16 (monocarboxylic acid transporters), member 1	20501
ENSMUSG00000008461	26.8829	1.73388	0.468963	3.69727	0.000217927	0.00174754	Fut1	fucosyltransferase 1	14343
ENSMUSG00000058435	25.968	2.71579	0.73513	3.6943	0.000220491	0.00176422	Btnl4	butyrophilin-like 4	632126
ENSMUSG00000025161	224.747	1.11483	0.30198	3.69175	0.000222718	0.00177689	Slc16a3	solute carrier family 16 (monocarboxylic acid transporters), member 3	80879
ENSMUSG00000049350	13.949	3.32862	0.902171	3.68957	0.000224633	0.00178793	Zg16	zymogen granule protein 16	69036
ENSMUSG00000004814	23.9191	2.58336	0.701238	3.684	0.000229602	0.00182111	Ccl24	chemokine (C-C motif) ligand 24	56221
ENSMUSG00000106959	11.0371	3.13096	0.850064	3.6832	0.00023032	0.00182601
ENSMUSG00000045838	94.5186	1.07635	0.292279	3.68261	0.000230855	0.00182866	Ccdc9b	coiled-coil domain containing 9B	214239
ENSMUSG00000046634	12.0474	3.52371	0.958155	3.6776	0.000235436	0.00186009	Pkd1l1	polycystic kidney disease 1 like 1	171395
ENSMUSG00000029669	66.4606	1.21493	0.330823	3.67244	0.000240242	0.00189149	Tspan12	tetraspanin 12	269831
ENSMUSG00000074259	30.3171	1.60759	0.437901	3.67113	0.000241479	0.00190031	Gramd2	GRAM domain containing 2	546134
ENSMUSG00000096991	40.6244	1.31	0.356847	3.67103	0.000241571	0.00190031
ENSMUSG00000096805	90.7378	1.31605	0.35853	3.67069	0.000241893	0.00190202	Ighv9-1	immunoglobulin heavy variable 9-1	195180
ENSMUSG00000039960	83.9979	1.44601	0.393979	3.67027	0.000242291	0.00190432	Rhou	ras homolog family member U	69581
ENSMUSG00000043448	29.0823	1.604	0.437241	3.66845	0.000244022	0.00191545	Gjc2	gap junction protein, gamma 2	118454
ENSMUSG00000051235	215.353	1.11142	0.303164	3.66607	0.000246304	0.001929	Gen1	GEN1, Holliday junction 5' flap endonuclease	209334
ENSMUSG00000097814	13.5299	2.71933	0.741942	3.66515	0.000247193	0.0019345	Panct2	pluripotency-associated noncoding transcript 2	329217
ENSMUSG00000048442	125.213	1.29	0.352336	3.66129	0.000250951	0.00195718	Smim5	small integral membrane protein 5	66528
ENSMUSG00000022021	415.05	1.16477	0.318182	3.66071	0.000251521	0.00195911	Diaph3	diaphanous related formin 3	56419
ENSMUSG00000032221	545.452	1.03015	0.281435	3.66036	0.000251859	0.00196006	Mns1	meiosis-specific nuclear structural protein 1	17427
ENSMUSG00000031616	63.2573	1.19817	0.327618	3.65723	0.000254954	0.00197992	Ednra	endothelin receptor type A	13617
ENSMUSG00000035183	38.4314	1.30221	0.356277	3.65504	0.000257139	0.00199349	Slc24a5	solute carrier family 24, member 5	317750
ENSMUSG00000054434	152.671	1.26691	0.347185	3.6491	0.000263165	0.00203069	Tmem120b	transmembrane protein 120B	330189
ENSMUSG00000041945	14.9026	2.40434	0.65906	3.64814	0.000264142	0.00203737	Mfsd9	major facilitator superfamily domain containing 9	211798
ENSMUSG00000002068	614.606	1.13921	0.312332	3.64745	0.000264861	0.00204118	Ccne1	cyclin E1	12447
ENSMUSG00000095633	392.606	2.32588	0.638112	3.64493	0.00026746	0.00205946	Igkv4-58	immunoglobulin kappa variable 4-58	381831
ENSMUSG00000021364	10.375	3.11457	0.855236	3.64177	0.000270772	0.00208056	Elovl2	elongation of very long chain fatty acids (FEN1/Elo2, SUR4/Elo3, yeast)-like 2	54326
ENSMUSG00000042215	152.546	1.45403	0.399525	3.6394	0.000273279	0.00209806	Bag2	BCL2-associated athanogene 2	213539
ENSMUSG00000025194	6.25143	5.82367	1.60117	3.63714	0.000275679	0.00211345	Abcc2	ATP-binding cassette, sub-family C (CFTR/MRP), member 2	12780
ENSMUSG00000025194	6.25143	5.82367	1.60117	3.63714	0.000275679	0.00211345	Gm10768	predicted gene 10768	12780
ENSMUSG00000073542	511.885	1.23893	0.34148	3.62814	0.000285476	0.00217701	Cep76	centrosomal protein 76	225659
ENSMUSG00000036356	56.2973	1.59148	0.439496	3.62114	0.000293303	0.0022255	Csgalnact1	chondroitin sulfate N-acetylgalactosaminyltransferase 1	234356
ENSMUSG00000020734	84.4494	1.33941	0.370418	3.61595	0.00029925	0.00226027	Grin2c	glutamate receptor, ionotropic, NMDA2C (epsilon 3)	14813
ENSMUSG00000004864	59.4737	1.45346	0.402339	3.61254	0.000303218	0.00228454	Mapk13	mitogen-activated protein kinase 13	26415
ENSMUSG00000075511	43.9262	1.48971	0.412369	3.61258	0.000303171	0.00228454
ENSMUSG00000097145	30.5113	1.37009	0.379653	3.6088	0.000307619	0.00230816	9230114K14Rik	RIKEN cDNA 9230114K14 gene	414108
ENSMUSG00000063234	12.0494	4.81238	1.33597	3.60216	0.000315585	0.00236306	Gpr84	G protein-coupled receptor 84	80910
ENSMUSG00000102425	23.2622	1.73696	0.482729	3.59822	0.000320401	0.00239125
ENSMUSG00000029414	483.344	1.14452	0.318196	3.5969	0.000322032	0.00240047	Kntc1	kinetochore associated 1	208628
ENSMUSG00000032899	11.1458	2.93735	0.819336	3.58504	0.00033703	0.00249119	Styk1	serine/threonine/tyrosine kinase 1	243659
ENSMUSG00000027784	388.22	1.09423	0.305892	3.57718	0.000347325	0.00255552	Ppm1l	protein phosphatase 1 (formerly 2C)-like	242083
ENSMUSG00000030954	20.1068	2.58161	0.723353	3.56895	0.000358414	0.00262544	Gp2	glycoprotein 2 (zymogen granule membrane)	67133
ENSMUSG00000016526	193.699	2.05997	0.577263	3.56852	0.000359009	0.00262768	Dyrk3	dual-specificity tyrosine-(Y)-phosphorylation regulated kinase 3	226419
ENSMUSG00000085915	6.29819	5.72338	1.6046	3.56687	0.000361272	0.00264318
ENSMUSG00000022687	35.8182	1.56287	0.438908	3.56082	0.000369692	0.00269288	Boc	biregional cell adhesion molecule-related/down-regulated by oncogenes (Cdon) binding protein	117606
ENSMUSG00000016239	17.6916	2.44208	0.686802	3.55573	0.000376931	0.00273794	Lonrf3	LON peptidase N-terminal domain and ring finger 3	74365
ENSMUSG00000021061	2860.64	3.45813	0.972541	3.55576	0.000376881	0.00273794	Sptb	spectrin beta, erythrocytic	20741
ENSMUSG00000014602	21.6454	1.70222	0.479113	3.55285	0.000381075	0.00276473	Kif1a	kinesin family member 1A	16560
ENSMUSG00000040170	14.5016	3.41877	0.963423	3.54857	0.000387327	0.0028045	Fmo2	flavin containing monooxygenase 2	55990
ENSMUSG00000052305	66024	2.49229	0.702388	3.54832	0.000387703	0.00280611	Hbb-b1	hemoglobin, beta adult major chain	15129
ENSMUSG00000052305	66024	2.49229	0.702388	3.54832	0.000387703	0.00280611	Hbb-bs	hemoglobin, beta adult s chain	15129
ENSMUSG00000028755	3.92957	5.40069	1.5221	3.54819	0.000387887	0.00280632	Cda	cytidine deaminase	72269
ENSMUSG00000008226	446.385	1.11748	0.314958	3.54803	0.000388126	0.00280694	Scrn3	secernin 3	74616
ENSMUSG00000034206	435.566	1.06084	0.299115	3.54661	0.000390226	0.00281876	Polq	polymerase (DNA directed), theta	77782
ENSMUSG00000020695	105.721	1.02256	0.288518	3.54419	0.000393825	0.00283913	Mrc2	mannose receptor, C type 2	17534
ENSMUSG00000062312	96.6456	1.13083	0.319763	3.53647	0.000405506	0.00291066	Erbb2	erb-b2 receptor tyrosine kinase 2	13866
ENSMUSG00000067629	79.879	1.2035	0.340401	3.53554	0.000406937	0.00291748	Syngap1	synaptic Ras GTPase activating protein 1 homolog (rat)	240057
ENSMUSG00000039611	54.6856	1.19396	0.337743	3.53511	0.000407609	0.00292114	Pgap4	post-GPI attachment to proteins GalNAc transferase 4	67063
ENSMUSG00000038357	3124.83	3.11489	0.881945	3.53183	0.000412688	0.00295289	Camp	cathelicidin antimicrobial peptide	12796
ENSMUSG00000044352	211.441	3.1657	0.896936	3.52946	0.000416405	0.00297715	Sowaha	sosondowah ankyrin repeat domain family member A	237761
ENSMUSG00000056091	964.627	1.8819	0.533572	3.52698	0.000420329	0.00300049	St3gal5	ST3 beta-galactoside alpha-2,3-sialyltransferase 5	20454
ENSMUSG00000030329	76.3593	1.31909	0.374211	3.52498	0.000423522	0.00301618	Pianp	PILR alpha associated neural protein	319352
ENSMUSG00000038725	407.097	3.63317	1.03104	3.52379	0.000425428	0.00302502	Pkhd1l1	polycystic kidney and hepatic disease 1-like 1	192190
ENSMUSG00000085006	5.93827	4.78843	1.36046	3.51971	0.000432014	0.00306587
ENSMUSG00000048148	12.9202	2.53661	0.720838	3.51897	0.000433226	0.00307208	Nwd1	NACHT and WD repeat domain containing 1	319555
ENSMUSG00000027074	1054.89	1.53088	0.435293	3.51689	0.000436632	0.00309141	Slc43a3	solute carrier family 43, member 3	58207
ENSMUSG00000053877	143.708	1.27727	0.363252	3.51622	0.000437741	0.00309806	Srcap	Snf2-related CREBBP activator protein	100043597
ENSMUSG00000033847	61.4265	1.58764	0.451795	3.51408	0.000441286	0.00311709	Pla2g4c	phospholipase A2, group IVC (cytosolic, calcium-independent)	232889
ENSMUSG00000030022	92.2748	1.18781	0.338626	3.50772	0.000451957	0.00317889	Adamts9	a disintegrin-like and metallopeptidase (reprolysin type) with thrombospondin type 1 motif, 9	101401
ENSMUSG00000027474	66.7612	1.04566	0.298215	3.50639	0.000454234	0.00318875	Ccm2l	cerebral cavernous malformation 2-like	228788
ENSMUSG00000079597	8.83224	4.1393	1.18182	3.50248	0.00046095	0.00323091	Cstdc4	cystatin domain containing 4	433016
ENSMUSG00000037852	82.3347	1.06805	0.30498	3.50204	0.000461716	0.00323379	Cpe	carboxypeptidase E	12876
ENSMUSG00000076538	642.294	1.13405	0.324019	3.49995	0.000465352	0.00325425	Igkv13-84	immunoglobulin kappa chain variable 13-84	692152
ENSMUSG00000023216	1020.86	3.05134	0.872209	3.49841	0.000468039	0.00326301	Epb42	erythrocyte membrane protein band 4.2	13828
ENSMUSG00000003585	244.887	3.05193	0.872771	3.49682	0.000470836	0.00327765	Sec14l2	SEC14-like lipid binding 2	67815
ENSMUSG00000095583	884.669	2.24483	0.642258	3.49521	0.000473683	0.00329436	Ighv14-2	immunoglobulin heavy variable 14-2	668421
ENSMUSG00000103509	63.7228	1.26093	0.36118	3.49115	0.00048094	0.00333507
ENSMUSG00000004951	109.8	1.09584	0.313976	3.4902	0.000482658	0.00334316	Hspb1	heat shock protein 1	15507
ENSMUSG00000030353	14.3473	2.31106	0.663503	3.48312	0.000495605	0.00342112	Tead4	TEA domain family member 4	21679
ENSMUSG00000086146	4.35298	4.91016	1.41113	3.47961	0.000502153	0.00345976
ENSMUSG00000104475	9.527	3.58985	1.03213	3.4781	0.000504976	0.00347133
ENSMUSG00000091119	11.7461	2.3458	0.674985	3.47534	0.000510208	0.003502	Ccdc152	coiled-coil domain containing 152	100039139
ENSMUSG00000020653	261.919	1.13835	0.32756	3.47522	0.000510426	0.00350218	Klf11	Kruppel-like factor 11	194655
ENSMUSG00000102324	15.4328	2.33225	0.671214	3.47467	0.000511482	0.0035081
ENSMUSG00000038997	11.8995	3.65975	1.05353	3.4738	0.000513135	0.00351679	Asb17	ankyrin repeat and SOCS box-containing 17	66772
ENSMUSG00000032656	212.644	1.16543	0.336577	3.46261	0.000534965	0.00364445	Marchf3	membrane associated ring-CH-type finger 3	320253
ENSMUSG00000078521	94.6342	1.12745	0.325955	3.45892	0.000542349	0.00367824	Aunip	aurora kinase A and ninein interacting protein	69885
ENSMUSG00000035504	66.8835	1.9791	0.572363	3.45778	0.000544653	0.00369248	Reep6	receptor accessory protein 6	70335
ENSMUSG00000020774	20.6032	1.8625	0.538778	3.4569	0.000546425	0.00370174	Aspa	aspartoacylase	11484
ENSMUSG00000090399	17.2495	1.94772	0.563621	3.45573	0.000548809	0.00371512
ENSMUSG00000096459	4756.01	2.25935	0.653996	3.45468	0.000550951	0.0037227	Ighv9-3	immunoglobulin heavy variable V9-3	780825
ENSMUSG00000032452	18.8158	2.17398	0.629606	3.45292	0.000554551	0.0037387	Clstn2	calsyntenin 2	64085
ENSMUSG00000044749	13.4014	2.52786	0.732289	3.452	0.000556454	0.00374875	Abca6	ATP-binding cassette, sub-family A (ABC1), member 6	76184
ENSMUSG00000089789	18.5248	1.99516	0.578051	3.45153	0.000557416	0.00375097	Rdh1	retinol dehydrogenase 1 (all trans)	107605
ENSMUSG00000025909	7.67417	2.95703	0.857217	3.44957	0.000561471	0.00377	Sntg1	syntrophin, gamma 1	71096
ENSMUSG00000102336	62.6033	1.02772	0.298464	3.44337	0.000574512	0.00384256
ENSMUSG00000021223	22.0213	1.74876	0.508111	3.4417	0.000578071	0.00386435	Papln	papilin, proteoglycan-like sulfated glycoprotein	170721
ENSMUSG00000020295	10.7802	2.6405	0.768334	3.43665	0.000588947	0.0039284	Hbq1a	hemoglobin, theta 1A	216635
ENSMUSG00000028871	37.3726	1.81679	0.529896	3.42858	0.000606753	0.00402798	Rspo1	R-spondin 1	192199
ENSMUSG00000049420	13.2119	2.51971	0.73558	3.42547	0.000613731	0.00406005	Tmem200a	transmembrane protein 200A	77220
ENSMUSG00000096982	92.2772	4.11744	1.20235	3.42448	0.000615975	0.00407138	Redrum	Redrum, erythroid developmental long intergenic non-protein coding transcript	77433
ENSMUSG00000038167	12.761	2.49484	0.730204	3.41663	0.000634006	0.0041754	Plekhg6	pleckstrin homology domain containing, family G (with RhoGef domain) member 6	213522
ENSMUSG00000092354	3.42226	5.02553	1.47219	3.41365	0.000640984	0.00421221
ENSMUSG00000053198	39.4379	1.24629	0.365726	3.40773	0.000655063	0.00428309	Prx	periaxin	19153
ENSMUSG00000040432	5.27231	5.01883	1.47468	3.40333	0.000665697	0.00434326	Ltb4r2	leukotriene B4 receptor 2	57260
ENSMUSG00000032246	16.2101	2.11304	0.621364	3.40065	0.000672267	0.00437514	Calml4	calmodulin-like 4	75600
ENSMUSG00000028782	42.4538	1.57598	0.463588	3.39952	0.000675032	0.00438843	Adgrb2	adhesion G protein-coupled receptor B2	230775
ENSMUSG00000098132	4.55965	4.98544	1.46958	3.39241	0.000692798	0.0044927	Rassf10	Ras association (RalGDS/AF-6) domain family (N-terminal) member 10	78748
ENSMUSG00000038305	35.2903	1.25539	0.370217	3.39096	0.000696483	0.00450856	Spats2l	spermatogenesis associated, serine-rich 2-like	67198
ENSMUSG00000095285	162.332	2.55	0.752423	3.38906	0.000701337	0.00452711	Ighv5-9	immunoglobulin heavy variable 5-9	544896
ENSMUSG00000036743	23.637	1.39757	0.412919	3.38462	0.00071278	0.0045912	Psma8	proteasome subunit alpha 8	73677
ENSMUSG00000096452	72.6896	1.6527	0.488337	3.38434	0.000713484	0.00459411	Ighv1-77	immunoglobulin heavy variable 1-77	619994
ENSMUSG00000059657	16.1087	2.72575	0.806059	3.38157	0.00072072	0.00463415	Stfa2l1	stefin A2 like 1	268885
ENSMUSG00000045349	28.474	1.35223	0.399945	3.38103	0.000722158	0.00464011	Sh2d5	SH2 domain containing 5	230863
ENSMUSG00000047844	81.8788	3.10007	0.917039	3.38052	0.000723487	0.00464701	Bex4	brain expressed X-linked 4	406217
ENSMUSG00000056481	38.4267	2.085	0.618158	3.37293	0.000743737	0.0047536	Cd248	CD248 antigen, endosialin	70445
ENSMUSG00000039084	47.0586	1.12845	0.334989	3.36862	0.000755456	0.00481497	Chad	chondroadherin	12643
ENSMUSG00000081723	33.9035	1.86388	0.5538	3.36562	0.000763731	0.00486091	Gm15931	predicted gene 15931	112136069
ENSMUSG00000084989	8.57069	3.57203	1.0615	3.36506	0.000765263	0.00486655	Crocc2	ciliary rootlet coiled-coil, rootletin family member 2	381284
ENSMUSG00000102411	30.4281	1.49551	0.444584	3.36384	0.000768671	0.00488339
ENSMUSG00000023046	42.0321	3.84595	1.14438	3.36073	0.00077737	0.0049219	Igfbp6	insulin-like growth factor binding protein 6	16012
ENSMUSG00000018986	121.936	1.028	0.306224	3.35701	0.000787892	0.004981	Slfn3	schlafen 3	20557
ENSMUSG00000032860	55.7784	1.07397	0.31996	3.35657	0.000789145	0.00498605	P2ry2	purinergic receptor P2Y, G-protein coupled 2	18442
ENSMUSG00000012519	137.954	1.00755	0.300869	3.34881	0.000811594	0.00510487	Mlkl	mixed lineage kinase domain-like	74568
ENSMUSG00000021217	61.5194	1.03166	0.308488	3.34425	0.000825068	0.00517173	Tshz3	teashirt zinc finger family member 3	243931
ENSMUSG00000027840	20.0494	2.41413	0.723133	3.33842	0.00084255	0.00525778	Wnt2b	wingless-type MMTV integration site family, member 2B	22414
ENSMUSG00000026815	306.497	2.35782	0.706764	3.33608	0.000849699	0.00529513	Gfi1b	growth factor independent 1B	14582
ENSMUSG00000054752	45.8525	1.71626	0.515645	3.32837	0.000873566	0.00541889	Fsd1l	fibronectin type III and SPRY domain containing 1-like	319636
ENSMUSG00000050558	24.6159	1.43116	0.430016	3.32816	0.000874209	0.00542004	Prokr2	prokineticin receptor 2	246313
ENSMUSG00000029802	533.606	1.79295	0.541049	3.31384	0.000920257	0.00564401	Abcg2	ATP binding cassette subfamily G member 2 (Junior blood group)	26357
ENSMUSG00000064039	6.16418	4.99306	1.50856	3.30982	0.000933574	0.00569499	Ccr1l1	chemokine (C-C motif) receptor 1-like 1	12770
ENSMUSG00000100147	14.4447	2.30727	0.697069	3.30996	0.000933105	0.00569499	1700047M11Rik	RIKEN cDNA 1700047M11 gene	67330
ENSMUSG00000020334	152.381	1.39596	0.421947	3.30839	0.000938343	0.00571816	Slc22a4	solute carrier family 22 (organic cation transporter), member 4	30805
ENSMUSG00000095416	230.035	1.22903	0.372608	3.29846	0.000972174	0.00587923	Ighv1-12	immunoglobulin heavy variable V1-12	629860
ENSMUSG00000047307	6.38172	4.4368	1.34683	3.29427	0.000986788	0.00596167	Pcdhb13	protocadherin beta 13	93884
ENSMUSG00000104763	19.4272	2.73142	0.829607	3.29242	0.000993283	0.00599295	9830132P13Rik	RIKEN cDNA 9830132P13 gene	329753
ENSMUSG00000034023	278.469	1.13394	0.344447	3.29207	0.000994532	0.00599769	Fancd2	Fanconi anemia, complementation group D2	211651
ENSMUSG00000103735	10.4127	2.75501	0.837157	3.29091	0.000998628	0.00601125
ENSMUSG00000020377	35.4919	1.2284	0.374114	3.28349	0.00102531	0.00614544	Ltc4s	leukotriene C4 synthase	17001
ENSMUSG00000028332	2015.15	2.97144	0.905378	3.28199	0.00103079	0.0061735	Hemgn	hemogen	93966
ENSMUSG00000042109	26.0154	1.44737	0.441143	3.28096	0.00103456	0.00619274	Csdc2	cold shock domain containing C2, RNA binding	105859
ENSMUSG00000055254	24.9101	1.72026	0.524377	3.28057	0.00103596	0.00619906	Ntrk2	neurotrophic tyrosine kinase, receptor, type 2	18212
ENSMUSG00000085125	5.03403	4.6439	1.41582	3.28001	0.00103802	0.00620596	Gm16070	predicted gene 16070	102634913
ENSMUSG00000031491	10.8525	3.95206	1.20578	3.27759	0.00104696	0.00624435	Chrna6	cholinergic receptor, nicotinic, alpha polypeptide 6	11440
ENSMUSG00000042331	843.757	2.03024	0.619755	3.27587	0.00105338	0.00626831	Specc1	sperm antigen with calponin homology and coiled-coil domains 1	432572
ENSMUSG00000038173	19.9125	1.7702	0.540441	3.27547	0.00105486	0.0062729	Enpp6	ectonucleotide pyrophosphatase/phosphodiesterase 6	320981
ENSMUSG00000094322	420.153	3.54754	1.08305	3.27551	0.00105472	0.0062729	Ighv9-4	immunoglobulin heavy variable 9-4	636260
ENSMUSG00000094356	512.929	1.69056	0.516366	3.27396	0.0010605	0.00629623	Igkv8-28	immunoglobulin kappa variable 8-28	434040
ENSMUSG00000066319	9.88137	3.13643	0.960846	3.26423	0.00109761	0.00648063	Rtp3	receptor transporter protein 3	235636
ENSMUSG00000025812	48.9369	1.21005	0.37081	3.26326	0.00110137	0.00649438	Pard3	par-3 family cell polarity regulator	93742
ENSMUSG00000030411	40.3354	1.41283	0.432981	3.26304	0.00110224	0.00649743	Nova2	NOVA alternative splicing regulator 2	384569
ENSMUSG00000035246	167.181	1.95565	0.599948	3.25971	0.00111528	0.0065635	Pcyt1b	phosphate cytidylyltransferase 1, choline, beta isoform	236899
ENSMUSG00000028836	44.0625	1.40224	0.430474	3.25744	0.00112422	0.00660619	Slc30a2	solute carrier family 30 (zinc transporter), member 2	230810
ENSMUSG00000023926	925.002	3.27022	1.00443	3.2558	0.00113074	0.00663623	Rhag	Rhesus blood group-associated A glycoprotein	19743
ENSMUSG00000087028	11.0716	2.61962	0.806369	3.24866	0.00115951	0.00676275	Gm13387	predicted gene 13387	329358
ENSMUSG00000043993	9.54869	3.34233	1.029	3.24813	0.00116164	0.00676772
ENSMUSG00000020641	1024.79	2.26844	0.701014	3.23593	0.00121245	0.00700199	Rsad2	radical S-adenosyl methionine domain containing 2	58185
ENSMUSG00000031698	308.068	2.06954	0.640204	3.23262	0.00122659	0.00707019	Mylk3	myosin light chain kinase 3	213435
ENSMUSG00000049577	2184.31	1.43663	0.44498	3.22851	0.00124435	0.00716022	Zfpm1	zinc finger protein, multitype 1	22761
ENSMUSG00000034898	52.1331	1.10802	0.343406	3.22656	0.00125287	0.00720115	Filip1	filamin A interacting protein 1	70598
ENSMUSG00000057967	8.2205	3.50447	1.08942	3.21682	0.00129621	0.00740346	Fgf18	fibroblast growth factor 18	14172
ENSMUSG00000068270	41.001	1.24566	0.387613	3.21367	0.0013105	0.00747104	Shroom4	shroom family member 4	208431
ENSMUSG00000047988	3.60296	4.72716	1.47314	3.20889	0.00133247	0.0075726	4933428G20Rik	RIKEN cDNA 4933428G20 gene	100141474
ENSMUSG00000025150	15.7953	2.94474	0.91817	3.20718	0.00134042	0.00761204	Cbr2	carbonyl reductase 2	12409
ENSMUSG00000039313	3.72148	4.73614	1.47675	3.20713	0.00134067	0.00761204	Minar1	membrane integral NOTCH2 associated receptor 1	209743
ENSMUSG00000029516	622.778	1.49827	0.467204	3.20689	0.00134178	0.0076122	Cit	citron	12704
ENSMUSG00000036825	450.403	1.54088	0.48049	3.2069	0.00134175	0.0076122	Ssx2ip	synovial sarcoma, X 2 interacting protein	99167
ENSMUSG00000043822	58.6377	1.05557	0.329225	3.20623	0.00134485	0.00762629	Adamtsl5	ADAMTS-like 5	66548
ENSMUSG00000062046	5.59558	4.63718	1.44726	3.20412	0.00135476	0.00767052	5730460C07Rik	RIKEN cDNA 5730460C07 gene	70594
ENSMUSG00000103270	5.55309	4.75663	1.48475	3.20366	0.00135694	0.00768044
ENSMUSG00000020646	106.645	2.86399	0.895141	3.19949	0.00137671	0.00777305	Mboat2	membrane bound O-acyltransferase domain containing 2	67216
ENSMUSG00000046997	3.54344	4.66643	1.45971	3.19681	0.00138956	0.00782858	Spsb4	splA/ryanodine receptor domain and SOCS box containing 4	211949
ENSMUSG00000056856	7.31516	3.88267	1.21533	3.19474	0.00139957	0.00787766	Jakmip3	janus kinase and microtubule interacting protein 3	74004
ENSMUSG00000048217	20.4041	4.9277	1.54336	3.19284	0.0014088	0.00791247	Nags	N-acetylglutamate synthase	217214
ENSMUSG00000076710	12.1725	2.79408	0.875333	3.19202	0.00141283	0.00792534	Ighv1-49	immunoglobulin heavy variable 1-49	629925
ENSMUSG00000036304	44.4735	1.12732	0.354201	3.18272	0.00145899	0.00812418	Zdhhc23	zinc finger, DHHC domain containing 23	332175
ENSMUSG00000087178	36.9986	1.41935	0.44669	3.17748	0.0014856	0.00824963
ENSMUSG00000031162	594.824	2.14546	0.675397	3.17659	0.00149018	0.0082675	Gata1	GATA binding protein 1	14460
ENSMUSG00000028718	284.092	1.0125	0.318989	3.17408	0.00150312	0.00832156	Stil	Scl/Tal1 interrupting locus	20460
ENSMUSG00000061048	17.4953	1.74062	0.548938	3.17089	0.00151972	0.00840492	Cdh3	cadherin 3	12560
ENSMUSG00000103507	9.82423	2.16024	0.681375	3.17041	0.00152224	0.00841379
ENSMUSG00000076541	205.011	2.35497	0.743942	3.16552	0.00154805	0.0085297	Igkv4-79	immunoglobulin kappa variable 4-79	213684
ENSMUSG00000023000	22.8891	1.74667	0.55196	3.16448	0.00155361	0.00855683	Dhh	desert hedgehog	13363
ENSMUSG00000030528	510.686	1.06744	0.3374	3.16371	0.00155771	0.00856904	Blm	Bloom syndrome, RecQ like helicase	12144
ENSMUSG00000031543	1825.13	3.20714	1.016	3.15665	0.00159595	0.00873635	Ank1	ankyrin 1, erythroid	11733
ENSMUSG00000056043	23.5573	1.49757	0.474997	3.15281	0.00161708	0.00883232	Rgs9bp	regulator of G-protein signalling 9 binding protein	243923
ENSMUSG00000040466	2619.12	1.2673	0.402352	3.14973	0.00163419	0.0089037	Blvrb	biliverdin reductase B (flavin reductase (NADPH))	233016
ENSMUSG00000020490	850.084	3.38201	1.0743	3.14811	0.00164331	0.00894801	Btnl10	butyrophilin-like 10	192194
ENSMUSG00000066867	3.83134	4.59577	1.46003	3.14772	0.0016455	0.00895725	Oas1e	2'-5' oligoadenylate synthetase 1E	231699
ENSMUSG00000096410	325.148	1.86822	0.593706	3.1467	0.00165124	0.00898042
ENSMUSG00000090115	153.875	1.03489	0.329262	3.14306	0.0016719	0.00906841	Usp49	ubiquitin specific peptidase 49	224836
ENSMUSG00000027398	365.033	1.0674	0.339798	3.14127	0.00168217	0.00911328	Il1b	interleukin 1 beta	16176
ENSMUSG00000009628	25.7439	1.4491	0.461338	3.14109	0.0016832	0.0091161	Tex15	testis expressed gene 15	104271
ENSMUSG00000076552	214.615	1.89879	0.604786	3.1396	0.00169178	0.00914625	Igkv4-61	immunoglobulin kappa chain variable 4-61	546244
ENSMUSG00000078926	3.53366	4.53188	1.44419	3.13801	0.001701	0.00918522	Cdc20b	cell division cycle 20B	238896
ENSMUSG00000049565	15.687	3.2518	1.03657	3.13708	0.0017064	0.00920616	Aknad1	AKNA domain containing 1	329738
ENSMUSG00000036019	43.606	1.05906	0.338063	3.13274	0.00173185	0.00931864	Tmtc2	transmembrane and tetratricopeptide repeat containing 2	278279
ENSMUSG00000019990	35.1082	1.2646	0.404909	3.12318	0.00178909	0.0095841	Pde7b	phosphodiesterase 7B	29863
ENSMUSG00000043943	24.3168	1.40649	0.450719	3.12054	0.00180517	0.00965682	Naalad2	N-acetylated alpha-linked acidic dipeptidase 2	72560
ENSMUSG00000054555	29.2617	1.42191	0.456638	3.11387	0.00184649	0.00983084	Adam12	a disintegrin and metallopeptidase domain 12 (meltrin alpha)	11489
ENSMUSG00000054191	1097.53	2.88549	0.92723	3.11194	0.00185859	0.00988083	Klf1	Kruppel-like factor 1 (erythroid)	16596
ENSMUSG00000032514	8.54717	3.21741	1.034	3.1116	0.00186074	0.00988645	Ttc21a	tetratricopeptide repeat domain 21A	74052
ENSMUSG00000095753	450.705	1.09885	0.353437	3.10903	0.001877	0.00996412	Igkv4-53	immunoglobulin kappa variable 4-53	546213
ENSMUSG00000034871	3.53145	4.85934	1.56483	3.10534	0.00190059	0.0100717	Fam151a	family with sequence simliarity 151, member A	230579
ENSMUSG00000048330	12.9268	2.80269	0.903427	3.10229	0.00192031	0.0101644	Ric3	RIC3 acetylcholine receptor chaperone	320360
ENSMUSG00000046449	9.75851	2.41498	0.778936	3.10035	0.00193291	0.0102159	Nexmif	neurite extension and migration factor	245555
ENSMUSG00000096670	128.558	1.48403	0.479507	3.09491	0.0019687	0.0103693
ENSMUSG00000025495	724.044	1.5773	0.510175	3.09169	0.00199023	0.0104448	Ptdss2	phosphatidylserine synthase 2	27388
ENSMUSG00000031170	385.226	2.83846	0.918112	3.09163	0.00199063	0.0104448	Slc38a5	solute carrier family 38, member 5	209837
ENSMUSG00000034783	16.0918	2.42891	0.786333	3.08891	0.00200895	0.0105215	Cd207	CD207 antigen	246278
ENSMUSG00000040552	13.4993	2.41138	0.780665	3.08887	0.00200917	0.0105215	C3ar1	complement component 3a receptor 1	12267
ENSMUSG00000098348	3.59307	4.79152	1.55171	3.08789	0.0020158	0.0105361	Btg1c	BTG anti-proliferation factor 1C	194735
ENSMUSG00000029126	25.549	1.34654	0.436778	3.08289	0.00205003	0.0106772	Nsg1	neuron specific gene family member 1	18196
ENSMUSG00000079671	4.59657	3.73383	1.21285	3.07857	0.00207997	0.010796	2610203C22Rik	RIKEN cDNA 2610203C22 gene	72481
ENSMUSG00000073079	72.7544	1.18454	0.384808	3.07827	0.00208209	0.010804	Srp54a	signal recognition particle 54A	24067
ENSMUSG00000027401	2.98623	4.88284	1.58641	3.07792	0.0020845	0.0108134	Tgm3	transglutaminase 3, E polypeptide	21818
ENSMUSG00000026311	916.151	1.3367	0.43484	3.074	0.00211207	0.0109315	Asb1	ankyrin repeat and SOCS box-containing 1	65247
ENSMUSG00000020542	6.48209	3.28934	1.0704	3.073	0.00211917	0.0109589	Myocd	myocardin	214384
ENSMUSG00000028019	64.6055	1.05788	0.344424	3.07145	0.0021302	0.0110034	Pdgfc	platelet-derived growth factor, C polypeptide	54635
ENSMUSG00000086741	10.5704	4.36067	1.42327	3.06385	0.00218512	0.0112488	Gm15816	predicted gene 15816	101056408
ENSMUSG00000000037	21.6362	2.42924	0.792942	3.06358	0.00218703	0.0112555	Scml2	Scm polycomb group protein like 2	107815
ENSMUSG00000059336	938.66	1.31147	0.428677	3.05936	0.00221814	0.0113833	Slc14a1	solute carrier family 14 (urea transporter), member 1	108052
ENSMUSG00000076731	481.926	1.86928	0.612492	3.05193	0.00227378	0.0115929
ENSMUSG00000099381	4.50769	4.14952	1.36091	3.04908	0.00229546	0.0116814	Gm18303	predicted gene, 18303	100416885
ENSMUSG00000040657	5.41167	4.59639	1.50766	3.04869	0.00229843	0.011688	1700063H04Rik	RIKEN cDNA 1700063H04 gene	74269
ENSMUSG00000039529	64.0838	1.1412	0.37541	3.03987	0.00236677	0.0119873	Atp8b1	ATPase, class I, type 8B, member 1	54670
ENSMUSG00000017314	216.367	1.74967	0.575778	3.03879	0.00237532	0.0120239	Mpp2	membrane protein, palmitoylated 2 (MAGUK p55 subfamily member 2)	50997
ENSMUSG00000051515	25.3111	1.29348	0.425713	3.03839	0.00237847	0.0120331	Fam181b	family with sequence similarity 181, member B	58238
ENSMUSG00000096917	41.9975	1.43137	0.471092	3.03841	0.00237827	0.0120331	2500002B13Rik	RIKEN cDNA 2500002B13 gene	78353
ENSMUSG00000033027	13.0407	1.86144	0.612972	3.03675	0.00239146	0.0120787	Klrc3	killer cell lectin-like receptor subfamily C, member 3	58179
ENSMUSG00000079625	5.09288	3.7652	1.24013	3.03613	0.00239633	0.0121	Tm4sf19	transmembrane 4 L six family member 19	277203
ENSMUSG00000085634	9.18256	3.81258	1.25653	3.03422	0.00241157	0.0121567	Gm15290	predicted gene 15290	102636218
ENSMUSG00000039236	1104.37	1.39043	0.458919	3.0298	0.0024472	0.0122943	Isg20	interferon-stimulated protein	57444
ENSMUSG00000028717	1520.52	2.45945	0.812547	3.02685	0.00247119	0.0123852	Tal1	T cell acute lymphocytic leukemia 1	21349
ENSMUSG00000095197	391.982	2.27619	0.75281	3.02359	0.00249798	0.0124954
ENSMUSG00000095913	7.37385	2.3823	0.788078	3.02293	0.00250342	0.0125144
ENSMUSG00000039253	388.332	1.58778	0.526211	3.01738	0.00254972	0.0126984	Fn3krp	fructosamine 3 kinase related protein	238024
ENSMUSG00000085483	13.1459	2.37586	0.787625	3.01649	0.00255724	0.0127149
ENSMUSG00000030878	1069.17	1.94961	0.647041	3.01312	0.00258577	0.0128183	Cdr2	cerebellar degeneration-related 2	12585
ENSMUSG00000036718	232.34	1.70423	0.566159	3.01016	0.00261112	0.0129264	Micall2	MICAL-like 2	231830
ENSMUSG00000056004	7.10885	3.13512	1.04745	2.99309	0.00276167	0.0135355	Elapor2	endosome-lysosome associated apoptosis and autophagy regulator family member 2	231014
ENSMUSG00000006574	9961.4	3.02889	1.01436	2.98601	0.00282641	0.0137786	Slc4a1	solute carrier family 4 (anion exchanger), member 1	20533
ENSMUSG00000028063	870.045	1.40513	0.4706	2.98583	0.00282806	0.0137829	Lmna	lamin A	16905
ENSMUSG00000028644	2272.03	2.68075	0.90123	2.97455	0.0029342	0.0142013	Ermap	erythroblast membrane-associated protein	27028
ENSMUSG00000072980	149.022	1.06287	0.357415	2.97378	0.00294157	0.0142294	Oip5	Opa interacting protein 5	70645
ENSMUSG00000097151	24.8503	1.46985	0.494625	2.97165	0.00296209	0.0143135
ENSMUSG00000090257	31.6419	1.28882	0.433762	2.97125	0.00296588	0.0143233
ENSMUSG00000017499	666.016	1.5284	0.514517	2.97055	0.00297268	0.0143456	Cdc6	cell division cycle 6	23834
ENSMUSG00000076589	65.9272	2.71706	0.914957	2.9696	0.00298188	0.0143667	Igkv8-18	immunoglobulin kappa variable 8-18	667859
ENSMUSG00000018500	11.0374	1.9387	0.653448	2.96688	0.00300843	0.0144644	Adora2b	adenosine A2b receptor	11541
ENSMUSG00000051490	8.75157	3.82271	1.29465	2.9527	0.00315013	0.0150424	Foxd4	forkhead box D4	14237
ENSMUSG00000024158	781.119	1.24511	0.421971	2.9507	0.00317058	0.0151203	Hagh	hydroxyacyl glutathione hydrolase	14651
ENSMUSG00000055033	5.49214	3.83309	1.30106	2.94613	0.00321773	0.015297	Olfr420	olfactory receptor 420	258302
ENSMUSG00000029436	59.8381	1.03904	0.352723	2.94577	0.00322155	0.0153072	Mmp17	matrix metallopeptidase 17	23948
ENSMUSG00000034145	16.824	1.79875	0.610733	2.94522	0.00322721	0.0153221	Tmem63c	transmembrane protein 63c	217733
ENSMUSG00000098207	6.54911	3.15659	1.07239	2.9435	0.00324525	0.0153877	Arl14	ADP-ribosylation factor-like 14	71619
ENSMUSG00000050321	3.76851	4.51718	1.53527	2.94227	0.00325811	0.0154366	Neto1	neuropilin (NRP) and tolloid (TLL)-like 1	246317
ENSMUSG00000096573	14.6538	1.62653	0.552885	2.9419	0.00326204	0.0154512	1700009J07Rik	RIKEN cDNA 1700009J07 gene	75188
ENSMUSG00000010760	7.55469	3.59556	1.22239	2.94141	0.00326724	0.0154667	Phlda2	pleckstrin homology like domain, family A, member 2	22113
ENSMUSG00000086507	24.1762	1.58174	0.538773	2.93581	0.00332678	0.015687
ENSMUSG00000022818	18.6536	1.76065	0.601344	2.92786	0.00341305	0.0160206	Cyp2ab1	cytochrome P450, family 2, subfamily ab, polypeptide 1	224044
ENSMUSG00000082101	300.42	2.86699	0.979406	2.92727	0.00341948	0.0160425	Slfn14	schlafen 14	237890
ENSMUSG00000028175	255.45	1.11272	0.380418	2.92498	0.00344476	0.016132	Depdc1a	DEP domain containing 1a	76131
ENSMUSG00000071317	12.1643	2.50143	0.855266	2.92473	0.00344752	0.0161407	Bves	blood vessel epicardial substance	23828
ENSMUSG00000030787	12.0951	1.80477	0.617233	2.92397	0.00345603	0.0161722	Lyve1	lymphatic vessel endothelial hyaluronan receptor 1	114332
ENSMUSG00000067242	3.06997	4.65156	1.59355	2.91899	0.00351167	0.0163863	Lgi1	leucine-rich repeat LGI family, member 1	56839
ENSMUSG00000028527	12.2562	2.03252	0.697465	2.91415	0.00356661	0.0166044	Ak4	adenylate kinase 4	11639
ENSMUSG00000068686	25.9298	1.38508	0.47529	2.91417	0.00356635	0.0166044	Cd59b	CD59b antigen	333883
ENSMUSG00000096461	127.963	3.38188	1.16111	2.91263	0.00358399	0.0166682	Igkv14-130	immunoglobulin kappa variable 14-130	628072
ENSMUSG00000015342	508.746	1.28749	0.443004	2.90627	0.00365765	0.0169691	Xk	X-linked Kx blood group	22439
ENSMUSG00000015217	653.962	1.44667	0.498169	2.90397	0.00368459	0.0170465	Hmgb3	high mobility group box 3	15354
ENSMUSG00000101517	5.368	4.1217	1.41977	2.90309	0.00369502	0.0170842
ENSMUSG00000000204	265.687	2.20328	0.76012	2.8986	0.00374837	0.0173045	Slfn4	schlafen 4	20558
ENSMUSG00000085558	7.02188	2.89259	1.00101	2.88967	0.00385642	0.0177179
ENSMUSG00000076867	9.97646	2.4091	0.834348	2.8874	0.00388439	0.0178311	Trdv4	T cell receptor delta variable 4	100114901
ENSMUSG00000101439	20.547	1.90495	0.660215	2.88535	0.00390974	0.0179136	Gm336	ArfGAP with RhoGAP domain, ankyrin repeat and PH domain 2 pseudogene	240539
ENSMUSG00000069607	7.01554	3.06808	1.06355	2.88474	0.00391733	0.0179189	Cd300ld3	CD300 molecule like family member D3	382551
ENSMUSG00000041482	24.4674	1.15818	0.401823	2.88232	0.00394757	0.0180275	Piezo2	piezo-type mechanosensitive ion channel component 2	667742
ENSMUSG00000050447	6.939	3.55005	1.23185	2.88189	0.00395296	0.018034	Lypd6	LY6/PLAUR domain containing 6	320343
ENSMUSG00000025789	3.70732	4.12351	1.43232	2.87891	0.00399047	0.0181601	St8sia2	ST8 alpha-N-acetyl-neuraminide alpha-2,8-sialyltransferase 2	20450
ENSMUSG00000103529	67.2182	2.62809	0.913154	2.87804	0.00400154	0.0181861
ENSMUSG00000038600	6.69438	3.11791	1.08359	2.87739	0.00400981	0.0182061	Atp6v0a4	ATPase, H+ transporting, lysosomal V0 subunit A4	140494
ENSMUSG00000066861	29.9623	1.51677	0.527985	2.87276	0.00406902	0.0183975	Oas1g	2'-5' oligoadenylate synthetase 1G	23960
ENSMUSG00000085433	25.6298	1.24743	0.43489	2.86839	0.00412572	0.0186076	Gm16001	predicted gene 16001	108169069
ENSMUSG00000063611	11.6268	1.83653	0.640929	2.86542	0.00416461	0.0187552
ENSMUSG00000095612	455.208	1.86793	0.653271	2.85934	0.0042452	0.019024
ENSMUSG00000102189	2.92428	4.61282	1.61423	2.8576	0.00426852	0.0190862
ENSMUSG00000037872	78.4973	1.50849	0.527913	2.85746	0.00427052	0.0190904	Ackr1	atypical chemokine receptor 1 (Duffy blood group)	13349
ENSMUSG00000026532	1619.71	2.99711	1.05075	2.85234	0.00433984	0.0193423	Spta1	spectrin alpha, erythrocytic 1	20739
ENSMUSG00000087450	59.8262	1.10695	0.388198	2.85152	0.0043511	0.0193765
ENSMUSG00000020704	5.52966	3.89031	1.36463	2.85082	0.00436068	0.019403	Asic2	acid-sensing (proton-gated) ion channel 2	11418
ENSMUSG00000056973	22.1923	2.13185	0.748176	2.8494	0.00438015	0.0194577	Ces1d	carboxylesterase 1D	104158
ENSMUSG00000096719	13.9203	2.16431	0.760333	2.84653	0.00441992	0.0195899	Mrgpra2b	MAS-related GPR, member A2B	235712
ENSMUSG00000045667	9.19724	2.35946	0.829195	2.84548	0.00443444	0.0196399	Smtnl2	smoothelin-like 2	276829
ENSMUSG00000028825	1140.51	2.93139	1.03043	2.84483	0.00444358	0.0196521	Rhd	Rh blood group, D antigen	19746
ENSMUSG00000048528	7.21502	2.47567	0.870237	2.84482	0.00444366	0.0196521	Nkx1-2	NK1 homeobox 2	20231
ENSMUSG00000048347	7.1914	2.78262	0.979119	2.84196	0.00448373	0.0197908	Pcdhb18	protocadherin beta 18	93889
ENSMUSG00000008843	555.094	2.39604	0.844481	2.8373	0.00454975	0.0200095	Cldn13	claudin 13	57255
ENSMUSG00000003949	39.5699	1.11927	0.394533	2.83694	0.00455477	0.0200248	Hlf	hepatic leukemia factor	217082
ENSMUSG00000017667	30.4503	1.10851	0.390746	2.8369	0.00455544	0.0200248	Zfp334	zinc finger protein 334	228876
ENSMUSG00000083962	3.75263	4.09145	1.44359	2.83423	0.00459362	0.0201726
ENSMUSG00000102364	268.668	2.15466	0.760603	2.83283	0.00461379	0.0202227
ENSMUSG00000031891	10.7426	2.1919	0.775512	2.82639	0.00470761	0.0205399	Hsd11b2	hydroxysteroid 11-beta dehydrogenase 2	15484
ENSMUSG00000028909	16.5921	1.6684	0.590364	2.82605	0.0047126	0.0205565	Ptpru	protein tyrosine phosphatase, receptor type, U	19273
ENSMUSG00000049538	4.26512	4.38088	1.55131	2.82399	0.00474294	0.0206594	Adamts16	a disintegrin-like and metallopeptidase (reprolysin type) with thrombospondin type 1 motif, 16	271127
ENSMUSG00000028524	28.1707	1.52972	0.542176	2.82145	0.00478074	0.0207942	Sgip1	SH3-domain GRB2-like (endophilin) interacting protein 1	73094
ENSMUSG00000049112	8.89812	3.68464	1.30609	2.82112	0.00478569	0.0208108	Oxtr	oxytocin receptor	18430
ENSMUSG00000093894	3403.46	1.61181	0.572025	2.81772	0.00483658	0.020992	Ighv1-53	immunoglobulin heavy variable 1-53	780931
ENSMUSG00000024395	37.2062	1.0128	0.359958	2.81365	0.00489819	0.0212088	Lims2	LIM and senescent cell antigen like domains 2	225341
ENSMUSG00000082988	59.1202	1.01183	0.360445	2.80716	0.0049981	0.0215798	Gm5903	ring finger and WD repeat domain 3 pseudogene	546005
ENSMUSG00000041731	9.50753	2.34488	0.835943	2.80507	0.00503056	0.0216737	Pgm5	phosphoglucomutase 5	226041
ENSMUSG00000052387	4.97739	4.03634	1.44043	2.80217	0.00507605	0.0218335	Trpm3	transient receptor potential cation channel, subfamily M, member 3	226025
ENSMUSG00000096351	148.228	2.21187	0.79116	2.79573	0.00517833	0.0221791	Samd11	sterile alpha motif domain containing 11	231004
ENSMUSG00000061451	6.05618	2.69503	0.964107	2.79536	0.00518422	0.0221991	Tmem151a	transmembrane protein 151A	381199
ENSMUSG00000019989	16.9662	1.93052	0.691082	2.79348	0.00521449	0.0222868	Enpp3	ectonucleotide pyrophosphatase/phosphodiesterase 3	209558
ENSMUSG00000048096	43.0829	1.07891	0.386258	2.79323	0.0052184	0.0222983	Lmod1	leiomodin 1 (smooth muscle)	93689
ENSMUSG00000084834	30.2206	1.21148	0.434092	2.79084	0.00525707	0.0224109	4930565N06Rik	RIKEN cDNA 4930565N06 gene	68306
ENSMUSG00000049409	25.7793	1.55456	0.558168	2.78511	0.00535094	0.0227217	Prokr1	prokineticin receptor 1	58182
ENSMUSG00000019851	14.9506	1.81086	0.651522	2.77944	0.00544528	0.0230184	Perp	PERP, TP53 apoptosis effector	64058
ENSMUSG00000039131	4.09406	3.08323	1.11172	2.77339	0.00554752	0.023397	Gipc2	GIPC PDZ domain containing family, member 2	54120
ENSMUSG00000105950	13.1138	1.75103	0.63168	2.77202	0.00557088	0.0234684
ENSMUSG00000007888	6.06969	2.52973	0.915693	2.76264	0.00573352	0.0240311	Crlf1	cytokine receptor-like factor 1	12931
ENSMUSG00000048191	7.59985	2.48518	0.901167	2.75773	0.00582039	0.0243169
ENSMUSG00000012187	3.75476	4.2822	1.55321	2.757	0.0058334	0.0243497	Mogat1	monoacylglycerol O-acyltransferase 1	68393
ENSMUSG00000096577	10.9729	3.05334	1.10781	2.75621	0.00584763	0.0243971	Ighv1-71	immunoglobulin heavy variable 1-71	619886
ENSMUSG00000023328	289.79	1.71892	0.624219	2.75371	0.00589235	0.0245274	Ache	acetylcholinesterase	11423
ENSMUSG00000005237	31.0499	1.11343	0.404906	2.74986	0.00596216	0.024763	Dnah2	dynein, axonemal, heavy chain 2	327954
ENSMUSG00000103373	3.04961	4.57642	1.66412	2.75005	0.00595856	0.024763
ENSMUSG00000034472	27.7663	1.21132	0.440668	2.74883	0.00598091	0.0247997	Rasd2	RASD family, member 2	75141
ENSMUSG00000072294	32.5894	1.04666	0.381148	2.74608	0.00603119	0.024974	Klf12	Kruppel-like factor 12	16597
ENSMUSG00000028445	27.8749	1.23566	0.450107	2.74525	0.00604642	0.0250245	Enho	energy homeostasis associated	69638
ENSMUSG00000047181	745.968	1.55263	0.565918	2.74357	0.00607758	0.0251261	Samd14	sterile alpha motif domain containing 14	217125
ENSMUSG00000084230	20.5793	1.47919	0.540199	2.73823	0.00617699	0.0254734
ENSMUSG00000051844	6.74439	3.40441	1.24438	2.73584	0.00622213	0.0256364	B230319C09Rik	RIKEN cDNA B230319C09 gene	320775
ENSMUSG00000090113	8.10701	3.08522	1.12823	2.73456	0.00624636	0.025693	Nhlrc4	NHL repeat containing 4	621239
ENSMUSG00000043110	10.9671	2.68387	0.982672	2.73119	0.00631056	0.0259103	Lrrn4	leucine rich repeat neuronal 4	320974
ENSMUSG00000068115	144.653	1.64953	0.604236	2.72995	0.00633442	0.0259796	Ninl	ninein-like	78177
ENSMUSG00000106438	15.6715	2.71309	0.993823	2.72995	0.00633435	0.0259796
ENSMUSG00000036411	28.5713	1.30165	0.477081	2.72836	0.00636496	0.0260773	9530077C05Rik	RIKEN cDNA 9530077C05 gene	68283
ENSMUSG00000076646	24.6975	1.59331	0.584178	2.72744	0.00638281	0.0261386
ENSMUSG00000098050	5.83314	3.05176	1.11906	2.72708	0.0063898	0.0261614
ENSMUSG00000027777	3.56207	3.96141	1.45355	2.72533	0.00642375	0.0262725	Schip1	schwannomin interacting protein 1	30953
ENSMUSG00000055489	8.62884	2.47681	0.90928	2.72393	0.00645105	0.0263529	Ano5	anoctamin 5	233246
ENSMUSG00000034449	811.697	1.62435	0.59638	2.72369	0.00645565	0.0263658	Dhrs11	dehydrogenase/reductase (SDR family) member 11	192970
ENSMUSG00000105881	48.4386	1.26968	0.466742	2.72031	0.0065221	0.0265835
ENSMUSG00000040197	11.8605	1.80245	0.663706	2.71573	0.00661295	0.0268755	Cd209e	CD209e antigen	170780
ENSMUSG00000020802	1433.34	1.14961	0.423557	2.71419	0.00664387	0.0269771	Ube2o	ubiquitin-conjugating enzyme E2O	217342
ENSMUSG00000000127	107.357	1.04562	0.385463	2.71263	0.00667508	0.0270616	Fer	fer (fms/fps related) protein kinase	14158
ENSMUSG00000030851	6.0521	3.4683	1.27871	2.71234	0.00668098	0.0270795	Ldhc	lactate dehydrogenase C	16833
ENSMUSG00000071324	34.8408	1.037	0.382354	2.71214	0.00668513	0.0270902	Armc2	armadillo repeat containing 2	213402
ENSMUSG00000087326	10.159	2.01533	0.743512	2.71056	0.00671698	0.0271976
ENSMUSG00000020325	18.2483	1.50478	0.555498	2.70888	0.00675105	0.0272966	Fstl3	follistatin-like 3	83554
ENSMUSG00000073400	1129.21	2.55001	0.942126	2.70665	0.00679653	0.0274344	Trim10	tripartite motif-containing 10	19824
ENSMUSG00000062515	66.5153	1.1257	0.416108	2.7053	0.00682432	0.0275012	Fabp4	fatty acid binding protein 4, adipocyte	11770
ENSMUSG00000033182	19.7001	1.44192	0.533429	2.70312	0.00686929	0.027648	Kbtbd12	kelch repeat and BTB (POZ) domain containing 12	74589
ENSMUSG00000103966	6.63603	2.39299	0.885686	2.70185	0.00689547	0.0277388
ENSMUSG00000040950	38.0923	1.2928	0.479406	2.69668	0.00700351	0.028099	Mgl2	macrophage galactose N-acetyl-galactosamine specific lectin 2	216864
ENSMUSG00000081169	28.8437	1.13301	0.420308	2.69565	0.00702506	0.0281668
ENSMUSG00000020932	87.536	2.991	1.10967	2.6954	0.00703046	0.0281733	Gfap	glial fibrillary acidic protein	14580
ENSMUSG00000094862	20.7583	2.62613	0.975682	2.69159	0.00711127	0.0284435	Ighv1-56	immunoglobulin heavy variable 1-56	382695
ENSMUSG00000028194	11.6782	1.77564	0.661618	2.68379	0.00727936	0.0290075	Ddah1	dimethylarginine dimethylaminohydrolase 1	69219
ENSMUSG00000076652	636.287	1.94864	0.72698	2.68047	0.00735198	0.0292569	Ighv7-3	immunoglobulin heavy variable 7-3	629822
ENSMUSG00000041261	11	1.83512	0.685139	2.67847	0.007396	0.0293963	Car8	carbonic anhydrase 8	12319
ENSMUSG00000021301	4.75367	3.62702	1.35859	2.66969	0.00759211	0.0300564	Hecw1	HECT, C2 and WW domain containing E3 ubiquitin protein ligase 1	94253
ENSMUSG00000006235	493.712	2.14763	0.805612	2.66584	0.00767966	0.0303304	Epor	erythropoietin receptor	13857
ENSMUSG00000050473	46.05	1.076	0.403822	2.66454	0.00770936	0.0304213	Slc35d3	solute carrier family 35, member D3	76157
ENSMUSG00000021879	10.8345	1.74052	0.65423	2.66041	0.00780464	0.0307107	Dnah12	dynein, axonemal, heavy chain 12	110083
ENSMUSG00000046179	827.793	1.3992	0.525989	2.66012	0.00781119	0.0307299	E2f8	E2F transcription factor 8	108961
ENSMUSG00000020330	733.561	1.21265	0.456008	2.65929	0.00783067	0.0307732	Hmmr	hyaluronan mediated motility receptor (RHAMM)	15366
ENSMUSG00000105867	5.76396	2.96693	1.1166	2.65711	0.00788147	0.0309261	Gm42517	predicted gene 42517	115490131
ENSMUSG00000030433	15.5844	1.56028	0.587653	2.65511	0.00792825	0.0310963	Sbk2	SH3-binding domain kinase family, member 2	381836
ENSMUSG00000085139	3.2915	4.61057	1.73946	2.65058	0.00803546	0.0314085	A730046J19Rik	RIKEN cDNA A730046J19 gene	319764
ENSMUSG00000046952	9.16585	2.11858	0.801002	2.64491	0.00817119	0.0318093	Gm5815	glucocorticoid induced transcript 1 pseudogene	545216
ENSMUSG00000039492	8.5001	2.22986	0.844618	2.64008	0.00828876	0.0321912	Ccdc27	coiled-coil domain containing 27	381580
ENSMUSG00000047443	24.3311	2.32555	0.881172	2.63915	0.00831138	0.032256	Erfe	erythroferrone	227358
ENSMUSG00000023473	16.0551	1.59536	0.605681	2.634	0.00843852	0.0325506	Celsr3	cadherin, EGF LAG seven-pass G-type receptor 3	107934
ENSMUSG00000032537	5.0098	2.93411	1.11578	2.62965	0.00854733	0.0328867	Ephb1	Eph receptor B1	270190
ENSMUSG00000102899	14.8015	1.66411	0.632811	2.62971	0.00854572	0.0328867
ENSMUSG00000042498	6.93053	2.73467	1.04012	2.6292	0.00855871	0.0329166	Radx	RPA1 related single stranded DNA binding protein, X-linked	102871
ENSMUSG00000086587	11.6373	2.18249	0.831225	2.62562	0.00864903	0.0331938	Gm11837	predicted gene 11837	100038514
ENSMUSG00000097390	4.21854	3.27615	1.24809	2.62493	0.00866674	0.0332338
ENSMUSG00000061878	337.462	1.45917	0.555937	2.6247	0.00867248	0.0332488	Sphk1	sphingosine kinase 1	20698
ENSMUSG00000031139	13.6007	1.99896	0.763295	2.61886	0.00882243	0.0336888	Mcf2	mcf.2 transforming sequence	109904
ENSMUSG00000001763	1423.37	1.62658	0.623545	2.6086	0.00909122	0.0345413	Tspan33	tetraspanin 33	232670
ENSMUSG00000072618	9.79079	2.28111	0.876492	2.60254	0.00925358	0.0349757	Gm10384	predicted gene 10384	100038735
ENSMUSG00000089959	4.74909	2.91697	1.12203	2.59972	0.00932993	0.0352423
ENSMUSG00000050377	25.1407	1.17602	0.452638	2.59814	0.00937316	0.0353396	Il31ra	interleukin 31 receptor A	218624
ENSMUSG00000018566	80.4678	2.19679	0.845767	2.59739	0.00939339	0.0354012	Slc2a4	solute carrier family 2 (facilitated glucose transporter), member 4	20528
ENSMUSG00000030890	9.95496	1.86825	0.719982	2.59486	0.00946308	0.0356232	Ilk	integrin linked kinase	16202
ENSMUSG00000056656	322.282	2.62625	1.01209	2.59489	0.00946209	0.0356232	Apol8	apolipoprotein L 8	239552
ENSMUSG00000040640	8.36785	2.37802	0.917669	2.59136	0.00955961	0.0359224	Erc2	ELKS/RAB6-interacting/CAST family member 2	238988
ENSMUSG00000031385	18.2319	1.4061	0.542663	2.59111	0.00956679	0.0359357	Plxnb3	plexin B3	140571
ENSMUSG00000035472	179.054	2.63287	1.01624	2.59079	0.00957559	0.0359391	Slc25a21	solute carrier family 25 (mitochondrial oxodicarboxylate carrier), member 21	217593
ENSMUSG00000041679	46.3287	1.07925	0.41766	2.58404	0.00976514	0.0365297	Lrrc29	leucine rich repeat containing 29	234684
ENSMUSG00000019831	9.38151	1.93351	0.748733	2.58237	0.00981242	0.0366541	Wasf1	WASP family, member 1	83767
ENSMUSG00000067389	6.38894	2.73997	1.06119	2.58196	0.00982401	0.0366899
ENSMUSG00000003469	142.065	2.76604	1.07152	2.58141	0.00983989	0.0367401	Phyhip	phytanoyl-CoA hydroxylase interacting protein	105653
ENSMUSG00000087424	20.6503	1.03128	0.399656	2.58043	0.00986773	0.0368079	5730405O15Rik	RIKEN cDNA 5730405O15 gene	70489
ENSMUSG00000106099	49.1065	1.07175	0.415735	2.57796	0.00993841	0.0370184
ENSMUSG00000049653	7.92794	2.18242	0.847479	2.57519	0.0100184	0.0372401	Spatc1	spermatogenesis and centriole associated 1	74281
ENSMUSG00000086479	3.14749	4.05814	1.57657	2.57403	0.0100522	0.037343
ENSMUSG00000094420	2065.28	1.16125	0.451189	2.57375	0.0100602	0.0373651	Igkv10-96	immunoglobulin kappa variable 10-96	692165
ENSMUSG00000000686	39.5647	1.01492	0.394519	2.57256	0.010095	0.0374637	Abhd15	abhydrolase domain containing 15	67477
ENSMUSG00000027670	31.5471	1.00158	0.389479	2.5716	0.0101229	0.0375377	Ocstamp	osteoclast stimulatory transmembrane protein	74614
ENSMUSG00000032028	1242.35	1.47292	0.572855	2.5712	0.0101347	0.0375718	Nxpe2	neurexophilin and PC-esterase domain family, member 2	78252
ENSMUSG00000027495	725.705	1.12893	0.439968	2.56594	0.0102896	0.0380077	Fam210b	family with sequence similarity 210, member B	67017
ENSMUSG00000053338	9.95637	1.91385	0.746278	2.56453	0.0103316	0.0381242	Tarm1	T cell-interacting, activating receptor on myeloid cells 1	245126
ENSMUSG00000080939	10.5928	1.97605	0.771131	2.56253	0.0103913	0.0383132	Gm9208	alpha-enolase pseudogene	102637393
ENSMUSG00000091345	25.6402	1.21565	0.474723	2.56075	0.0104446	0.0384552	Col6a5	collagen, type VI, alpha 5	665033
ENSMUSG00000016128	31.4431	1.06037	0.414459	2.55844	0.0105144	0.0386731	Stard13	StAR-related lipid transfer (START) domain containing 13	243362
ENSMUSG00000076665	73.7029	1.46805	0.57466	2.55464	0.0106297	0.0389871	Ighv7-1	immunoglobulin heavy variable 7-1	780799
ENSMUSG00000090698	53.965	1.21652	0.476692	2.55199	0.0107108	0.0391983	Apold1	apolipoprotein L domain containing 1	381823
ENSMUSG00000036136	15.7033	2.35751	0.923888	2.55172	0.0107192	0.0392124	Fam110c	family with sequence similarity 110, member C	104943
ENSMUSG00000085465	6.20987	2.3563	0.924841	2.54778	0.0108409	0.0395704
ENSMUSG00000027525	9.65865	2.45622	0.964358	2.547	0.0108653	0.0396434	Phactr3	phosphatase and actin regulator 3	74189
ENSMUSG00000024245	10.9692	2.23229	0.876737	2.54613	0.0108924	0.0397082	Tmem178	transmembrane protein 178	68027
ENSMUSG00000076934	16508.5	1.06853	0.419674	2.54608	0.010894	0.0397082	Iglv1	immunoglobulin lambda variable 1	16142
ENSMUSG00000090622	18.8417	1.34425	0.529723	2.53764	0.0111603	0.0405167	A930033H14Rik	RIKEN cDNA A930033H14 gene	320700
ENSMUSG00000026348	51.7996	3.01317	1.189	2.53419	0.0112706	0.0408683	Acmsd	amino carboxymuconate semialdehyde decarboxylase	266645
ENSMUSG00000085873	5.05579	2.78677	1.09964	2.53426	0.0112684	0.0408683
ENSMUSG00000097222	8.01211	2.54318	1.00362	2.53402	0.0112764	0.040881	Gata6os	GATA binding protein 6, opposite strand	68434
ENSMUSG00000018486	5.23854	3.19831	1.26327	2.53178	0.0113486	0.0411182	Wnt9b	wingless-type MMTV integration site family, member 9B	22412
ENSMUSG00000006435	19.3184	1.233	0.487065	2.5315	0.0113576	0.0411265	Neurl1a	neuralized E3 ubiquitin protein ligase 1A	18011
ENSMUSG00000097879	14.667	1.49065	0.588958	2.531	0.0113739	0.0411721
ENSMUSG00000090939	7.70938	2.49925	0.987606	2.53061	0.0113863	0.0411976
ENSMUSG00000076523	1156.57	1.31485	0.519995	2.52859	0.0114523	0.0413787	Igkv15-103	immunoglobulin kappa chain variable 15-103	692169
ENSMUSG00000069919	50453.6	1.76822	0.699814	2.52669	0.0115143	0.0415449	Hba-a1	hemoglobin alpha, adult chain 1	15122
ENSMUSG00000075588	3.776	3.19544	1.26592	2.5242	0.0115963	0.041783	Hoxb2	homeobox B2	103889
ENSMUSG00000032315	7.89084	2.4902	0.988309	2.51966	0.011747	0.0422006	Cyp1a1	cytochrome P450, family 1, subfamily a, polypeptide 1	13076
ENSMUSG00000044005	29.3126	1.26866	0.50354	2.51949	0.0117526	0.0422071	Gls2	glutaminase 2 (liver, mitochondrial)	216456
ENSMUSG00000103945	19.8877	1.19936	0.476073	2.51929	0.0117593	0.0422116
ENSMUSG00000001349	42.8961	1.21054	0.48072	2.51818	0.0117964	0.0423225	Cnn1	calponin 1	12797
ENSMUSG00000096326	245.518	1.68394	0.6714	2.50811	0.0121379	0.0432803	Ighv1-78	immunoglobulin heavy variable 1-78	213570
ENSMUSG00000035799	26.2767	1.16656	0.465187	2.50772	0.0121513	0.0433102	Twist1	twist basic helix-loop-helix transcription factor 1	22160
ENSMUSG00000076536	392.472	2.57549	1.02772	2.50603	0.0122094	0.0434548	Igkv4-86	immunoglobulin kappa variable 4-86	243451
ENSMUSG00000090264	8.1708	1.74485	0.69649	2.50521	0.0122379	0.0435429	Eif4ebp3	eukaryotic translation initiation factor 4E binding protein 3	108112
ENSMUSG00000027333	824.332	1.16291	0.465632	2.49748	0.0125078	0.0443302	Smox	spermine oxidase	228608
ENSMUSG00000084320	5.42134	2.58285	1.03467	2.49632	0.0125491	0.0444331	Gm14125	mitochondrial ribosomal protein L47 pseudogene	100417574
ENSMUSG00000051811	102.333	1.21925	0.489112	2.49279	0.0126745	0.0447554	Cox6b2	cytochrome c oxidase subunit 6B2	333182
ENSMUSG00000097451	11.6247	1.57802	0.633235	2.492	0.0127027	0.0448376
ENSMUSG00000035041	5.62226	2.72654	1.09446	2.49121	0.0127308	0.044902	Creb3l3	cAMP responsive element binding protein 3-like 3	208677
ENSMUSG00000090919	15.2026	1.4836	0.595616	2.49088	0.0127429	0.0449271	Pabpc4l	poly(A) binding protein, cytoplasmic 4-like	241989
ENSMUSG00000107205	6.35797	2.4131	0.9691	2.49005	0.0127726	0.0450233
ENSMUSG00000102672	5.5743	2.46404	0.990579	2.48748	0.0128652	0.0453022
ENSMUSG00000029092	5.23487	3.18799	1.28242	2.48591	0.0129221	0.0454447	D5Ertd615e	DNA segment, Chr 5, ERATO Doi 615, expressed	52401
ENSMUSG00000055385	16.1477	2.59964	1.04592	2.4855	0.0129369	0.0454789	Rnf212	ring finger protein 212	671564
ENSMUSG00000000982	31.8947	1.0154	0.408943	2.48299	0.0130286	0.045713	Ccl3	chemokine (C-C motif) ligand 3	20302
ENSMUSG00000103567	8.76937	1.83541	0.739365	2.48241	0.0130497	0.0457695	Pcdhga5	protocadherin gamma subfamily A, 5	93713
ENSMUSG00000047648	486.161	1.1029	0.446269	2.47139	0.0134591	0.0468847	Fbxo30	F-box protein 30	71865
ENSMUSG00000085246	12.5664	1.76256	0.713856	2.46908	0.0135463	0.0471298
ENSMUSG00000030472	4.24628	3.61442	1.46515	2.46693	0.0136278	0.0473049	Ceacam18	carcinoembryonic antigen-related cell adhesion molecule 18	72431
ENSMUSG00000037217	23.8259	1.15891	0.470053	2.46548	0.0136831	0.0474698	Syn1	synapsin I	20964
ENSMUSG00000055775	3.22825	3.82647	1.55314	2.46369	0.0137514	0.0476524	Myh8	myosin, heavy polypeptide 8, skeletal muscle, perinatal	17885
ENSMUSG00000025175	189.048	2.08645	0.847528	2.4618	0.013824	0.0478491	Fn3k	fructosamine 3 kinase	63828
ENSMUSG00000000794	9.03176	2.13854	0.869175	2.46043	0.0138772	0.0479968	Kcnn3	potassium intermediate/small conductance calcium-activated channel, subfamily N, member 3	140493
ENSMUSG00000024558	3.77639	2.82909	1.15134	2.45722	0.0140018	0.0483267	Mapk4	mitogen-activated protein kinase 4	225724
ENSMUSG00000076940	5961.36	1.14116	0.464544	2.45651	0.0140293	0.0484125	Iglv2	immunoglobulin lambda variable 2	110612
ENSMUSG00000036111	16.0485	1.71227	0.697546	2.45471	0.0140999	0.0486008	Lmo1	LIM domain only 1	109594
ENSMUSG00000034825	18.7042	1.7174	0.700704	2.45097	0.0142472	0.049025	Nrip3	nuclear receptor interacting protein 3	78593
ENSMUSG00000097322	12.9795	1.31152	0.535372	2.44974	0.0142958	0.0491589
ENSMUSG00000006642	7.14971	2.8526	1.16644	2.44557	0.0144625	0.0496068	Tcf23	transcription factor 23	69852
ENSMUSG00000031789	4.96943	2.59697	1.06217	2.44496	0.0144869	0.0496619	Cngb1	cyclic nucleotide gated channel beta 1	333329

## Sheet: Down_regulated
ENSEMBL	baseMean	log2FoldChange	lfcSE	stat	pvalue	padj	SYMBOL	GENENAME	ENTREZID
ENSMUSG00000071005	834.1	-1.74779	0.220125	-7.93999	2.02193e-15	3.75563e-13	Ccl19	chemokine (C-C motif) ligand 19	24047
ENSMUSG00000097971	17805.4	-1.45357	0.184304	-7.8868	3.10038e-15	5.53297e-13
ENSMUSG00000029082	466.141	-1.15882	0.148624	-7.79698	6.34061e-15	1.04555e-12	Bst1	bone marrow stromal cell antigen 1	12182
ENSMUSG00000076498	3108.17	-1.27624	0.172291	-7.40744	1.28758e-13	1.58364e-11	Trbc2	T cell receptor beta, constant 2	100125263
ENSMUSG00000016283	225.694	-1.66863	0.231986	-7.19279	6.34785e-13	6.67919e-11	H2-M2	histocompatibility 2, M region locus 2	14990
ENSMUSG00000025508	15697.9	-1.1044	0.153718	-7.18457	6.74189e-13	7.05303e-11	Rplp2	ribosomal protein, large P2	67186
ENSMUSG00000098178	6252.61	-1.83896	0.262704	-7.00011	2.55762e-12	2.48964e-10
ENSMUSG00000002033	1692.52	-1.08506	0.158549	-6.84364	7.72042e-12	6.69213e-10	Cd3g	CD3 antigen, gamma polypeptide	12502
ENSMUSG00000054065	729.774	-1.05832	0.159244	-6.64593	3.01299e-11	2.18508e-09	Pkp3	plakophilin 3	56460
ENSMUSG00000076490	1847.21	-1.33461	0.204814	-6.51621	7.21059e-11	4.70446e-09
ENSMUSG00000030742	1955.55	-1.01303	0.155987	-6.4943	8.34214e-11	5.38482e-09	Lat	linker for activation of T cells	16797
ENSMUSG00000025290	24986.8	-1.13448	0.178328	-6.36177	1.99448e-10	1.18259e-08	Rps24	ribosomal protein S24	20088
ENSMUSG00000053137	700.416	-1.06524	0.171084	-6.22641	4.77246e-10	2.65667e-08	Mapk11	mitogen-activated protein kinase 11	19094
ENSMUSG00000086290	331.753	-1.06047	0.170717	-6.21189	5.23515e-10	2.90535e-08	Snhg12	small nucleolar RNA host gene 12	100039864
ENSMUSG00000094686	4725.66	-1.61062	0.260392	-6.18535	6.1965e-10	3.35699e-08	Ccl21a	chemokine (C-C motif) ligand 21A (serine)	18829
ENSMUSG00000027408	857.319	-1.40766	0.228614	-6.15739	7.39549e-10	3.89076e-08	Cpxm1	carboxypeptidase X 1 (M14 family)	56264
ENSMUSG00000091509	314.238	-1.59305	0.260163	-6.12329	9.16653e-10	4.70023e-08
ENSMUSG00000030605	11794.8	-1.34783	0.221519	-6.08449	1.16861e-09	5.78049e-08	Mfge8	milk fat globule EGF and factor V/VIII domain containing	17304
ENSMUSG00000005696	302.189	-1.13905	0.187269	-6.08243	1.18374e-09	5.83946e-08	Sh2d1a	SH2 domain containing 1A	20400
ENSMUSG00000090516	90.1549	-1.59069	0.262173	-6.06735	1.30037e-09	6.29537e-08	Rps11-ps1	ribosomal protein S11, pseudogene 1	621119
ENSMUSG00000064363	23255	-1.05076	0.17464	-6.01676	1.77947e-09	8.28432e-08	ND4	NADH dehydrogenase subunit 4	17719
ENSMUSG00000032094	1627.18	-1.21702	0.20298	-5.99576	2.02533e-09	9.33992e-08	Cd3d	CD3 antigen, delta polypeptide	12500
ENSMUSG00000064354	779.734	-1.2381	0.2065	-5.99565	2.02674e-09	9.33992e-08	COX2	cytochrome c oxidase subunit II	17709
ENSMUSG00000024402	329.406	-1.04745	0.177322	-5.90704	3.48316e-09	1.48299e-07	Lta	lymphotoxin A	16992
ENSMUSG00000039395	432.553	-1.09537	0.186302	-5.87953	4.11437e-09	1.71382e-07	Mreg	melanoregulin	381269
ENSMUSG00000059159	178.608	-1.5281	0.260107	-5.87489	4.23131e-09	1.7545e-07
ENSMUSG00000064358	456.591	-1.49977	0.255607	-5.86746	4.42525e-09	1.82334e-07	COX3	cytochrome c oxidase subunit III	17710
ENSMUSG00000048706	182.519	-1.35008	0.234689	-5.75265	8.78544e-09	3.25705e-07	Lurap1l	leucine rich adaptor protein 1-like	52829
ENSMUSG00000004473	119.847	-1.13345	0.197422	-5.74127	9.39673e-09	3.44162e-07	Clec11a	C-type lectin domain family 11, member a	20256
ENSMUSG00000062328	23032	-1.03662	0.180681	-5.7373	9.61953e-09	3.5091e-07	Rpl17	ribosomal protein L17	319195
ENSMUSG00000026479	54.6243	-1.60215	0.27994	-5.72318	1.04545e-08	3.76839e-07	Lamc2	laminin, gamma 2	16782
ENSMUSG00000026989	204.234	-1.24897	0.218278	-5.7219	1.05338e-08	3.78946e-07	Dapl1	death associated protein-like 1	76747
ENSMUSG00000034686	125.596	-1.14379	0.200807	-5.69597	1.22676e-08	4.29097e-07	Prr7	proline rich 7 (synaptic)	432763
ENSMUSG00000029075	162.734	-1.1448	0.202035	-5.66632	1.459e-08	4.96413e-07	Tnfrsf4	tumor necrosis factor receptor superfamily, member 4	22163
ENSMUSG00000046070	20.0889	-3.10513	0.551088	-5.63454	1.75523e-08	5.84103e-07	Igfals	insulin-like growth factor binding protein, acid labile subunit	16005
ENSMUSG00000030060	827.98	-1.25454	0.224012	-5.60036	2.13909e-08	6.86733e-07	Hmces	5-hydroxymethylcytosine (hmC) binding, ES cell specific	232210
ENSMUSG00000024810	236.915	-1.42571	0.257936	-5.52738	3.25043e-08	9.92743e-07	Il33	interleukin 33	77125
ENSMUSG00000023078	2746.82	-1.38584	0.253375	-5.46954	4.51193e-08	1.30781e-06	Cxcl13	chemokine (C-X-C motif) ligand 13	55985
ENSMUSG00000035805	59.639	-1.86436	0.342083	-5.45003	5.03606e-08	1.43461e-06	Mlc1	megalencephalic leukoencephalopathy with subcortical cysts 1 homolog (human)	170790
ENSMUSG00000020310	385.099	-1.29208	0.237131	-5.4488	5.07118e-08	1.44236e-06	Madcam1	mucosal vascular addressin cell adhesion molecule 1	17123
ENSMUSG00000051079	309.993	-1.8792	0.344941	-5.44787	5.09764e-08	1.44762e-06	Rgs13	regulator of G-protein signaling 13	246709
ENSMUSG00000030336	1013.19	-1.01651	0.1867	-5.44462	5.19164e-08	1.47202e-06	Cd27	CD27 antigen	21940
ENSMUSG00000050234	167.511	-1.2684	0.233647	-5.4287	5.67668e-08	1.59218e-06	Gja4	gap junction protein, alpha 4	14612
ENSMUSG00000067288	6132.7	-1.13671	0.21003	-5.41215	6.22717e-08	1.72269e-06	Rps28	ribosomal protein S28	54127
ENSMUSG00000030630	104.111	-1.20413	0.222751	-5.40572	6.4547e-08	1.77217e-06	Fah	fumarylacetoacetate hydrolase	14085
ENSMUSG00000025930	112.704	-1.14547	0.212478	-5.39101	7.00609e-08	1.8978e-06	Msc	musculin	17681
ENSMUSG00000076928	2255.62	-1.03748	0.193854	-5.3519	8.70351e-08	2.29942e-06
ENSMUSG00000064357	429.927	-1.47579	0.275895	-5.34911	8.83889e-08	2.32843e-06	ATP6	ATP synthase F0 subunit 6	17705
ENSMUSG00000093874	24.4523	-3.41535	0.644522	-5.29904	1.16413e-07	2.97205e-06
ENSMUSG00000094796	243.164	-1.09925	0.208413	-5.27439	1.33196e-07	3.33963e-06	BC147527	cDNA sequence BC147527	625360
ENSMUSG00000086706	344.381	-1.45354	0.275971	-5.26701	1.38662e-07	3.44818e-06
ENSMUSG00000032207	188.627	-1.55456	0.295961	-5.25258	1.49984e-07	3.68941e-06	Lipc	lipase, hepatic	15450
ENSMUSG00000042757	117.885	-1.24692	0.238781	-5.222	1.77002e-07	4.26186e-06	Tmem108	transmembrane protein 108	81907
ENSMUSG00000073427	31.4595	-1.77096	0.341024	-5.19306	2.06863e-07	4.90303e-06	Gm4924	predicted gene 4924	237412
ENSMUSG00000064337	7330.11	-1.41683	0.273248	-5.18515	2.15838e-07	5.09071e-06
ENSMUSG00000102070	331.576	-1.38298	0.266901	-5.18162	2.19965e-07	5.16649e-06
ENSMUSG00000062758	99.1822	-1.41977	0.275888	-5.14618	2.6585e-07	6.0265e-06	Gm16477	ribosomal protein L7a pseudogene	677073
ENSMUSG00000100017	89.8824	-1.10826	0.216643	-5.11559	3.12757e-07	6.93437e-06	2410022M11Rik	RIKEN cDNA 2410022M11 gene	100503842
ENSMUSG00000035775	27.0197	-2.20003	0.433715	-5.07253	3.92564e-07	8.50696e-06	Krt20	keratin 20	66809
ENSMUSG00000022425	1447.53	-1.1255	0.222873	-5.04995	4.41915e-07	9.41941e-06	Enpp2	ectonucleotide pyrophosphatase/phosphodiesterase 2	18606
ENSMUSG00000026185	858.558	-1.14795	0.229464	-5.00272	5.65265e-07	1.17326e-05	Igfbp5	insulin-like growth factor binding protein 5	16011
ENSMUSG00000047330	65.5347	-1.47363	0.296578	-4.96877	6.73806e-07	1.3613e-05	Kcne4	potassium voltage-gated channel, Isk-related subfamily, gene 4	57814
ENSMUSG00000061356	413.42	-1.30903	0.26541	-4.9321	8.13504e-07	1.6061e-05	Nuggc	nuclear GTPase, germinal center associated	100503545
ENSMUSG00000030268	99.8175	-1.35366	0.274975	-4.92286	8.52885e-07	1.66399e-05	Bcat1	branched chain aminotransferase 1, cytosolic	12035
ENSMUSG00000101111	370.149	-1.59128	0.325939	-4.88215	1.04937e-06	1.99809e-05
ENSMUSG00000064349	129.805	-1.80635	0.370953	-4.86948	1.11895e-06	2.10415e-05
ENSMUSG00000038668	379.116	-1.06394	0.219085	-4.85629	1.19607e-06	2.23303e-05	Lpar1	lysophosphatidic acid receptor 1	14745
ENSMUSG00000047721	956.684	-1.01234	0.208596	-4.8531	1.21547e-06	2.2617e-05	Bola2	bolA-like 2 (E. coli)	66162
ENSMUSG00000042254	485.39	-1.16355	0.240086	-4.84637	1.2574e-06	2.32426e-05	Cilp	cartilage intermediate layer protein, nucleotide pyrophosphohydrolase	214425
ENSMUSG00000041453	7378.15	-1.23455	0.255365	-4.83447	1.33502e-06	2.44727e-05	Rpl21	ribosomal protein L21	19933
ENSMUSG00000029370	169.66	-1.53842	0.320575	-4.79894	1.59508e-06	2.82903e-05	Rassf6	Ras association (RalGDS/AF-6) domain family member 6	73246
ENSMUSG00000060636	7897.26	-1.01742	0.213727	-4.76038	1.93224e-06	3.32444e-05	Rpl35a	ribosomal protein L35A	57808
ENSMUSG00000081087	110.653	-1.3874	0.292899	-4.73677	2.17146e-06	3.68208e-05	Rps15a-ps7	ribosomal protein S15A, pseudogene 7	100043843
ENSMUSG00000021928	200.557	-1.14461	0.241783	-4.73405	2.20083e-06	3.7187e-05	Ebpl	emopamil binding protein-like	68177
ENSMUSG00000071052	238.857	-1.32979	0.281287	-4.72753	2.27269e-06	3.82575e-05	Rpl7a-ps5	ribosomal protein L7A, pseudogene 5	674419
ENSMUSG00000024331	296.766	-1.53497	0.325267	-4.71909	2.36897e-06	3.97034e-05	Dsc2	desmocollin 2	13506
ENSMUSG00000064339	13749.6	-1.3809	0.29268	-4.71813	2.38019e-06	3.98062e-05
ENSMUSG00000081855	152.118	-1.79492	0.381736	-4.70199	2.57641e-06	4.25962e-05	Rpl17-ps5	ribosomal protein L17, pseudogene 5	100042067
ENSMUSG00000067575	287.224	-1.12924	0.241029	-4.68509	2.7984e-06	4.58277e-05
ENSMUSG00000089782	192.148	-1.45434	0.311768	-4.66481	3.08902e-06	4.98046e-05
ENSMUSG00000104291	252.005	-3.78527	0.815925	-4.63924	3.49693e-06	5.54967e-05
ENSMUSG00000019102	31.7273	-1.91292	0.4137	-4.62394	3.76518e-06	5.90377e-05	Aldh3a1	aldehyde dehydrogenase family 3, subfamily A1	11670
ENSMUSG00000081604	161.515	-1.00705	0.217898	-4.62165	3.80696e-06	5.94324e-05	LOC108167922	ribosomal protein L27 pseudogene	108167922
ENSMUSG00000022468	191.139	-1.02399	0.221636	-4.62012	3.83518e-06	5.97268e-05	Endou	endonuclease, polyU-specific	19011
ENSMUSG00000037443	5192.23	-1.15986	0.25177	-4.60681	4.08897e-06	6.30775e-05	Cep85	centrosomal protein 85	70012
ENSMUSG00000040627	448.097	-1.49369	0.32449	-4.60318	4.16092e-06	6.40248e-05	Aicda	activation-induced cytidine deaminase	11628
ENSMUSG00000033419	52.8604	-1.48849	0.323546	-4.60055	4.21382e-06	6.47292e-05	Snap91	synaptosomal-associated protein 91	20616
ENSMUSG00000033060	104.297	-1.06393	0.231306	-4.59966	4.23184e-06	6.49512e-05	Lmo7	LIM domain only 7	380928
ENSMUSG00000037601	583.985	-1.08385	0.236116	-4.59034	4.42522e-06	6.75774e-05	Nme1	NME/NM23 nucleoside diphosphate kinase 1	18102
ENSMUSG00000056569	37.7988	-1.95998	0.427317	-4.58671	4.50295e-06	6.86492e-05	Mpz	myelin protein zero	17528
ENSMUSG00000031779	207.165	-1.067	0.232783	-4.58366	4.56899e-06	6.95977e-05	Ccl22	chemokine (C-C motif) ligand 22	20299
ENSMUSG00000100862	504.996	-1.47704	0.322287	-4.58298	4.58392e-06	6.97668e-05	Gm10925	ATP synthase F0 subunit 6 pseudogene	100503946
ENSMUSG00000021047	36.7093	-1.54454	0.338446	-4.56363	5.02778e-06	7.51059e-05	Nova1	NOVA alternative splicing regulator 1	664883
ENSMUSG00000085342	44.704	-1.68614	0.371826	-4.53477	5.76665e-06	8.43812e-05
ENSMUSG00000020264	135.42	-1.29209	0.285292	-4.52899	5.92667e-06	8.6418e-05	Slc36a2	solute carrier family 36 (proton/amino acid symporter), member 2	246049
ENSMUSG00000001864	46.7722	-1.42533	0.314817	-4.52749	5.96879e-06	8.6781e-05	Aif1l	allograft inflammatory factor 1-like	108897
ENSMUSG00000069682	4075.89	-1.02496	0.226459	-4.52605	6.00972e-06	8.72368e-05	Gm10275	Rpl12 pseudogene	19897
ENSMUSG00000050640	55.4989	-1.40787	0.311437	-4.52056	6.16755e-06	8.93142e-05	Tmem150c	transmembrane protein 150C	231503
ENSMUSG00000022037	11388.6	-1.13471	0.252762	-4.48925	7.1474e-06	0.000101091	Clu	clusterin	12759
ENSMUSG00000015134	102.184	-1.0887	0.242764	-4.48458	7.30583e-06	0.000103092	Aldh1a3	aldehyde dehydrogenase family 1, subfamily A3	56847
ENSMUSG00000083306	15.4978	-6.41235	1.43459	-4.46983	7.82826e-06	0.000109614
ENSMUSG00000071178	75.909	-1.39145	0.314078	-4.43028	9.41122e-06	0.000128703	Serpina1b	serine (or cysteine) preptidase inhibitor, clade A, member 1B	20701
ENSMUSG00000095298	91.1789	-1.45848	0.329822	-4.42203	9.7777e-06	0.000132133
ENSMUSG00000032298	682.979	-1.06721	0.241377	-4.42133	9.8097e-06	0.000132369	Neil1	nei endonuclease VIII-like 1 (E. coli)	72774
ENSMUSG00000097410	16.7364	-2.85997	0.647245	-4.41869	9.93025e-06	0.000133797
ENSMUSG00000080921	1036.43	-1.2256	0.277821	-4.41148	1.02667e-05	0.000137719
ENSMUSG00000006310	130.413	-1.12113	0.255588	-4.38649	1.15194e-05	0.000151727	Zbtb32	zinc finger and BTB domain containing 32	58206
ENSMUSG00000026678	150.512	-1.0616	0.243335	-4.36272	1.28456e-05	0.000166781	Rgs5	regulator of G-protein signaling 5	19737
ENSMUSG00000063696	125.42	-1.09904	0.252924	-4.34535	1.39057e-05	0.000178257	Gm8730	ribosomal protein, large, P0 pseudogene	667618
ENSMUSG00000073682	15.1107	-3.80979	0.876928	-4.34447	1.39611e-05	0.000178842
ENSMUSG00000102211	11.5073	-3.86955	0.895309	-4.32203	1.54601e-05	0.000195724
ENSMUSG00000086859	321.731	-1.09444	0.253989	-4.30902	1.6398e-05	0.000205715	Snhg20	small nucleolar RNA host gene 20	76972
ENSMUSG00000066456	263.293	-1.10952	0.258301	-4.29545	1.74343e-05	0.000216035	Hmgn3	high mobility group nucleosomal binding domain 3	94353
ENSMUSG00000049555	135.858	-1.13634	0.264667	-4.29346	1.75909e-05	0.000217551	Tmie	transmembrane inner ear	20776
ENSMUSG00000036169	47.8339	-2.10491	0.491117	-4.28598	1.81939e-05	0.000223924	Sostdc1	sclerostin domain containing 1	66042
ENSMUSG00000058603	544.064	-1.21898	0.284617	-4.28287	1.84498e-05	0.000226308	Rpl28-ps1	ribosomal protein L28, pseudogene 1	100042670
ENSMUSG00000026011	211.652	-1.01476	0.237167	-4.27866	1.88018e-05	0.000229544	Ctla4	cytotoxic T-lymphocyte-associated protein 4	12477
ENSMUSG00000021803	41.6781	-1.57977	0.369434	-4.2762	1.90106e-05	0.000231472	Cdhr1	cadherin-related family member 1	170677
ENSMUSG00000006345	50.1533	-1.26667	0.296267	-4.27543	1.90767e-05	0.000231812	Ggt1	gamma-glutamyltransferase 1	14598
ENSMUSG00000057322	6774.05	-1.23177	0.289213	-4.25905	2.05299e-05	0.00024716	Rpl38	ribosomal protein L38	67671
ENSMUSG00000027750	314.339	-1.08003	0.254254	-4.24783	2.15853e-05	0.000257481	Postn	periostin, osteoblast specific factor	50706
ENSMUSG00000071078	62.9251	-1.90144	0.448316	-4.24131	2.22224e-05	0.000264215	Nr2c2ap	nuclear receptor 2C2-associated protein	75692
ENSMUSG00000040405	176.03	-1.18447	0.280165	-4.22774	2.36047e-05	0.000278107	Havcr1	hepatitis A virus cellular receptor 1	171283
ENSMUSG00000051048	13.0285	-2.69975	0.638956	-4.22525	2.38673e-05	0.000280373	P4ha3	procollagen-proline, 2-oxoglutarate 4-dioxygenase (proline 4-hydroxylase), alpha polypeptide III	320452
ENSMUSG00000041889	69.66	-1.33259	0.315694	-4.22115	2.43056e-05	0.00028489	Shisa4	shisa family member 4	77552
ENSMUSG00000064372	413.368	-1.12645	0.266962	-4.21951	2.44831e-05	0.000286786
ENSMUSG00000095111	8.35099	-3.91483	0.929132	-4.21342	2.51531e-05	0.000292986
ENSMUSG00000091491	20.9232	-1.74545	0.415618	-4.19965	2.67333e-05	0.000308381	Vmn2r97	vomeronasal 2, receptor 97	627367
ENSMUSG00000074211	95.9161	-1.37586	0.328419	-4.18935	2.79757e-05	0.000320682	Sdhaf1	succinate dehydrogenase complex assembly factor 1	68332
ENSMUSG00000050299	483.3	-1.44526	0.345682	-4.18089	2.90368e-05	0.000330348
ENSMUSG00000065126	91.3589	-1.55318	0.374484	-4.14752	3.36093e-05	0.000373955	Snord104	small nucleolar RNA, C/D box 104	100216537
ENSMUSG00000039114	45.4511	-1.49431	0.360429	-4.14593	3.38437e-05	0.000375873	Nrn1	neuritin 1	68404
ENSMUSG00000096563	10.9172	-4.01616	0.970105	-4.13992	3.47427e-05	0.000383518
ENSMUSG00000040413	36.0406	-1.63651	0.395632	-4.13645	3.5272e-05	0.000388654	Timd2	T cell immunoglobulin and mucin domain containing 2	171284
ENSMUSG00000070880	46.6984	-1.18223	0.286066	-4.13273	3.58483e-05	0.00039405	Gad1	glutamate decarboxylase 1	14415
ENSMUSG00000060678	35.1241	-2.36209	0.572933	-4.1228	3.74289e-05	0.00040901	H4c3	H4 clustered histone 3	319155
ENSMUSG00000104835	195.067	-1.01621	0.247789	-4.10113	4.11143e-05	0.000439462	Gm5547	predicted gene 5547	433637
ENSMUSG00000027737	568.514	-1.0369	0.252871	-4.10048	4.12287e-05	0.000440426	Slc7a11	solute carrier family 7 (cationic amino acid transporter, y+ system), member 11	26570
ENSMUSG00000026126	873.974	-1.18438	0.292358	-4.05113	5.09711e-05	0.00052928	Ptpn18	protein tyrosine phosphatase, non-receptor type 18	19253
ENSMUSG00000072940	853.746	-1.00501	0.248165	-4.04977	5.1269e-05	0.000531766
ENSMUSG00000034463	145.008	-1.02576	0.253641	-4.04413	5.25187e-05	0.000542743	Scara3	scavenger receptor class A, member 3	219151
ENSMUSG00000101249	289.33	-2.27004	0.56134	-4.04396	5.25548e-05	0.000542743
ENSMUSG00000059898	284.179	-1.22046	0.30202	-4.041	5.32243e-05	0.000548608	Dsc3	desmocollin 3	13507
ENSMUSG00000044927	54.0818	-1.67646	0.415055	-4.03913	5.36497e-05	0.000552055	H1f10	H1.10 linker histone	243529
ENSMUSG00000081992	68.8506	-1.25088	0.309706	-4.03892	5.36976e-05	0.000552235	Gm13408	ribosomal protein S3A pseudogene	623448
ENSMUSG00000024871	36.2179	-1.63137	0.405279	-4.0253	5.69034e-05	0.000580938	Doc2g	double C2, gamma	60425
ENSMUSG00000043333	21.5938	-1.86275	0.465855	-3.99856	6.37283e-05	0.000641264	Rhbdl2	rhomboid like 2	230726
ENSMUSG00000083496	84.8212	-1.44945	0.363441	-3.98814	6.65933e-05	0.000664218	Gm11263	ribosomal protein S6 pseudogene	667922
ENSMUSG00000071540	33.3588	-1.43378	0.359661	-3.98647	6.70628e-05	0.000668169	3425401B19Rik	RIKEN cDNA 3425401B19 gene	100504518
ENSMUSG00000079523	12149.1	-1.17482	0.295246	-3.97912	6.91707e-05	0.000684673	Tmsb10	thymosin, beta 10	19240
ENSMUSG00000026285	183.619	-1.17239	0.296078	-3.95973	7.50337e-05	0.000731177	Pdcd1	programmed cell death 1	18566
ENSMUSG00000021702	141.415	-1.19335	0.301525	-3.95771	7.56733e-05	0.000736621	Thbs4	thrombospondin 4	21828
ENSMUSG00000026638	50.7456	-1.11489	0.282435	-3.94741	7.90009e-05	0.000764922	Irf6	interferon regulatory factor 6	54139
ENSMUSG00000028003	231.468	-1.22655	0.310913	-3.945	7.97993e-05	0.000771831	Lrat	lecithin-retinol acyltransferase (phosphatidylcholine-retinol-O-acyltransferase)	79235
ENSMUSG00000048721	90.6381	-1.01042	0.25614	-3.94479	7.98694e-05	0.000771864	Fndc9	fibronectin type III domain containing 9	320116
ENSMUSG00000066170	65.9338	-1.14523	0.290523	-3.94195	8.08215e-05	0.000778821
ENSMUSG00000106567	69.1409	-1.50488	0.383684	-3.92218	8.77528e-05	0.000832394
ENSMUSG00000035864	99.9252	-1.41275	0.361084	-3.91253	9.1334e-05	0.000856103	Syt1	synaptotagmin I	20979
ENSMUSG00000047730	16.1089	-1.78396	0.458556	-3.89039	0.000100081	0.00092523	Fcgbp	Fc fragment of IgG binding protein	215384
ENSMUSG00000065950	40.7457	-2.05166	0.53093	-3.86427	0.000111421	0.00101207
ENSMUSG00000026475	51.0121	-1.1807	0.305759	-3.86153	0.00011268	0.00102045	Rgs16	regulator of G-protein signaling 16	19734
ENSMUSG00000005640	24.2486	-1.82448	0.472594	-3.86056	0.000113126	0.00102195	Insrr	insulin receptor-related receptor	23920
ENSMUSG00000087075	35.9612	-1.57294	0.408048	-3.85479	0.000115828	0.00104274	Lbhd2	LBH domain containing 2	380787
ENSMUSG00000068154	85.931	-1.5514	0.404279	-3.83745	0.000124318	0.00111038	Insm1	insulinoma-associated 1	53626
ENSMUSG00000100182	46.3026	-1.25089	0.33047	-3.7852	0.000153587	0.00131875	1810006J02Rik	RIKEN cDNA 1810006J02 gene	69030
ENSMUSG00000063875	21.3199	-1.79184	0.473629	-3.78322	0.000154812	0.0013254	Rps6-ps1	ribosomal protein S6, pseudogene 1	626259
ENSMUSG00000086481	60.1955	-1.34801	0.356867	-3.77736	0.0001585	0.00135011
ENSMUSG00000027978	69.8148	-1.03316	0.2759	-3.74469	0.000180617	0.00150196	Prss12	protease, serine 12 neurotrypsin (motopsin)	19142
ENSMUSG00000046782	19.7345	-1.80022	0.481566	-3.73827	0.000185294	0.00153244	Ttc6	tetratricopeptide repeat domain 6	70846
ENSMUSG00000049404	30.9684	-1.30435	0.350191	-3.72468	0.000195564	0.00160426	Rarres1	retinoic acid receptor responder (tazarotene induced) 1	109222
ENSMUSG00000074934	237.483	-1.04756	0.282911	-3.70281	0.000213228	0.00171563	Grem1	gremlin 1, DAN family BMP antagonist	23892
ENSMUSG00000051627	48.0821	-1.59027	0.430788	-3.69155	0.000222896	0.00177721	H1f4	H1.4 linker histone, cluster member	50709
ENSMUSG00000006014	38.2568	-1.30146	0.353187	-3.68491	0.000228782	0.00181539	Prg4	proteoglycan 4 (megakaryocyte stimulating factor, articular superficial zone protein)	96875
ENSMUSG00000015452	58.3493	-1.31506	0.357628	-3.67716	0.000235841	0.00186167	Ager	advanced glycosylation end product-specific receptor	11596
ENSMUSG00000024008	124.069	-1.04251	0.28371	-3.67458	0.000238244	0.00187657	Cpne5	copine V	240058
ENSMUSG00000059325	217.092	-1.07095	0.292046	-3.66707	0.000245341	0.00192332	Hopx	HOP homeobox	74318
ENSMUSG00000027239	69.4947	-1.18535	0.323636	-3.6626	0.000249673	0.00195055	Mdk	midkine	17242
ENSMUSG00000082976	25.4713	-1.71678	0.472455	-3.63375	0.000279336	0.00213556	Gm15056	predicted gene 15056	100504014
ENSMUSG00000072919	81.3692	-1.05852	0.292499	-3.61887	0.000295887	0.00223951	Noxred1	NADP+ dependent oxidoreductase domain containing 1	71275
ENSMUSG00000094392	397.219	-1.06418	0.295994	-3.59527	0.00032405	0.00241156
ENSMUSG00000050370	37.7257	-1.62042	0.450917	-3.59362	0.000326115	0.00242396	Ch25h	cholesterol 25-hydroxylase	12642
ENSMUSG00000070532	5.69663	-3.59257	1.0002	-3.59186	0.000328328	0.00243645	Ccdc190	coiled-coil domain containing 190	78465
ENSMUSG00000093805	34.1897	-1.49818	0.417482	-3.58861	0.000332443	0.00246522	Gal3st2b	galactose-3-O-sulfotransferase 2B	100041596
ENSMUSG00000023968	65.7999	-1.03925	0.289753	-3.58669	0.000334908	0.00248121	Crip3	cysteine-rich protein 3	114570
ENSMUSG00000096156	12.8421	-3.78869	1.0567	-3.58541	0.000336545	0.00248929	Gm9242	heterogeneous nuclear ribonucleoprotein A3 pseudogene	668559
ENSMUSG00000054763	15.1657	-2.03764	0.568379	-3.585	0.000337077	0.00249119	Defb42	defensin beta 42	619548
ENSMUSG00000069862	35.5095	-1.74917	0.488597	-3.57998	0.000343619	0.0025314
ENSMUSG00000032327	145.577	-1.31428	0.368636	-3.56524	0.000363523	0.00265538	Stra6	stimulated by retinoic acid gene 6	20897
ENSMUSG00000033342	50.1695	-1.1595	0.325949	-3.55731	0.000374667	0.00272476	Plppr5	phospholipid phosphatase related 5	75769
ENSMUSG00000048776	39.0368	-1.73131	0.486729	-3.55704	0.000375059	0.00272652	Pthlh	parathyroid hormone-like peptide	19227
ENSMUSG00000097464	4.34886	-3.96183	1.11767	-3.54472	0.000393023	0.00283559
ENSMUSG00000034839	49.7032	-1.13478	0.320305	-3.54279	0.000395915	0.00285081	Larp6	La ribonucleoprotein domain family, member 6	67557
ENSMUSG00000029811	33.2212	-1.33432	0.376754	-3.54161	0.000397687	0.0028613	Aoc1	amine oxidase, copper-containing 1	76507
ENSMUSG00000039001	10850.2	-1.04312	0.295016	-3.53582	0.000406516	0.00291561	Rps21	ribosomal protein S21	66481
ENSMUSG00000096001	34.5923	-1.18291	0.335463	-3.52619	0.000421587	0.00300589	2610528A11Rik	RIKEN cDNA 2610528A11 gene	70045
ENSMUSG00000069515	637.516	-1.00838	0.286315	-3.52194	0.000428406	0.00304382	Lyz1	lysozyme 1	17110
ENSMUSG00000065663	31.8889	-1.67476	0.47611	-3.51759	0.00043549	0.00308523	Gm22579	predicted gene, 22579	115487276
ENSMUSG00000105814	28.9859	-1.72097	0.491999	-3.49792	0.000468897	0.00326774	Mir703	microRNA 703	735265
ENSMUSG00000020758	108.93	-1.04991	0.301994	-3.47659	0.00050783	0.00348831	Itgb4	integrin beta 4	192897
ENSMUSG00000086240	91.2304	-1.0303	0.296453	-3.47544	0.000510013	0.00350199
ENSMUSG00000080059	29.5534	-1.33229	0.383682	-3.47239	0.00051584	0.00353058	Rps19-ps3	ribosomal protein S19, pseudogene 3	277692
ENSMUSG00000100213	53.2969	-1.16896	0.337539	-3.46319	0.000533816	0.00363935
ENSMUSG00000054679	13.508	-1.73569	0.502487	-3.45419	0.000551946	0.00372744	Srsf12	serine and arginine-rich splicing factor 12	272009
ENSMUSG00000051000	38.3899	-1.24027	0.359103	-3.4538	0.00055275	0.00372932	Fhip1a	FHF complex subunit HOOK interacting protein 1A	229488
ENSMUSG00000059058	160.682	-1.00022	0.291009	-3.43707	0.00058804	0.00392427
ENSMUSG00000022479	51.9885	-1.05987	0.309623	-3.42309	0.000619142	0.00408786	Vdr	vitamin D (1,25-dihydroxyvitamin D3) receptor	22337
ENSMUSG00000027245	30.6813	-1.2124	0.354609	-3.41899	0.000628533	0.00414386	Hypk	huntingtin interacting protein K	67693
ENSMUSG00000030854	11.2473	-2.10705	0.616264	-3.41908	0.000628336	0.00414386	Ptpn5	protein tyrosine phosphatase, non-receptor type 5	19259
ENSMUSG00000057751	129.52	-1.00788	0.295317	-3.41288	0.000642806	0.00422266	Megf6	multiple EGF-like-domains 6	230971
ENSMUSG00000063428	18.1263	-1.82473	0.536276	-3.4026	0.000667477	0.0043507	Ddo	D-aspartate oxidase	70503
ENSMUSG00000083992	109.765	-1.08114	0.31787	-3.40118	0.000670952	0.00436971	Gm11478	predicted gene 11478	100504632
ENSMUSG00000051379	64.9697	-1.14824	0.338513	-3.39201	0.000693818	0.00449506	Flrt3	fibronectin leucine rich transmembrane protein 3	71436
ENSMUSG00000039519	36.9818	-1.12702	0.33341	-3.38029	0.000724097	0.00464929	Cyp7b1	cytochrome P450, family 7, subfamily b, polypeptide 1	13123
ENSMUSG00000098322	51.7635	-1.16777	0.345717	-3.37782	0.00073063	0.00468463
ENSMUSG00000022629	85.611	-1.17887	0.349179	-3.37611	0.000735176	0.00470407	Kif21a	kinesin family member 21A	16564
ENSMUSG00000064348	144.909	-1.5118	0.450915	-3.35275	0.000800134	0.00504291
ENSMUSG00000064360	160.648	-1.19805	0.357925	-3.3472	0.000816324	0.00512575	ND3	NADH dehydrogenase subunit 3	17718
ENSMUSG00000070063	26.6	-1.27046	0.380448	-3.33938	0.000839669	0.0052416	Snora33	small nucleolar RNA, H/ACA box 33	100529074
ENSMUSG00000041567	8.86417	-2.22438	0.666413	-3.33784	0.000844309	0.00526695	Serpina12	serine (or cysteine) peptidase inhibitor, clade A (alpha-1 antiproteinase, antitrypsin), member 12	68054
ENSMUSG00000030587	43.8656	-1.1854	0.356537	-3.32476	0.000884932	0.00547719	2200002D01Rik	RIKEN cDNA 2200002D01 gene	72275
ENSMUSG00000015843	46.4511	-1.11443	0.33541	-3.32258	0.000891878	0.00550399	Rxrg	retinoid X receptor gamma	20183
ENSMUSG00000019775	12.9689	-1.69349	0.510738	-3.31578	0.000913888	0.00561252	Rgs17	regulator of G-protein signaling 17	56533
ENSMUSG00000063754	62.5466	-1.08332	0.32688	-3.31411	0.000919343	0.00564221	Gm10136	ribosomal protein L26 pseudogene	672214
ENSMUSG00000072849	29.068	-1.35799	0.409787	-3.3139	0.000920029	0.00564401	Serpina1e	serine (or cysteine) peptidase inhibitor, clade A, member 1E	20704
ENSMUSG00000020599	72.2891	-1.01428	0.306101	-3.31356	0.000921153	0.00564571	Rgs9	regulator of G-protein signaling 9	19739
ENSMUSG00000024176	22.4368	-1.68109	0.507607	-3.31179	0.000926998	0.00567127	Sox8	SRY (sex determining region Y)-box 8	20681
ENSMUSG00000096883	90.5699	-1.04321	0.315186	-3.30983	0.000933535	0.00569499	Shisa8	shisa family member 8	435145
ENSMUSG00000069188	57.682	-1.02552	0.310213	-3.30586	0.000946839	0.00576046
ENSMUSG00000057696	10.8352	-2.40682	0.728653	-3.30311	0.000956182	0.00580567
ENSMUSG00000061947	44.5085	-1.34665	0.409148	-3.29136	0.000997042	0.00600568	Serpina10	serine (or cysteine) peptidase inhibitor, clade A (alpha-1 antiproteinase, antitrypsin), member 10	217847
ENSMUSG00000057580	12.3493	-2.38344	0.726	-3.28298	0.00102716	0.00615453
ENSMUSG00000020363	40.333	-1.14658	0.349363	-3.28193	0.00103101	0.0061735	Gfpt2	glutamine fructose-6-phosphate transaminase 2	14584
ENSMUSG00000031362	93.7523	-1.08447	0.33104	-3.27596	0.00105304	0.00626831	Xlr4c	X-linked lymphocyte-regulated 4C	72891
ENSMUSG00000094619	20.1076	-1.33602	0.407825	-3.27596	0.00105304	0.00626831	Trav14d-3-dv8	T cell receptor alpha variable 14D-3-DV8	634322
ENSMUSG00000064767	42.0473	-1.18336	0.36191	-3.26976	0.00107638	0.0063656	Snord35b	small nucleolar RNA, C/D box 35B	27212
ENSMUSG00000021091	368.191	-1.10313	0.337709	-3.26653	0.00108875	0.00643043	Serpina3n	serine (or cysteine) peptidase inhibitor, clade A, member 3N	20716
ENSMUSG00000107254	35.463	-1.20341	0.369027	-3.26103	0.0011101	0.00653953
ENSMUSG00000063714	71.6446	-1.15975	0.356441	-3.25369	0.00113918	0.0066781
ENSMUSG00000057657	23.2361	-1.21102	0.372374	-3.25216	0.00114532	0.00670149	Rps18-ps3	ribosomal protein S18, pseudogene 3	100042791
ENSMUSG00000091845	58.8623	-1.04771	0.322249	-3.25124	0.00114903	0.00671672	Rpl36-ps12	ribosomal protein L36, pseudogene 12	100043718
ENSMUSG00000067344	20.9662	-1.55283	0.47809	-3.24799	0.00116222	0.00676772
ENSMUSG00000076479	42.3468	-1.32647	0.409145	-3.24207	0.00118667	0.00688366
ENSMUSG00000095174	40.1814	-1.25911	0.388815	-3.23832	0.00120238	0.00695706
ENSMUSG00000090386	13.7423	-2.54646	0.786869	-3.2362	0.00121134	0.00699999	Mir99ahg	Mir99a and Mirlet7c-1 host gene (non-protein coding)	77994
ENSMUSG00000096938	19.785	-1.82854	0.566901	-3.2255	0.00125754	0.00722569	9530052E02Rik	RIKEN cDNA 9530052E02 gene	619321
ENSMUSG00000015957	51.2331	-1.05563	0.327482	-3.22347	0.00126649	0.00726796	Wnt11	wingless-type MMTV integration site family, member 11	22411
ENSMUSG00000085156	199.553	-1.01681	0.317242	-3.20515	0.00134993	0.00764793	Snhg15	small nucleolar RNA host gene 15	100041286
ENSMUSG00000083563	28.5545	-1.22404	0.382883	-3.19689	0.00138918	0.00782858
ENSMUSG00000103105	20.7215	-1.86477	0.584023	-3.19298	0.00140813	0.00791118
ENSMUSG00000026417	35.7448	-1.07546	0.337184	-3.18953	0.00142504	0.00798036	Pigr	polymeric immunoglobulin receptor	18703
ENSMUSG00000103409	49.7921	-1.08462	0.341511	-3.17595	0.00149346	0.00827817	Lsmem2	leucine-rich single-pass membrane protein 2	434436
ENSMUSG00000037990	47.4648	-1.13302	0.35836	-3.16167	0.00156866	0.00861934	Sh3rf3	SH3 domain containing ring finger 3	237353
ENSMUSG00000009356	8.86993	-1.90498	0.6043	-3.15237	0.00161951	0.00883958	Lpo	lactoperoxidase	76113
ENSMUSG00000043068	33.9061	-1.03834	0.33003	-3.1462	0.00165405	0.00899305	Fam89a	family with sequence similarity 89, member A	69627
ENSMUSG00000020182	28.0879	-1.26147	0.401043	-3.14547	0.00165821	0.00900373	Ddc	dopa decarboxylase	13195
ENSMUSG00000097162	59.0588	-1.06997	0.340866	-3.13897	0.00169542	0.00916322	2310010J17Rik	RIKEN cDNA 2310010J17 gene	78329
ENSMUSG00000096768	308.117	-2.17661	0.694472	-3.13419	0.00172327	0.00928069	Erdr1	erythroid differentiation regulator 1	170942
ENSMUSG00000076614	5483.53	-1.46699	0.468108	-3.13388	0.00172512	0.0092879
ENSMUSG00000050440	6.40314	-4.21745	1.35066	-3.12251	0.00179315	0.00960023	Hamp	hepcidin antimicrobial peptide	84506
ENSMUSG00000103632	30.7554	-1.20757	0.387345	-3.11755	0.00182361	0.00973464
ENSMUSG00000101939	29.2246	-1.29724	0.416163	-3.11714	0.00182616	0.00974539
ENSMUSG00000083093	3.74832	-4.37954	1.40718	-3.11228	0.00185647	0.00987531
ENSMUSG00000033805	18.1742	-1.50469	0.484522	-3.10552	0.00189943	0.0100685	Ephx4	epoxide hydrolase 4	384214
ENSMUSG00000093157	12.3715	-1.84646	0.595017	-3.1032	0.00191442	0.0101391	Mir3098	microRNA 3098	100526526
ENSMUSG00000097310	23.0911	-1.61815	0.521684	-3.10178	0.00192363	0.010179	A930038B10Rik	RIKEN cDNA A930038B10 gene	320323
ENSMUSG00000024534	45.1054	-1.02951	0.332584	-3.09549	0.0019649	0.0103531	Sncaip	synuclein, alpha interacting protein (synphilin)	67847
ENSMUSG00000000567	34.1183	-1.49418	0.483047	-3.09323	0.00197988	0.0104191	Sox9	SRY (sex determining region Y)-box 9	20682
ENSMUSG00000078234	49.2961	-1.17885	0.381849	-3.0872	0.00202051	0.0105567	Klhdc7a	kelch domain containing 7A	242721
ENSMUSG00000092183	24.3689	-1.08773	0.352464	-3.08608	0.00202815	0.0105905	4930515G01Rik	RIKEN cDNA 4930515G01 gene	67642
ENSMUSG00000022548	11.411	-1.71632	0.55647	-3.0843	0.00204034	0.010645	Apod	apolipoprotein D	11815
ENSMUSG00000069305	28.1866	-1.2318	0.399803	-3.08101	0.00206303	0.0107387	H4c18	H4 clustered histone 18	319161
ENSMUSG00000026715	24.2897	-1.4939	0.485097	-3.07959	0.00207285	0.0107683	Serpinc1	serine (or cysteine) peptidase inhibitor, clade C (antithrombin), member 1	11905
ENSMUSG00000100711	45.078	-1.2227	0.400185	-3.05533	0.00224811	0.0115123	Gm29461	predicted gene 29461	102634194
ENSMUSG00000091955	8.85921	-2.30728	0.755228	-3.05508	0.00224998	0.0115154	Gm9844	thymosin, beta 10 pseudogene	100043712
ENSMUSG00000092837	59.1201	-1.24317	0.411851	-3.01849	0.00254036	0.0126621	Rpph1	ribonuclease P RNA component H1	85029
ENSMUSG00000021991	20.9745	-1.63114	0.542439	-3.00705	0.00263798	0.0130204	Cacna2d3	calcium channel, voltage-dependent, alpha2/delta subunit 3	12294
ENSMUSG00000105851	15.7377	-1.46573	0.487835	-3.00457	0.00265955	0.0131055
ENSMUSG00000037683	58.0227	-1.04327	0.347696	-3.00053	0.00269511	0.0132592	Armc3	armadillo repeat containing 3	70882
ENSMUSG00000040441	67.1857	-1.09229	0.365132	-2.9915	0.00277613	0.013588	Slc26a10	solute carrier family 26, member 10	216441
ENSMUSG00000105095	26.4028	-1.32092	0.442335	-2.98625	0.00282421	0.0137752
ENSMUSG00000061808	14.6639	-3.57235	1.19892	-2.97964	0.00288583	0.0140344	Ttr	transthyretin	22139
ENSMUSG00000020713	27.9755	-1.49702	0.503133	-2.9754	0.00292609	0.0141847	Gh	growth hormone	14599
ENSMUSG00000084796	827.398	-1.51015	0.50789	-2.97339	0.00294534	0.0142401
ENSMUSG00000084854	23.4839	-1.47251	0.496793	-2.96403	0.00303642	0.0145836
ENSMUSG00000066543	20.7991	-1.2548	0.423775	-2.96101	0.00306634	0.0146886	Rpl17-ps9	ribosomal protein L17, pseudogene 9	100043872
ENSMUSG00000021362	7.71525	-2.89722	0.981854	-2.95076	0.00316988	0.0151203	Gcm2	glial cells missing homolog 2	107889
ENSMUSG00000105144	8.22652	-2.81682	0.95524	-2.94881	0.00319	0.015193	Rpl21-ps11	ribosomal protein L21, pseudogene 11	433630
ENSMUSG00000096474	10.9887	-1.83144	0.621611	-2.94627	0.00321629	0.0152942
ENSMUSG00000063446	13.0017	-2.02319	0.689492	-2.93432	0.0033428	0.0157558	Plppr1	phospholipid phosphatase related 1	272031
ENSMUSG00000104509	15.659	-1.73641	0.593023	-2.92807	0.00341071	0.0160137
ENSMUSG00000097827	7.29725	-2.71302	0.927727	-2.92437	0.00345157	0.0161555
ENSMUSG00000052565	47.4367	-1.69308	0.581323	-2.91246	0.00358592	0.0166729	H1f3	H1.3 linker histone, cluster member	14957
ENSMUSG00000085808	16.4382	-1.75713	0.603971	-2.90929	0.00362254	0.0168217	Gm14718	predicted gene 14718	100502842
ENSMUSG00000004267	38.8279	-1.04214	0.358682	-2.90547	0.00366706	0.0170068	Eno2	enolase 2, gamma neuronal	13807
ENSMUSG00000079015	6.34653	-3.2915	1.13609	-2.89721	0.00376493	0.0173721	Serpina1c	serine (or cysteine) peptidase inhibitor, clade A, member 1C	20702
ENSMUSG00000102691	9.00331	-1.86135	0.642767	-2.89584	0.00378141	0.0174349
ENSMUSG00000042812	37.2943	-1.28578	0.44532	-2.88732	0.00388535	0.0178311	Foxf1	forkhead box F1	15227
ENSMUSG00000070167	45.0018	-1.39906	0.48483	-2.88568	0.00390565	0.0179034	Snora57	small nucleolar RNA, H/ACA box 57	118027464
ENSMUSG00000083621	101.065	-1.17744	0.408187	-2.88456	0.00391961	0.0179189	Gm14586	predicted gene 14586	100041925
ENSMUSG00000099632	31.8106	-1.27498	0.442679	-2.88015	0.00397488	0.0181068	2900093K20Rik	RIKEN cDNA 2900093K20 gene	108168734
ENSMUSG00000021750	46.1953	-1.12334	0.39014	-2.87932	0.00398537	0.01815	Fam107a	family with sequence similarity 107, member A	268709
ENSMUSG00000033576	4.03598	-3.20719	1.11439	-2.87798	0.00400229	0.0181861	Apol6	apolipoprotein L 6	71939
ENSMUSG00000030905	29.227	-1.31587	0.457921	-2.87357	0.00405859	0.018361	Crym	crystallin, mu	12971
ENSMUSG00000027761	2.92481	-5.57622	1.94234	-2.87088	0.00409332	0.0184936	Aadac	arylacetamide deacetylase	67758
ENSMUSG00000090778	13.5032	-3.15858	1.10269	-2.86443	0.00417754	0.0187995
ENSMUSG00000087632	4.50634	-5.13695	1.79391	-2.86355	0.00418923	0.0188381
ENSMUSG00000096827	5.57322	-2.41885	0.849794	-2.8464	0.00442163	0.0195927	Trav14n-1	T cell receptor alpha variable 14N-1	100043204
ENSMUSG00000036062	40.363	-1.02286	0.360019	-2.84113	0.00449546	0.019833	Phf24	PHD finger protein 24	230085
ENSMUSG00000044393	58.1576	-1.14518	0.404152	-2.83353	0.00460363	0.0201976	Dsg2	desmoglein 2	13511
ENSMUSG00000026729	16.5581	-1.45745	0.514445	-2.83305	0.0046106	0.0202139	4930562F07Rik	RIKEN cDNA 4930562F07 gene	75255
ENSMUSG00000030701	7.51283	-2.10877	0.744473	-2.83257	0.00461758	0.0202344	Plekhb1	pleckstrin homology domain containing, family B (evectins) member 1	27276
ENSMUSG00000104955	11.6115	-2.01896	0.715869	-2.82029	0.00479799	0.0208543
ENSMUSG00000027718	44.708	-1.27595	0.455889	-2.79883	0.00512887	0.0220205	Il21	interleukin 21	60505
ENSMUSG00000068855	25.68	-1.28871	0.460854	-2.79634	0.00516843	0.0221444	H2ac20	H2A clustered histone 20	319176
ENSMUSG00000040164	18.5694	-1.71716	0.614606	-2.79392	0.00520734	0.0222707	Kcns1	K+ voltage-gated channel, subfamily S, 1	16538
ENSMUSG00000091754	23.4902	-1.41198	0.505581	-2.79279	0.00522555	0.0223183	Gm3636	predicted gene 3636	100041151
ENSMUSG00000028637	23.5312	-1.26242	0.45306	-2.78643	0.00532913	0.022665	Ccdc30	coiled-coil domain containing 30	73332
ENSMUSG00000060143	92.0977	-1.20941	0.434185	-2.78547	0.00534494	0.022711	Gm10076	ribosomal protein L41 pseudogene	100126819
ENSMUSG00000044303	24.0836	-1.29467	0.464893	-2.78489	0.00535459	0.0227308	Cdkn2a	cyclin dependent kinase inhibitor 2A	12578
ENSMUSG00000097136	10.4004	-2.69743	0.973342	-2.77131	0.00558315	0.0235146
ENSMUSG00000106636	25.9855	-3.75471	1.35619	-2.76857	0.00563035	0.0236644
ENSMUSG00000084314	32.473	-1.04558	0.377718	-2.76813	0.00563781	0.0236791	Rps15a-ps3	ribosomal protein S15A, pseudogene 3	108168715
ENSMUSG00000039878	13.3791	-1.76171	0.638533	-2.759	0.0057978	0.0242447	Slc39a5	solute carrier family 39 (metal ion transporter), member 5	72002
ENSMUSG00000063063	9.48577	-1.82789	0.66348	-2.755	0.00586921	0.0244703	Ctnna2	catenin (cadherin associated protein), alpha 2	12386
ENSMUSG00000026961	5.43252	-2.6599	0.967344	-2.7497	0.00596506	0.024763	Lrrc26	leucine rich repeat containing 26	227618
ENSMUSG00000096699	11.2302	-2.16281	0.787688	-2.74577	0.006037	0.0249924	Rps19-ps4	ribosomal protein S19, pseudogene 4	625929
ENSMUSG00000068463	27.2277	-1.08119	0.394545	-2.74034	0.00613749	0.0253392	C730014E05Rik	RIKEN cDNA C730014E05 gene	105246089
ENSMUSG00000105879	117.756	-1.16478	0.425433	-2.73786	0.00618405	0.0254852	Gm6204	ribosomal protein S14 pseudogene	621155
ENSMUSG00000047658	11.8528	-1.78801	0.655839	-2.7263	0.00640493	0.0262175	Gal3st3	galactose-3-O-sulfotransferase 3	545276
ENSMUSG00000034486	25.5793	-1.22628	0.449839	-2.72605	0.0064097	0.0262311	Gbx2	gastrulation brain homeobox 2	14472
ENSMUSG00000083822	13.9094	-1.35673	0.499378	-2.71685	0.00659072	0.0268151	Hmgb1-ps5	high mobility group box 1, pseudogene 5	100043312
ENSMUSG00000025480	3.74846	-4.7316	1.74399	-2.71309	0.0066659	0.0270424	Syce1	synaptonemal complex central element protein 1	74075
ENSMUSG00000095958	10.5334	-1.85386	0.684413	-2.70869	0.00675495	0.0273063	Trav12-3	T cell receptor alpha variable 12-3	654836
ENSMUSG00000097731	5.55325	-2.95498	1.09778	-2.69177	0.00710734	0.0284341
ENSMUSG00000106031	10.5538	-1.8807	0.699927	-2.687	0.00720972	0.0287741	Gm8848	ornithine decarboxylase, structural 1 pseudogene	667863
ENSMUSG00000074912	24.6967	-1.413	0.526479	-2.68387	0.00727757	0.0290075	Gm14207	predicted gene 14207	100043609
ENSMUSG00000081485	163.159	-1.11714	0.417139	-2.6781	0.00740408	0.0294174
ENSMUSG00000035262	7.26691	-2.23104	0.834579	-2.67325	0.00751205	0.0297913	Amh	anti-Mullerian hormone	11705
ENSMUSG00000034450	5.75588	-3.5638	1.33467	-2.67018	0.00758109	0.0300258	Gulo	gulonolactone (L-) oxidase	268756
ENSMUSG00000044916	20.9091	-1.28703	0.482183	-2.66917	0.00760385	0.0300898	1700029I15Rik	RIKEN cDNA 1700029I15 gene	75641
ENSMUSG00000035458	48.8978	-1.26433	0.474369	-2.66528	0.00769247	0.0303678	Tnni3	troponin I, cardiac 3	21954
ENSMUSG00000010529	19.948	-1.34641	0.505874	-2.66154	0.00777837	0.0306272	Gm266	predicted gene 266	212539
ENSMUSG00000033022	26.1318	-1.37967	0.519885	-2.6538	0.00795899	0.0311766	Cdo1	cysteine dioxygenase 1, cytosolic	12583
ENSMUSG00000071177	14.4713	-1.98525	0.748236	-2.65324	0.00797224	0.0312218	Serpina1d	serine (or cysteine) peptidase inhibitor, clade A, member 1D	20703
ENSMUSG00000096551	14.0981	-1.35561	0.511133	-2.65217	0.00799771	0.0313053	Trav10	T cell receptor alpha variable 10	667765
ENSMUSG00000057990	29.3948	-1.45263	0.54837	-2.649	0.00807305	0.0315284
ENSMUSG00000050830	27.1563	-1.439	0.543852	-2.64594	0.00814654	0.0317541	Vwc2	von Willebrand factor C domain containing 2	319922
ENSMUSG00000002104	15.0301	-1.50066	0.567351	-2.64504	0.0081682	0.0318093	Rapsn	receptor-associated protein of the synapse	19400
ENSMUSG00000066068	22.8648	-1.5265	0.578904	-2.63687	0.00836742	0.0324137	Gm13611	60S ribosomal protein L36 pseudogene	100504319
ENSMUSG00000006649	17.4668	-1.44858	0.549506	-2.63616	0.00838512	0.0324616	Nphs1	nephrosis 1, nephrin	54631
ENSMUSG00000020723	12.3631	-1.33775	0.50766	-2.63513	0.0084105	0.0325252	Cacng4	calcium channel, voltage-dependent, gamma subunit 4	54377
ENSMUSG00000016510	23.6069	-1.10672	0.420088	-2.63448	0.00842657	0.0325502	Mtif3	mitochondrial translational initiation factor 3	76366
ENSMUSG00000008028	4.50982	-2.38016	0.90501	-2.62998	0.00853887	0.0328681	1700008O03Rik	RIKEN cDNA 1700008O03 gene	69349
ENSMUSG00000097757	5.05174	-2.85553	1.08818	-2.62413	0.00868712	0.0332979
ENSMUSG00000089929	184.644	-1.09757	0.418384	-2.62336	0.00870678	0.0333522	Bcl2a1b	B cell leukemia/lymphoma 2 related protein A1b	12045
ENSMUSG00000107266	17.5171	-1.30873	0.498905	-2.62319	0.008711	0.0333531
ENSMUSG00000078795	4.77443	-2.98296	1.14159	-2.61299	0.00897536	0.0342082	Ceacam15	carcinoembryonic antigen-related cell adhesion molecule 15	101434
ENSMUSG00000041708	11.2977	-1.73043	0.662833	-2.61066	0.00903676	0.0343991	Mpped1	metallophosphoesterase domain containing 1	223726
ENSMUSG00000058773	43.4687	-1.57288	0.602513	-2.61053	0.00904018	0.0343991	H1f5	H1.5 linker histone, cluster member	56702
ENSMUSG00000102376	51.5773	-1.05829	0.405731	-2.60836	0.00909781	0.0345591
ENSMUSG00000034387	38.1183	-1.14637	0.440228	-2.60403	0.00921357	0.0348752	Ssu2	ssu-2 homolog (C. elegans)	243612
ENSMUSG00000053166	25.2773	-1.24761	0.479176	-2.60365	0.00922379	0.0349024	Cdh22	cadherin 22	104010
ENSMUSG00000063556	90.5553	-1.22043	0.47097	-2.5913	0.00956128	0.0359224	Gm10132	ribosomal protein L23A pseudogene	100043755
ENSMUSG00000087881	7.33255	-1.901	0.734195	-2.58923	0.00961895	0.0360869	Gm22442	predicted gene, 22442	115487906
ENSMUSG00000040525	8.11045	-2.13354	0.825683	-2.58397	0.00976708	0.0365297	Cblc	Casitas B-lineage lymphoma c	80794
ENSMUSG00000028626	6.29869	-1.81785	0.708112	-2.56718	0.0102529	0.0379182	Col9a2	collagen, type IX, alpha 2	12840
ENSMUSG00000020401	27.9582	-1.01648	0.39764	-2.55628	0.0105799	0.0388514	Garin3	golgi associated RAB2 interactor 3	432552
ENSMUSG00000104388	20.1688	-1.98141	0.775552	-2.55483	0.0106239	0.0389736
ENSMUSG00000060377	26.9195	-1.52042	0.59533	-2.55391	0.0106521	0.0390533	Rpl36a-ps1	ribosomal protein L36A, pseudogene 1	100043787
ENSMUSG00000048967	9.27555	-1.59141	0.626557	-2.53993	0.0110874	0.0403005	Yjefn3	YjeF N-terminal domain containing 3	234365
ENSMUSG00000022041	18.2248	-1.29094	0.509129	-2.53558	0.0112262	0.0407235	Chrna2	cholinergic receptor, nicotinic, alpha polypeptide 2 (neuronal)	110902
ENSMUSG00000036832	26.3164	-1.13571	0.449272	-2.5279	0.0114747	0.0414432	Lpar3	lysophosphatidic acid receptor 3	65086
ENSMUSG00000085785	4.75876	-2.4895	0.989824	-2.51509	0.0119	0.0426281	Sox5os3	SRY (sex determining region Y)-box 5, opposite strand 3	66760
ENSMUSG00000089235	10.9225	-1.91764	0.763878	-2.5104	0.0120595	0.0430635	Gm23119	predicted gene, 23119	115486069
ENSMUSG00000027500	45.5994	-1.026	0.409002	-2.50855	0.0121228	0.0432437	Stmn2	stathmin-like 2	20257
ENSMUSG00000069270	10.4004	-1.54201	0.614701	-2.50855	0.0121229	0.0432437	H2ac6	H2A clustered histone 6	319164
ENSMUSG00000050122	17.2326	-1.40111	0.559023	-2.50636	0.0121981	0.043427	Vwa3b	von Willebrand factor A domain containing 3B	70853
ENSMUSG00000088185	18.9589	-1.541	0.616085	-2.50128	0.0123744	0.0439514
ENSMUSG00000028840	19.3827	-1.1696	0.46854	-2.49626	0.0125509	0.0444331	Zfp593	zinc finger protein 593	68040
ENSMUSG00000061603	16.8543	-1.52857	0.612673	-2.49492	0.0125986	0.0445391	Akap6	A kinase (PRKA) anchor protein 6	238161
ENSMUSG00000081683	10.7825	-1.51864	0.609518	-2.49154	0.0127192	0.0448695	Fzd10	frizzled class receptor 10	93897
ENSMUSG00000096596	6.01576	-2.02239	0.81383	-2.48503	0.012954	0.0455217	Gm10591	predicted gene 10591	100504239
ENSMUSG00000076822	15.6048	-1.18988	0.47908	-2.48368	0.0130031	0.0456501	Trav16n	T cell receptor alpha variable 16n	100126459
ENSMUSG00000083716	97.7425	-1.06305	0.428783	-2.47922	0.0131671	0.0460696	Gm13436	ribosomal protein L18 pseudogene	624088
ENSMUSG00000033544	24.8481	-1.32775	0.53565	-2.47876	0.0131841	0.0460987	Angptl1	angiopoietin-like 1	72713
ENSMUSG00000057766	37.9466	-1.08171	0.437269	-2.47379	0.0133687	0.0466278	Ankrd29	ankyrin repeat domain 29	225187
ENSMUSG00000022996	8.72883	-1.7351	0.702975	-2.46823	0.0135785	0.0471819	Wnt10b	wingless-type MMTV integration site family, member 10B	22410
ENSMUSG00000099759	15.8447	-1.59416	0.646143	-2.46719	0.0136176	0.0472786	1700030C10Rik	RIKEN cDNA 1700030C10 gene	69513
ENSMUSG00000028011	19.1382	-1.19797	0.486799	-2.46091	0.0138584	0.04795	Tdo2	tryptophan 2,3-dioxygenase	56720
ENSMUSG00000087434	4.54949	-2.36787	0.96334	-2.45798	0.0139721	0.0482792	Rab11fip4os1	RAB11 family interacting protein 4 (class II), opposite strand 1	790912
ENSMUSG00000093885	3.02512	-3.60959	1.47124	-2.45344	0.0141497	0.0487355
ENSMUSG00000033860	11.2829	-2.87764	1.17451	-2.45007	0.0142828	0.0491287	Fgg	fibrinogen gamma chain	99571
ENSMUSG00000102112	31.6761	-1.03195	0.422398	-2.44307	0.0145627	0.0498562	1810041H14Rik	RIKEN cDNA 1810041H14 gene	78312
ENSMUSG00000031551	11.096	-1.51433	0.620197	-2.44169	0.0146187	0.0499915	Ido1	indoleamine 2,3-dioxygenase 1	15930
