# Supplementary material for: Evaluating the pathogenic and immunological effects of ds-GFP as a control in in vivo RNA interference studies of Schistosoma japonicum
Source: Parasite. 2025 Feb 26;32:16. doi: 10.1051/parasite/2025003 (PMC11863600; doi:10.1051/parasite/2025003)
Supplement: Supplementary file 1 — Supplementary Table 1. All primers for this study. Supplementary Table 2. GFP_spleen_VS_NaCl_spleen_DEGenes and GFP_spleen_VS_NaCl_spleen_GOterms_enrichment. Supplementary Table 3. dsGFP.F_VS_NACL.F_DEGenes and dsGFP.M_VS_NACL.M_DEGenes. [file parasite-32-16-s1.zip › parasite240106-1-olm/SuppTable_2_GFP_spleen_VS_NaCl_spleen_GOterms_enrichment.xlsx]

## Sheet: Up-regulated GO terms
ONTOLOGY	ID	Description	GeneRatio	BgRatio	pvalue	p.adjust	qvalue	geneID	Count
BP	GO:0045765	regulation of angiogenesis	70/1335	307/22893	2.28437e-23	1.24909e-19	8.94752e-20	Chil1/Lrg1/C5ar1/Alox5/Ccr3/Ccbe1/Thbs1/Sash1/Aplnr/Ccr2/Mmp9/Tjp1/Ptgis/Jcad/Stab1/Kdr/Atp2b4/Vegfa/Ngp/Col4a2/Flt1/Gata6/Itga5/C6/Cdh5/Ramp2/Angpt2/Sema5a/Agtr1a/Hipk2/Ptprm/Hmox1/Spry2/Gata2/Itgb2l/Tie1/Tek/Pparg/Eng/Cldn5/Cxcr2/Cela1/Epha2/Jup/Cysltr2/Sema6a/Aqp1/Emilin1/Hgf/Amot/Lgals3/Cma1/Emilin2/Gab1/Fut1/Ccl24/Tspan12/Camp/Adamts9/Hspb1/Adgrb2/Fgf18/Minar1/Il1b/Adam12/C3ar1/Btg1c/Ddah1/S…	70
BP	GO:1901342	regulation of vasculature development	70/1335	311/22893	5.08015e-23	1.38891e-19	9.94906e-20	Chil1/Lrg1/C5ar1/Alox5/Ccr3/Ccbe1/Thbs1/Sash1/Aplnr/Ccr2/Mmp9/Tjp1/Ptgis/Jcad/Stab1/Kdr/Atp2b4/Vegfa/Ngp/Col4a2/Flt1/Gata6/Itga5/C6/Cdh5/Ramp2/Angpt2/Sema5a/Agtr1a/Hipk2/Ptprm/Hmox1/Spry2/Gata2/Itgb2l/Tie1/Tek/Pparg/Eng/Cldn5/Cxcr2/Cela1/Epha2/Jup/Cysltr2/Sema6a/Aqp1/Emilin1/Hgf/Amot/Lgals3/Cma1/Emilin2/Gab1/Fut1/Ccl24/Tspan12/Camp/Adamts9/Hspb1/Adgrb2/Fgf18/Minar1/Il1b/Adam12/C3ar1/Btg1c/Ddah1/S…	70
BP	GO:0045766	positive regulation of angiogenesis	52/1335	183/22893	2.6777e-22	3.66042e-19	2.62204e-19	Chil1/Lrg1/C5ar1/Ccr3/Ccbe1/Thbs1/Sash1/Aplnr/Mmp9/Tjp1/Ptgis/Jcad/Kdr/Vegfa/Flt1/Gata6/Itga5/C6/Cdh5/Ramp2/Angpt2/Sema5a/Agtr1a/Hipk2/Hmox1/Gata2/Itgb2l/Tie1/Tek/Eng/Cxcr2/Cela1/Jup/Cysltr2/Aqp1/Emilin1/Hgf/Lgals3/Cma1/Emilin2/Gab1/Fut1/Ccl24/Camp/Hspb1/Fgf18/Il1b/Adam12/C3ar1/Btg1c/Ddah1/Sphk1	52
BP	GO:1904018	positive regulation of vasculature development	52/1335	183/22893	2.6777e-22	3.66042e-19	2.62204e-19	Chil1/Lrg1/C5ar1/Ccr3/Ccbe1/Thbs1/Sash1/Aplnr/Mmp9/Tjp1/Ptgis/Jcad/Kdr/Vegfa/Flt1/Gata6/Itga5/C6/Cdh5/Ramp2/Angpt2/Sema5a/Agtr1a/Hipk2/Hmox1/Gata2/Itgb2l/Tie1/Tek/Eng/Cxcr2/Cela1/Jup/Cysltr2/Aqp1/Emilin1/Hgf/Lgals3/Cma1/Emilin2/Gab1/Fut1/Ccl24/Camp/Hspb1/Fgf18/Il1b/Adam12/C3ar1/Btg1c/Ddah1/Sphk1	52
BP	GO:0060326	cell chemotaxis	64/1335	313/22893	7.36266e-19	8.05181e-16	5.76768e-16	Ppbp/Csf3r/Ackr3/C5ar1/Itgam/Alox5/Ccr3/Thbs1/Ccl6/Pf4/Ccr2/Trem3/Fcgr3/Kit/Ctsg/Kdr/Itga9/Ccl9/Vegfa/Vcam1/Flt1/Mmp28/Edn3/Lbp/Csf1r/Sema5a/Anxa1/Met/Agtr1a/Trpm2/Cxcl12/Itga1/Mtus1/C5ar2/Itgb2l/Bcar1/Dysf/Retnlg/Eng/Dock4/Pdgfd/Trem1/Cxcr2/S100a8/S100a9/Epha2/Xcr1/Gpr35/Hgf/Cxadr/Lgals3/Nbl1/Cmklr1/Gab1/Ccl24/Ednra/Hspb1/Ccr1l1/Fgf18/Il1b/C3ar1/Ephb1/Plxnb3/Ccl3	64
BP	GO:0006909	phagocytosis	64/1335	318/22893	1.71889e-18	1.56649e-15	1.12211e-15	Gm5150/Elane/Itgam/Thbs1/Treml4/Spon2/Mertk/Ccr2/Fcgr3/Axl/Lrp1/Cd300a/Siglece/Rhobtb1/Slc11a1/Pros1/Fcgr1/Scarb1/Lbp/Itga2/Tlr4/Anxa1/Met/Cd209b/Cd302/Gata2/Rab31/Ighv10-1/Dysf/Cebpe/Pparg/Dock1/Sirpb1b/Rab7b/Tyrobp/Ighv1-74/Ighv3-5/Prtn3/Alox15/Ighv1-55/Sirpb1c/Ighv1-76/Msr1/Ighv10-3/Ceacam10/Ighg2c/Ighv1-5/Ighv2-2/Ighv9-1/Ighv14-2/Ighv9-3/Ighv5-9/Ighv1-77/Ighv1-12/Ighv9-4/Ighv1-49/Il1b/Trdv4/I…	64
BP	GO:0042060	wound healing	70/1335	374/22893	2.65285e-18	2.07225e-15	1.4844e-15	F13a1/Cav1/Gp5/Tfpi/Abat/Cadm4/Mmrn1/Gja1/Alox5/Alox12/Vwf/F5/Thbs1/Gp6/Mertk/Pf4/Ccr2/P2ry1/Axl/P2rx1/Ctsg/Serpinb2/F2rl2/Kdr/Adrb1/Gp1bb/Treml1/Vegfa/F2rl3/Entpd1/Selp/F8/F10/Gp1ba/Slc11a1/Fermt2/Pros1/Dcbld2/Tlr4/Anxa1/Plpp3/Hmox1/Ptk7/Gp9/Gata2/Myh10/Dysf/Pparg/Mpig6b/Eng/C1qtnf1/S100a9/Col5a1/F2r/Alox15/Wnt7a/Sytl4/Aqp1/Cldn1/Prkg1/Fbln1/Cxadr/Emilin2/Serpine2/Erbb2/Ccm2l/Pard3/Gata1/Slc4a1/…	70
BP	GO:0050900	leukocyte migration	70/1335	378/22893	4.81472e-18	3.29086e-15	2.35731e-15	Ppbp/Csf3r/Elane/C5ar1/Itgam/Alox5/Ccr3/Thbs1/Ccl6/Cadm1/Pf4/Ccr2/Mmp9/Trem3/Cd177/Fcgr3/Kit/Ctsg/Itga9/Cd300a/Ccl9/Nlrp12/Vegfa/Selp/Vcam1/Flt1/Gp1ba/Plvap/Mmp28/Tnfrsf14/Edn3/Lbp/Csf1r/Itga2/Anxa1/Trpm2/Cxcl12/Kitl/Itga1/Mtus1/C5ar2/Itgb2l/Dysf/Retnlg/Eps8/Pdgfd/Trem1/Plcb1/Cxcr2/S100a8/S100a9/Epx/Prtn3/Jam2/Gpr35/Emilin1/Cxadr/Lgals3/Add2/Nbl1/Cmklr1/Ccl24/Ednra/Gp2/Ccr1l1/Il1b/C3ar1/Lyve1/Fer…	70
BP	GO:0003018	vascular process in circulatory system	53/1335	236/22893	1.07527e-17	5.90395e-15	4.22912e-15	Cav1/Tbxas1/Pde5a/Bmp6/Gja1/Alox5/Pde3a/Angpt1/Dock5/Tjp1/P2ry1/P2rx1/Gucy1a1/Lrp1/Slc6a4/Kdr/Adrb1/Ace/Vstm4/Vegfa/Ptgs1/Plvap/Mgll/Edn3/Fermt2/Cdh5/Ramp2/Agtr1a/Ptprm/Tgfbr3/Itga1/Irag1/Dock4/Cldn5/Cxcr2/Slc8a1/Adcy6/F2r/Adra1d/Amot/Prkg1/Htr2a/Gclm/Ednra/Abcc2/P2ry2/Abcg2/Mylk3/Adora2b/Asic2/Smtnl2/Oxtr/Ddah1	53
BP	GO:0097529	myeloid leukocyte migration	52/1335	228/22893	1.07973e-17	5.90395e-15	4.22912e-15	Ppbp/Csf3r/C5ar1/Itgam/Ccr3/Thbs1/Ccl6/Pf4/Ccr2/Trem3/Cd177/Fcgr3/Kit/Ctsg/Itga9/Cd300a/Ccl9/Vegfa/Flt1/Mmp28/Edn3/Lbp/Csf1r/Anxa1/Cxcl12/Itga1/Mtus1/C5ar2/Itgb2l/Dysf/Retnlg/Pdgfd/Trem1/Plcb1/Cxcr2/S100a8/S100a9/Epx/Prtn3/Gpr35/Emilin1/Cxadr/Lgals3/Nbl1/Cmklr1/Ccl24/Ednra/Gp2/Ccr1l1/Il1b/C3ar1/Ccl3	52
BP	GO:0099024	plasma membrane invagination	40/1335	140/22893	1.46789e-17	7.29674e-15	5.22681e-15	Itgam/Thbs1/Treml4/Fcgr3/Cd300a/Siglece/Rhobtb1/Fcgr1/Lbp/Itga2/Gata2/Rab31/Ighv10-1/Pparg/Spire2/Ighv1-74/Ighv3-5/Spire1/Alox15/Ighv1-55/Ighv1-76/Msr1/Ighv10-3/Ighg2c/Ighv1-5/Ighv2-2/Ighv9-1/Ighv14-2/Ighv9-3/Ighv5-9/Ighv1-77/Ighv1-12/Ighv9-4/Ighv1-49/Trdv4/Ighv1-53/Ighv1-56/Ighv7-3/Ighv7-1/Ighv1-78	40
BP	GO:0006911	phagocytosis, engulfment	38/1335	131/22893	5.38043e-17	2.45168e-14	1.75619e-14	Itgam/Thbs1/Treml4/Fcgr3/Cd300a/Siglece/Rhobtb1/Fcgr1/Lbp/Itga2/Gata2/Rab31/Ighv10-1/Pparg/Ighv1-74/Ighv3-5/Alox15/Ighv1-55/Ighv1-76/Msr1/Ighv10-3/Ighg2c/Ighv1-5/Ighv2-2/Ighv9-1/Ighv14-2/Ighv9-3/Ighv5-9/Ighv1-77/Ighv1-12/Ighv9-4/Ighv1-49/Trdv4/Ighv1-53/Ighv1-56/Ighv7-3/Ighv7-1/Ighv1-78	38
BP	GO:0031589	cell-substrate adhesion	67/1335	372/22893	1.10383e-16	4.64288e-14	3.32579e-14	Ntn4/Npnt/Gp5/Tnxb/Sned1/Itgam/Ccdc80/Vwf/Sfrp1/Thbs1/Frem1/Angpt1/Mertk/Itga8/Dock5/Vcl/Fzd4/Parvb/Axl/Lrp1/Kdr/Itga9/Itgb5/Dab2/Vegfa/Megf9/Vcam1/Nid2/Dlc1/Itga5/Fermt2/Angpt2/Atp1b2/Itgad/Itga2/Gcnt2/Olfm4/Itga1/Fndc3b/Itgb2l/Bcar1/Tek/Dock1/Trem1/Itga2b/Egflam/Nid1/Sorbs1/Ston1/Epdr1/Jup/Alox15/Hacd1/Emilin1/Fbln1/Thsd1/Kif14/Epha3/Fut1/Adamts9/Nexmif/Micall2/Bves/Lims2/Fer/Ephb1/Ilk	67
BP	GO:0010324	membrane invagination	40/1335	148/22893	1.24586e-16	4.86599e-14	3.48561e-14	Itgam/Thbs1/Treml4/Fcgr3/Cd300a/Siglece/Rhobtb1/Fcgr1/Lbp/Itga2/Gata2/Rab31/Ighv10-1/Pparg/Spire2/Ighv1-74/Ighv3-5/Spire1/Alox15/Ighv1-55/Ighv1-76/Msr1/Ighv10-3/Ighg2c/Ighv1-5/Ighv2-2/Ighv9-1/Ighv14-2/Ighv9-3/Ighv5-9/Ighv1-77/Ighv1-12/Ighv9-4/Ighv1-49/Trdv4/Ighv1-53/Ighv1-56/Ighv7-3/Ighv7-1/Ighv1-78	40
BP	GO:0034329	cell junction assembly	70/1335	440/22893	1.6382e-14	5.97178e-12	4.27771e-12	Lrrn1/Shank3/Cav1/Flrt2/Fzd1/Sdk2/Gja1/Vcl/Cadm1/Aplnr/Tjp1/Myo9a/Lrp4/Pcdh17/Lrp1/Kdr/Ace/Vegfa/Dlc1/Gpc4/Itga5/Adgrl3/Fermt2/Cdh5/Ramp2/Plxnb1/Itga2/Tns1/Ppp1r9a/Tek/Cldn15/Lrrn3/Cldn5/Sdk1/Cdh8/Ophn1/Adgrl2/Sorbs1/Epha2/Ston1/Jup/Ctnnd1/Nptxr/Wnt7a/Ugt8a/Cldn1/Nrg2/Mpdz/Eef2k/Cdh6/Snai1/Add2/Bsn/Thsd1/Epha7/Clstn3/Srpx2/Epha3/Clstn2/Adgrb2/Ntrk2/Pard3/Il1b/Micall2/St8sia2/Asic2/Cldn13/Oxtr/Ach…	70
BP	GO:0097530	granulocyte migration	38/1335	157/22893	3.52439e-14	1.20446e-11	8.62779e-12	Ppbp/Csf3r/C5ar1/Itgam/Ccr3/Thbs1/Ccl6/Pf4/Trem3/Cd177/Fcgr3/Itga9/Cd300a/Ccl9/Vegfa/Edn3/Lbp/Csf1r/Anxa1/Itga1/C5ar2/Itgb2l/Dysf/Trem1/Cxcr2/S100a8/S100a9/Epx/Prtn3/Cxadr/Lgals3/Cmklr1/Ccl24/Ednra/Gp2/Il1b/C3ar1/Ccl3	38
BP	GO:0030595	leukocyte chemotaxis	46/1335	227/22893	8.7919e-14	2.82789e-11	2.02568e-11	Ppbp/Csf3r/C5ar1/Itgam/Alox5/Ccr3/Thbs1/Ccl6/Pf4/Ccr2/Trem3/Fcgr3/Kit/Ctsg/Itga9/Ccl9/Vegfa/Flt1/Mmp28/Edn3/Lbp/Csf1r/Anxa1/Trpm2/Cxcl12/Itga1/Mtus1/C5ar2/Itgb2l/Dysf/Retnlg/Trem1/Cxcr2/S100a8/S100a9/Gpr35/Cxadr/Lgals3/Nbl1/Cmklr1/Ccl24/Ednra/Ccr1l1/Il1b/C3ar1/Ccl3	46
BP	GO:0042742	defense response to bacterium	64/1335	396/22893	1.06214e-13	3.22654e-11	2.31124e-11	Stab2/Elane/C5ar1/Spon2/Mmrn2/Trem3/Ctsg/Stab1/Mpo/Mpeg1/Lcn2/Nlrp3/Tnfrsf14/Hp/Slc11a1/Fcgr1/Lbp/Clec4d/Adamts5/Tlr4/Naip2/Wfdc21/Ighv10-1/Cebpe/Ltf/Trem1/Nlrp1a/Ighv1-74/Epha2/Epx/Ighv3-5/Ighv1-55/Ighv1-76/Aqp1/Nos2/Emilin1/Naip6/Ighv10-3/Adamts4/Ighg2c/Ighv1-5/Arg2/Prg2/Emilin2/Clec4e/Ighv2-2/Zg16/Ighv9-1/Camp/Ighv14-2/Ighv9-3/Ighv5-9/Ighv1-77/Ighv1-12/Ighv9-4/Ighv1-49/Oas1e/Trdv4/Oas1g/Ighv1-…	64
BP	GO:0001667	ameboidal-type cell migration	69/1335	450/22893	1.58991e-13	4.5756e-11	3.2776e-11	Sema3d/Sema3a/Alox12/Ccbe1/Thbs1/Angpt1/Dock5/Sash1/Mmrn2/Prox1/Mmp9/Sema6d/Kit/Jcad/Kdr/Atp2b4/Vstm4/Vegfa/Lcn2/Edn3/Cdh5/Scarb1/Flt4/Angpt2/Sema5a/Itga2/Anxa1/Plpp3/Met/Tns1/Cxcl12/Ptprm/Hmox1/Tgfbr3/Kitl/Gab2/Gata2/Sema3f/Itgb2l/Sema3c/Bcar1/Tek/Card10/Lrp5/Pparg/Dock1/Slc8a1/Epha2/Dnaja4/Jup/Wnt7a/Sema6a/Aqp1/Amot/Anln/Srpx2/Mcc/Fut1/Ednra/Adamts9/Hspb1/Ltb4r2/Fgf18/Adora2b/Schip1/Fer/Ilk/Sta…	69
BP	GO:0007596	blood coagulation	39/1335	173/22893	1.92368e-13	5.0942e-11	3.64908e-11	F13a1/Cav1/Gp5/Tfpi/Abat/Mmrn1/Alox12/Vwf/F5/Thbs1/Gp6/Mertk/Pf4/P2ry1/Axl/P2rx1/Ctsg/F2rl2/Gp1bb/Treml1/F2rl3/Entpd1/Selp/F8/F10/Gp1ba/Pros1/Tlr4/Gp9/Mpig6b/C1qtnf1/S100a9/F2r/Prkg1/Fbln1/Emilin2/Serpine2/Gata1/Slc4a1	39
BP	GO:0071621	granulocyte chemotaxis	33/1335	127/22893	1.95644e-13	5.0942e-11	3.64908e-11	Ppbp/Csf3r/C5ar1/Itgam/Ccr3/Thbs1/Ccl6/Pf4/Trem3/Fcgr3/Itga9/Ccl9/Vegfa/Edn3/Lbp/Csf1r/Anxa1/Itga1/C5ar2/Itgb2l/Dysf/Trem1/Cxcr2/S100a8/S100a9/Cxadr/Lgals3/Cmklr1/Ccl24/Ednra/Il1b/C3ar1/Ccl3	33
BP	GO:0045229	external encapsulating structure organization	55/1335	317/22893	3.08037e-13	7.65612e-11	5.48424e-11	Ntn4/Npnt/Cav1/Hmcn1/Flrt2/Tnxb/Ccdc80/Itga8/Mmp9/Wt1/Hpn/Col8a2/Ctsg/Fgfr4/Mmp8/Bmp2/Col4a2/Mmp28/Col14a1/Cav2/Col4a1/Mmp25/Hspg2/Ramp2/Sema5a/Adamts5/Col4a5/Kazald1/Tie1/Olfml2b/Eng/Slc39a8/Egflam/Nid1/Adamts14/Atp7a/Col5a1/Mmp16/Mmp13/Pxdn/Vwa1/Emilin1/Fbln1/Adamts4/Lgals3/Cma1/Adamts3/Csgalnact1/Adamts9/Papln/Tgm3/Mmp17/Adamts16/Gfap/Col6a5	55
BP	GO:0007599	hemostasis	39/1335	176/22893	3.4559e-13	7.8737e-11	5.64009e-11	F13a1/Cav1/Gp5/Tfpi/Abat/Mmrn1/Alox12/Vwf/F5/Thbs1/Gp6/Mertk/Pf4/P2ry1/Axl/P2rx1/Ctsg/F2rl2/Gp1bb/Treml1/F2rl3/Entpd1/Selp/F8/F10/Gp1ba/Pros1/Tlr4/Gp9/Mpig6b/C1qtnf1/S100a9/F2r/Prkg1/Fbln1/Emilin2/Serpine2/Gata1/Slc4a1	39
BP	GO:0050817	coagulation	39/1335	176/22893	3.4559e-13	7.8737e-11	5.64009e-11	F13a1/Cav1/Gp5/Tfpi/Abat/Mmrn1/Alox12/Vwf/F5/Thbs1/Gp6/Mertk/Pf4/P2ry1/Axl/P2rx1/Ctsg/F2rl2/Gp1bb/Treml1/F2rl3/Entpd1/Selp/F8/F10/Gp1ba/Pros1/Tlr4/Gp9/Mpig6b/C1qtnf1/S100a9/F2r/Prkg1/Fbln1/Emilin2/Serpine2/Gata1/Slc4a1	39
BP	GO:0050867	positive regulation of cell activation	69/1335	460/22893	4.65678e-13	1.00856e-10	7.22452e-11	Cav1/Gp5/Gm5150/Cd300lb/Itgam/Thbs1/Ccr2/Cd177/Lilra5/Axl/Cd244a/Gp1bb/Mmp8/Selp/Vcam1/Gp1ba/Nlrp3/Tnfrsf14/Lbp/Clec4d/Tlr4/Anxa1/Gab2/Ms4a2/Gp9/Gata2/Itgb2l/Ighv10-1/Sirpb1b/Crhr1/Il1rl1/Tyrobp/Ighv1-74/Ighv3-5/Nectin2/Mpl/Zbtb16/Fcer1a/Ighv1-55/Sirpb1c/Ighv1-76/Klrc2/Ighv10-3/Ighg2c/Ighv1-5/Ighv2-2/Rag1/Ighv9-1/Ighv14-2/Ighv9-3/Ighv5-9/Ighv1-77/Ighv1-12/Ighv9-4/Ighv1-49/Gata1/Blm/Il1b/Klrc3/Slc…	69
BP	GO:0002768	immune response-regulating cell surface receptor signaling pathway	52/1335	292/22893	4.79564e-13	1.00856e-10	7.22452e-11	Fpr2/C5ar1/Kit/Clec4n/Cd300a/Fpr1/Clec4d/C5ar2/Ms4a2/Bcar1/Ighv10-1/Btnl6/Nfam1/Tyrobp/Ighv1-74/Ighv3-5/Nectin2/Usp46/Klre1/Ighv1-55/Sh2d1b1/Ighv1-76/Klrc2/Klri2/Ighv10-3/Ighg2c/Ighv1-5/Bmx/Lgals3/Clec4e/Cmklr1/Ighv2-2/Btnl4/Ighv9-1/Ighv14-2/Ighv9-3/Ighv5-9/Ighv1-77/Ighv1-12/Ighv9-4/Ighv1-49/Btnl10/C3ar1/Klrc3/Ermap/Trdv4/Ighv1-53/Fer/Ighv1-56/Ighv7-3/Ighv7-1/Ighv1-78	52
BP	GO:0010632	regulation of epithelial cell migration	46/1335	239/22893	6.18462e-13	1.2525e-10	8.97192e-11	Sema3a/Alox12/Ccbe1/Thbs1/Angpt1/Dock5/Sash1/Mmrn2/Prox1/Mmp9/Jcad/Kdr/Atp2b4/Vegfa/Lcn2/Flt4/Angpt2/Sema5a/Itga2/Anxa1/Plpp3/Met/Ptprm/Hmox1/Tgfbr3/Gab2/Gata2/Bcar1/Tek/Card10/Pparg/Dock1/Epha2/Dnaja4/Jup/Wnt7a/Aqp1/Amot/Srpx2/Mcc/Fut1/Adamts9/Hspb1/Fgf18/Adora2b/Stard13	46
BP	GO:0002764	immune response-regulating signaling pathway	68/1335	454/22893	7.39787e-13	1.4447e-10	1.03487e-10	Cav1/Fpr2/C5ar1/Treml4/Tlr13/Tlr11/Kit/Clec4n/Cd300a/Fpr1/Cd14/Lbp/Tlr8/Clec4d/Tlr4/Cd33/C5ar2/Ms4a2/Bcar1/Ighv10-1/Btnl6/Ltf/Nfam1/Rab7b/Tyrobp/Ighv1-74/Ighv3-5/Nectin2/Usp46/Klre1/Ighv1-55/Sh2d1b1/Ighv1-76/Klrc2/Tril/Klri2/Ighv10-3/Ighg2c/Ighv1-5/Bmx/Lgals3/Clec4e/Cmklr1/Ighv2-2/Btnl4/Ighv9-1/Ighv14-2/Ighv9-3/Ighv5-9/Ighv1-77/Ighv1-12/Ighv9-4/Rsad2/Ighv1-49/Btnl10/Oas1e/C3ar1/Klrc3/Ermap/Trdv4/…	68
BP	GO:0030198	extracellular matrix organization	54/1335	315/22893	8.32699e-13	1.57007e-10	1.12467e-10	Ntn4/Npnt/Cav1/Hmcn1/Flrt2/Tnxb/Ccdc80/Itga8/Mmp9/Wt1/Hpn/Col8a2/Ctsg/Fgfr4/Mmp8/Bmp2/Col4a2/Mmp28/Col14a1/Cav2/Col4a1/Mmp25/Hspg2/Ramp2/Sema5a/Adamts5/Col4a5/Kazald1/Tie1/Olfml2b/Eng/Slc39a8/Egflam/Nid1/Adamts14/Atp7a/Col5a1/Mmp16/Mmp13/Pxdn/Vwa1/Emilin1/Fbln1/Adamts4/Lgals3/Cma1/Adamts3/Csgalnact1/Adamts9/Papln/Mmp17/Adamts16/Gfap/Col6a5	54
BP	GO:0043062	extracellular structure organization	54/1335	316/22893	9.48779e-13	1.72931e-10	1.23874e-10	Ntn4/Npnt/Cav1/Hmcn1/Flrt2/Tnxb/Ccdc80/Itga8/Mmp9/Wt1/Hpn/Col8a2/Ctsg/Fgfr4/Mmp8/Bmp2/Col4a2/Mmp28/Col14a1/Cav2/Col4a1/Mmp25/Hspg2/Ramp2/Sema5a/Adamts5/Col4a5/Kazald1/Tie1/Olfml2b/Eng/Slc39a8/Egflam/Nid1/Adamts14/Atp7a/Col5a1/Mmp16/Mmp13/Pxdn/Vwa1/Emilin1/Fbln1/Adamts4/Lgals3/Cma1/Adamts3/Csgalnact1/Adamts9/Papln/Mmp17/Adamts16/Gfap/Col6a5	54
BP	GO:0035150	regulation of tube size	38/1335	174/22893	1.11903e-12	1.97383e-10	1.41389e-10	Cav1/Tbxas1/Pde5a/Gja1/Alox5/Dock5/P2ry1/P2rx1/Gucy1a1/Slc6a4/Kdr/Adrb1/Ace/Vstm4/Vegfa/Ptgs1/Mgll/Edn3/Agtr1a/Ptprm/Tgfbr3/Itga1/Irag1/Dock4/Slc8a1/Adcy6/F2r/Adra1d/Prkg1/Htr2a/Gclm/Ednra/P2ry2/Adora2b/Asic2/Smtnl2/Oxtr/Wnt9b	38
BP	GO:0006910	phagocytosis, recognition	28/1335	99/22893	1.35813e-12	2.3207e-10	1.66237e-10	Spon2/Fcgr3/Fcgr1/Scarb1/Cd209b/Ighv10-1/Ighv1-74/Ighv3-5/Ighv1-55/Ighv1-76/Ighv10-3/Ighg2c/Ighv1-5/Ighv2-2/Ighv9-1/Ighv14-2/Ighv9-3/Ighv5-9/Ighv1-77/Ighv1-12/Ighv9-4/Ighv1-49/Trdv4/Ighv1-53/Ighv1-56/Ighv7-3/Ighv7-1/Ighv1-78	28
BP	GO:0010631	epithelial cell migration	53/1335	311/22893	1.72213e-12	2.85351e-10	2.04403e-10	Sema3a/Alox12/Ccbe1/Thbs1/Angpt1/Dock5/Sash1/Mmrn2/Prox1/Mmp9/Kit/Jcad/Kdr/Atp2b4/Vstm4/Vegfa/Lcn2/Cdh5/Scarb1/Flt4/Angpt2/Sema5a/Itga2/Anxa1/Plpp3/Met/Ptprm/Hmox1/Tgfbr3/Gab2/Gata2/Itgb2l/Bcar1/Tek/Card10/Pparg/Dock1/Epha2/Dnaja4/Jup/Wnt7a/Aqp1/Amot/Anln/Srpx2/Mcc/Fut1/Adamts9/Hspb1/Ltb4r2/Fgf18/Adora2b/Stard13	53
BP	GO:0090132	epithelium migration	53/1335	313/22893	2.2288e-12	3.58443e-10	2.5676e-10	Sema3a/Alox12/Ccbe1/Thbs1/Angpt1/Dock5/Sash1/Mmrn2/Prox1/Mmp9/Kit/Jcad/Kdr/Atp2b4/Vstm4/Vegfa/Lcn2/Cdh5/Scarb1/Flt4/Angpt2/Sema5a/Itga2/Anxa1/Plpp3/Met/Ptprm/Hmox1/Tgfbr3/Gab2/Gata2/Itgb2l/Bcar1/Tek/Card10/Pparg/Dock1/Epha2/Dnaja4/Jup/Wnt7a/Aqp1/Amot/Anln/Srpx2/Mcc/Fut1/Adamts9/Hspb1/Ltb4r2/Fgf18/Adora2b/Stard13	53
BP	GO:0050878	regulation of body fluid levels	59/1335	373/22893	2.49181e-12	3.89293e-10	2.78858e-10	F13a1/Cav1/Gp5/Tfpi/Abat/Mmrn1/Gja1/Alox12/Vwf/F5/Thbs1/Gp6/Mertk/Pf4/Aplnr/P2ry1/Axl/P2rx1/Xdh/Ctsg/F2rl2/Adrb1/Gp1bb/Treml1/Vegfa/F2rl3/Entpd1/Selp/Scnn1a/F8/F10/Gp1ba/Atp7b/Pros1/Tlr4/Met/Tifab/Gp9/Mpig6b/C1qtnf1/S100a9/Adcy6/F2r/Mmp13/Aqp1/Cldn1/Prlr/Prkg1/Fbln1/Aloxe3/Emilin2/Serpine2/Kalrn/P2ry2/Gata1/Slc4a1/Cldn13/Hsd11b2/Neurl1a	59
BP	GO:0090130	tissue migration	53/1335	315/22893	2.87705e-12	4.36992e-10	3.13026e-10	Sema3a/Alox12/Ccbe1/Thbs1/Angpt1/Dock5/Sash1/Mmrn2/Prox1/Mmp9/Kit/Jcad/Kdr/Atp2b4/Vstm4/Vegfa/Lcn2/Cdh5/Scarb1/Flt4/Angpt2/Sema5a/Itga2/Anxa1/Plpp3/Met/Ptprm/Hmox1/Tgfbr3/Gab2/Gata2/Itgb2l/Bcar1/Tek/Card10/Pparg/Dock1/Epha2/Dnaja4/Jup/Wnt7a/Aqp1/Amot/Anln/Srpx2/Mcc/Fut1/Adamts9/Hspb1/Ltb4r2/Fgf18/Adora2b/Stard13	53
BP	GO:0035296	regulation of tube diameter	37/1335	173/22893	4.30808e-12	6.19911e-10	4.44055e-10	Cav1/Tbxas1/Pde5a/Gja1/Alox5/Dock5/P2ry1/P2rx1/Gucy1a1/Slc6a4/Kdr/Adrb1/Ace/Vstm4/Vegfa/Ptgs1/Mgll/Edn3/Agtr1a/Ptprm/Tgfbr3/Itga1/Irag1/Dock4/Slc8a1/Adcy6/F2r/Adra1d/Prkg1/Htr2a/Gclm/Ednra/P2ry2/Adora2b/Asic2/Smtnl2/Oxtr	37
BP	GO:0097746	regulation of blood vessel diameter	37/1335	173/22893	4.30808e-12	6.19911e-10	4.44055e-10	Cav1/Tbxas1/Pde5a/Gja1/Alox5/Dock5/P2ry1/P2rx1/Gucy1a1/Slc6a4/Kdr/Adrb1/Ace/Vstm4/Vegfa/Ptgs1/Mgll/Edn3/Agtr1a/Ptprm/Tgfbr3/Itga1/Irag1/Dock4/Slc8a1/Adcy6/F2r/Adra1d/Prkg1/Htr2a/Gclm/Ednra/P2ry2/Adora2b/Asic2/Smtnl2/Oxtr	37
BP	GO:0006956	complement activation	31/1335	126/22893	4.99914e-12	7.00905e-10	5.02073e-10	Fcnb/Fcna/C6/Cd5l/Ighv10-1/C1qc/C1qb/Ighv1-74/Ighv3-5/Ighv1-55/Ighv1-76/Ighv10-3/Ighg2c/Ighv1-5/Ighv2-2/Ighv9-1/Ighv14-2/Ighv9-3/Ighv5-9/Ighv1-77/Ighv1-12/Ighv9-4/Ighv1-49/Il1b/Cd59b/Trdv4/Ighv1-53/Ighv1-56/Ighv7-3/Ighv7-1/Ighv1-78	31
BP	GO:0010594	regulation of endothelial cell migration	37/1335	174/22893	5.16936e-12	7.06652e-10	5.06189e-10	Alox12/Ccbe1/Thbs1/Angpt1/Sash1/Mmrn2/Prox1/Jcad/Kdr/Atp2b4/Vegfa/Lcn2/Flt4/Angpt2/Sema5a/Anxa1/Plpp3/Met/Ptprm/Hmox1/Gata2/Bcar1/Tek/Card10/Pparg/Epha2/Dnaja4/Jup/Wnt7a/Amot/Srpx2/Fut1/Adamts9/Hspb1/Fgf18/Adora2b/Stard13	37
BP	GO:0002262	myeloid cell homeostasis	40/1335	200/22893	5.6114e-12	7.4837e-10	5.36073e-10	Itgam/Mertk/Ccr2/Adgrf5/Kit/Axl/Vegfa/Mafb/Anxa1/Ampd3/Hmox1/Tgfbr3/Kitl/Gas2l1/Casp3/Gata2/Mpig6b/Plcb1/Cxcr2/Alas2/Mpl/Trim58/Fech/Inhba/Sox6/Dyrk3/Hbb-b1/Epb42/Gfi1b/Rhag/Zfpm1/Gata1/Ank1/Klf1/Tal1/Slc4a1/Rhd/Trim10/Fam210b/Hba-a1	40
BP	GO:0061515	myeloid cell development	26/1335	91/22893	6.61908e-12	8.61741e-10	6.17283e-10	Gp5/Itgam/Adgrf5/Kit/Gp1bb/Gp1ba/Csf1r/Gp9/Mpig6b/Alas2/Tyrobp/Fbn1/Trim58/Sox6/Hbb-b1/Epb42/Rhag/Zfpm1/Gata1/Ank1/Klf1/Tal1/Slc4a1/Rhd/Fam210b/Hba-a1	26
BP	GO:0030099	myeloid cell differentiation	64/1335	438/22893	1.06518e-11	1.35451e-09	9.70265e-10	Csf3r/Gp5/Pilrb1/Itgam/Sfrp1/Adgrf5/Kit/Gp1bb/Dab2/Vegfa/Mafb/Gp1ba/Ifi204/Csf1r/Tgfbr3/Kitl/Gas2l1/Gab2/Casp3/Gp9/Gata2/Cebpe/Pparg/Mpig6b/Plcb1/Rab7b/C1qc/Alas2/Tyrobp/Epha2/Mpl/Prtn3/Zbtb16/Ifi207/Fbn1/Trim58/Tnfrsf11a/Gpc3/Fech/Clec1b/Inhba/Sox6/Farp2/Dyrk3/Hbb-b1/Epb42/Gfi1b/Ccr1l1/Rhag/Zfpm1/Gata1/Ank1/Klf1/Tal1/Slc4a1/Hmgb3/Rhd/Fstl3/Trim10/Ocstamp/Fam210b/Tmem178/Hba-a1/Ccl3	64
BP	GO:0030593	neutrophil chemotaxis	27/1335	102/22893	1.87836e-11	2.33428e-09	1.6721e-09	Ppbp/Csf3r/C5ar1/Itgam/Ccl6/Pf4/Trem3/Fcgr3/Itga9/Ccl9/Edn3/Lbp/Itga1/C5ar2/Itgb2l/Dysf/Trem1/Cxcr2/S100a8/S100a9/Cxadr/Lgals3/Ccl24/Ednra/Il1b/C3ar1/Ccl3	27
BP	GO:0001935	endothelial cell proliferation	37/1335	183/22893	2.49287e-11	3.02911e-09	2.16982e-09	Cav1/Lrg1/Bmp6/Gja1/Alox5/Ccr3/Thbs1/Aplnr/Mmrn2/Prox1/Jcad/Xdh/Kdr/Bmp2/Vstm4/Vegfa/Flt1/Cav2/Scarb1/Flt4/Sema5a/Agtr1a/Cxcl12/Ptprm/Hmox1/Gata2/Tie1/Tek/Dysf/Pparg/Eng/Epha2/Wnt2/Fut1/Ccl24/Adora2b/Plxnb3	37
BP	GO:0008360	regulation of cell shape	34/1335	159/22893	3.17985e-11	3.77987e-09	2.7076e-09	Fgd4/Fam171a1/Parvb/P2ry1/Kit/Hpn/Kdr/Arap3/Vegfa/Shroom3/Dlc1/Rhobtb1/Plxna4/Fermt2/Csf1r/Plxnb1/Myo10/Plxna1/Anxa1/Cdc42ep2/Myh10/Fmnl2/Eps8/Cdc42ep1/Epb41/Rnd1/Cdc42ep4/Ccl24/Rhou/Epb42/Bves/Spta1/Plxnb3/Ccl3	34
BP	GO:0032103	positive regulation of response to external stimulus	64/1335	450/22893	3.47765e-11	4.04591e-09	2.89817e-09	C5ar1/Pde5a/Bmp6/Thbs1/Cadm1/Sash1/Ccr2/Mmrn2/Trem3/Lilra5/Fcgr3/Lrp1/Kdr/Clec4n/Mmp8/Ace/Vegfa/Edn3/Ifi204/Camk2n1/Fcgr1/Lbp/Csf1r/Tlr8/Sema5a/Itga2/Tlr4/Met/Cxcl12/Klrb1c/Alox5ap/Dysf/Il1rl1/Pdgfd/Trem1/Cxcr2/Tyrobp/Nlrp1a/S100a8/S100a9/Nectin2/Klre1/Fcer1a/Ifi207/Sh2d1b1/Fbn1/Klrc2/Emilin1/Tnfrsf11a/Klri2/Igf1r/Emilin2/Cmklr1/Ccl24/Ednra/Hspb1/Ccr1l1/Fgf18/Il1b/C3ar1/Klrc3/Adora2b/Fabp4/Ccl3	64
BP	GO:0002696	positive regulation of leukocyte activation	63/1335	440/22893	3.71825e-11	4.2357e-09	3.03412e-09	Cav1/Gm5150/Cd300lb/Itgam/Thbs1/Ccr2/Cd177/Axl/Cd244a/Mmp8/Vcam1/Nlrp3/Tnfrsf14/Lbp/Clec4d/Tlr4/Anxa1/Gab2/Ms4a2/Gata2/Itgb2l/Ighv10-1/Sirpb1b/Crhr1/Il1rl1/Tyrobp/Ighv1-74/Ighv3-5/Nectin2/Mpl/Zbtb16/Fcer1a/Ighv1-55/Sirpb1c/Ighv1-76/Klrc2/Ighv10-3/Ighg2c/Ighv1-5/Ighv2-2/Rag1/Ighv9-1/Ighv14-2/Ighv9-3/Ighv5-9/Ighv1-77/Ighv1-12/Ighv9-4/Ighv1-49/Gata1/Blm/Il1b/Klrc3/Slc4a1/Adora2b/Cd59b/Trdv4/Spta1/Ig…	63
BP	GO:1990266	neutrophil migration	30/1335	128/22893	4.09253e-11	4.56693e-09	3.27139e-09	Ppbp/Csf3r/C5ar1/Itgam/Ccl6/Pf4/Trem3/Cd177/Fcgr3/Itga9/Ccl9/Edn3/Lbp/Itga1/C5ar2/Itgb2l/Dysf/Trem1/Cxcr2/S100a8/S100a9/Prtn3/Cxadr/Lgals3/Ccl24/Ednra/Gp2/Il1b/C3ar1/Ccl3	30
BP	GO:0002253	activation of immune response	57/1335	379/22893	4.59585e-11	5.02602e-09	3.60024e-09	Fpr2/C5ar1/Fcnb/Clec4n/Cd300a/Fcna/Fpr1/C6/Ifi204/Cd5l/Tlr4/C5ar2/Bcar1/Ighv10-1/Btnl6/Nfam1/C1qc/Tyrobp/C1qb/Ighv1-74/Ighv3-5/Nectin2/Usp46/Klre1/Ifi207/Ighv1-55/Ighv1-76/Klrc2/Klri2/Ighv10-3/Ighg2c/Ighv1-5/Bmx/Lgals3/Cmklr1/Ighv2-2/Btnl4/Ighv9-1/Ighv14-2/Ighv9-3/Ighv5-9/Ighv1-77/Ighv1-12/Ighv9-4/Ighv1-49/Btnl10/Il1b/C3ar1/Klrc3/Ermap/Cd59b/Trdv4/Ighv1-53/Ighv1-56/Ighv7-3/Ighv7-1/Ighv1-78	57
BP	GO:0090287	regulation of cellular response to growth factor stimulus	49/1335	301/22893	6.39716e-11	6.85876e-09	4.91307e-09	Npnt/Cav1/Cadm4/Lrg1/Fzd1/Sfrp1/Ccbe1/Thbs1/Angpt1/Itga8/Mmrn2/Fzd4/Jcad/Xdh/Lrp1/Kdr/Atp2b4/Bmp2/Dab2/Gata6/Cav2/Cdh5/Hipk2/Tgfbr3/Spry2/Tek/Zfp423/Vasn/Pparg/Eng/Fbn1/Sema6a/Emilin1/Tmem204/Gpc3/Grem2/Adamts3/Gdf3/Nbl1/Il17rd/Kcp/Tspan12/Fgf18/Myocd/Elapor2/Ube2o/Fstl3/Ilk/Wasf1	49
BP	GO:0002757	immune response-activating signal transduction	47/1335	282/22893	6.8738e-11	7.22807e-09	5.17761e-09	Fpr2/C5ar1/Clec4n/Cd300a/Fpr1/Tlr4/C5ar2/Bcar1/Ighv10-1/Btnl6/Nfam1/Tyrobp/Ighv1-74/Ighv3-5/Nectin2/Usp46/Klre1/Ighv1-55/Ighv1-76/Klrc2/Klri2/Ighv10-3/Ighg2c/Ighv1-5/Bmx/Lgals3/Cmklr1/Ighv2-2/Btnl4/Ighv9-1/Ighv14-2/Ighv9-3/Ighv5-9/Ighv1-77/Ighv1-12/Ighv9-4/Ighv1-49/Btnl10/C3ar1/Klrc3/Ermap/Trdv4/Ighv1-53/Ighv1-56/Ighv7-3/Ighv7-1/Ighv1-78	47
BP	GO:0030168	platelet activation	25/1335	93/22893	7.24384e-11	7.47345e-09	5.35339e-09	Gp5/Abat/Mmrn1/Alox12/Vwf/Mertk/Pf4/P2ry1/Axl/P2rx1/Ctsg/Gp1bb/Treml1/F2rl3/Entpd1/Selp/Gp1ba/Tlr4/Gp9/C1qtnf1/F2r/Prkg1/Emilin2/Serpine2/Gata1	25
BP	GO:0043542	endothelial cell migration	41/1335	228/22893	1.02574e-10	1.03866e-08	7.44012e-09	Alox12/Ccbe1/Thbs1/Angpt1/Sash1/Mmrn2/Prox1/Jcad/Kdr/Atp2b4/Vstm4/Vegfa/Lcn2/Cdh5/Scarb1/Flt4/Angpt2/Sema5a/Anxa1/Plpp3/Met/Ptprm/Hmox1/Gata2/Itgb2l/Bcar1/Tek/Card10/Pparg/Epha2/Dnaja4/Jup/Wnt7a/Amot/Srpx2/Fut1/Adamts9/Hspb1/Fgf18/Adora2b/Stard13	41
BP	GO:0001936	regulation of endothelial cell proliferation	34/1335	167/22893	1.30451e-10	1.29692e-08	9.2901e-09	Cav1/Lrg1/Bmp6/Gja1/Alox5/Ccr3/Thbs1/Aplnr/Mmrn2/Prox1/Jcad/Xdh/Kdr/Bmp2/Vegfa/Flt1/Cav2/Flt4/Sema5a/Agtr1a/Cxcl12/Ptprm/Hmox1/Gata2/Tie1/Tek/Dysf/Pparg/Eng/Wnt2/Fut1/Ccl24/Adora2b/Plxnb3	34
BP	GO:0070371	ERK1 and ERK2 cascade	53/1335	348/22893	1.37568e-10	1.34326e-08	9.62202e-09	Npnt/Ackr3/Chil1/Cav1/Ccr3/Ccl6/Angpt1/Timp3/P2ry1/Lrp1/Kdr/Fgfr4/Bmp2/Ccl9/Dab2/Nlrp12/Vegfa/Arrb1/Fermt2/Flt4/Csf1r/Tlr4/Gcnt2/Cxcl12/Spry2/C5ar2/Tek/Pdgfd/Garem1/Epha2/F2r/Iqgap3/Cnksr3/Alox15/Cysltr2/Sema6a/Emilin1/Tnfrsf11a/Slc30a10/Fbln1/Htr2a/Epha7/Ccl24/Ednra/Erbb2/Ccr1l1/Fgf18/Il1b/Pdgfc/Oxtr/Epor/Ephb1/Ccl3	53
BP	GO:0034101	erythrocyte homeostasis	33/1335	159/22893	1.42724e-10	1.36915e-08	9.80753e-09	Adgrf5/Kit/Axl/Vegfa/Mafb/Ampd3/Hmox1/Tgfbr3/Gas2l1/Casp3/Gata2/Mpig6b/Plcb1/Alas2/Trim58/Fech/Inhba/Sox6/Dyrk3/Hbb-b1/Epb42/Gfi1b/Rhag/Zfpm1/Gata1/Ank1/Klf1/Tal1/Slc4a1/Rhd/Trim10/Fam210b/Hba-a1	33
BP	GO:0019932	second-messenger-mediated signaling	49/1335	309/22893	1.64339e-10	1.54932e-08	1.10981e-08	Ackr3/Pde5a/Ccr3/Thbs1/Pde3a/Gucy1b1/Npr1/Aplnr/Ccr2/Gucy1a1/Kdr/Atp2b4/Treml1/Vegfa/Selp/Vcam1/Mt1/Edn3/Nr5a1/Chp2/Dmpk/Gucy1a2/Agtr1a/Trpm2/Mt2/Ppp1r9a/Irag1/Crhr1/Cxcr2/Slc8a1/Xcr1/Fcer1a/Homer3/Aqp1/Nos2/Pex5l/Ncam1/Gnai1/Prkg1/Cmklr1/Lmcd1/Adgrb2/Ccr1l1/Ntrk2/Pde7b/Adora2b/Rasd2/Samd14/Sphk1	49
BP	GO:1903532	positive regulation of secretion by cell	54/1335	361/22893	1.82843e-10	1.69455e-08	1.21384e-08	Abat/Itgam/Bmp6/Gja1/Rab27b/Hfe/Hcar2/Cd177/P2ry1/Septin5/Lrp1/Slc6a4/Adrb1/Fgfr4/Bmp2/Dab2/Edn3/Arrb1/Camk2n1/Tlr4/Cd33/Frmd4a/Trpm2/Cxcl12/C1qtnf12/Gab2/Ms4a2/Gata2/Itgb2l/Myh10/Pparg/Itsn1/Crhr1/Tm7sf3/Scamp5/C1qtnf1/Pfkm/Fcer1a/Tfr2/Sytl4/Mmp13/Ano1/Klrc2/Tnfrsf11a/Pex5l/Lgals3/Cadps2/P2ry2/Gata1/Il1b/Klrc3/Adora2b/Oxtr/Sphk1	54
BP	GO:0002429	immune response-activating cell surface receptor signaling pathway	46/1335	281/22893	2.02781e-10	1.84801e-08	1.32377e-08	Fpr2/C5ar1/Clec4n/Cd300a/Fpr1/C5ar2/Bcar1/Ighv10-1/Btnl6/Nfam1/Tyrobp/Ighv1-74/Ighv3-5/Nectin2/Usp46/Klre1/Ighv1-55/Ighv1-76/Klrc2/Klri2/Ighv10-3/Ighg2c/Ighv1-5/Bmx/Lgals3/Cmklr1/Ighv2-2/Btnl4/Ighv9-1/Ighv14-2/Ighv9-3/Ighv5-9/Ighv1-77/Ighv1-12/Ighv9-4/Ighv1-49/Btnl10/C3ar1/Klrc3/Ermap/Trdv4/Ighv1-53/Ighv1-56/Ighv7-3/Ighv7-1/Ighv1-78	46
BP	GO:0030100	regulation of endocytosis	41/1335	236/22893	3.0737e-10	2.75524e-08	1.97364e-08	Cav1/Angpt1/Hfe/Cd177/Axl/Lrp1/Cd300a/Ston2/Dab2/Vegfa/Siglece/Cd14/Hip1/Arrb1/Fcgr1/Lbp/Abca13/Itga2/Gata2/Rab31/Mctp1/Rab4a/Pparg/Itsn1/Cbl/Ophn1/Scamp5/Siglecf/Usp46/Ston1/Alox15/Tfr2/Gpc3/Eef2k/Aak1/Lgals3/Epha3/Rspo1/Pard3/Sgip1/Sphk1	41
BP	GO:0070372	regulation of ERK1 and ERK2 cascade	50/1335	325/22893	3.189e-10	2.8125e-08	2.01465e-08	Npnt/Ackr3/Chil1/Cav1/Ccl6/Angpt1/Timp3/P2ry1/Lrp1/Kdr/Fgfr4/Bmp2/Ccl9/Dab2/Nlrp12/Vegfa/Arrb1/Fermt2/Flt4/Csf1r/Tlr4/Gcnt2/Cxcl12/Spry2/C5ar2/Tek/Pdgfd/Garem1/Epha2/F2r/Cnksr3/Alox15/Cysltr2/Sema6a/Emilin1/Tnfrsf11a/Slc30a10/Fbln1/Htr2a/Epha7/Ccl24/Ednra/Erbb2/Ccr1l1/Fgf18/Il1b/Pdgfc/Epor/Ephb1/Ccl3	50
BP	GO:0001818	negative regulation of cytokine production	47/1335	296/22893	3.70407e-10	3.16787e-08	2.26921e-08	Clec4a3/Elane/Clec4a1/Thbs1/Angpt1/Mertk/Hfe/Lilra5/Clec4a2/Axl/Fgfr4/Mmp8/Nlrp12/Flt1/Gata6/Nlrp3/Arrb1/Slc11a1/Abcd2/Lbp/Tlr8/Tlr4/Anxa1/Cd33/Met/Hmox1/Atg9a/C5ar2/Pparg/Il1rl1/Tyrobp/Epha2/Epx/Sh2d1b1/Homer3/Hgf/Clec4b1/Nav3/Fbln1/Arg2/Prg2/Cmklr1/Zfpm1/Cdh3/Oas1e/Oas1g/Twist1	47
BP	GO:0010634	positive regulation of epithelial cell migration	32/1335	156/22893	3.70782e-10	3.16787e-08	2.26921e-08	Alox12/Ccbe1/Thbs1/Angpt1/Dock5/Sash1/Prox1/Mmp9/Jcad/Kdr/Vegfa/Lcn2/Flt4/Sema5a/Itga2/Anxa1/Plpp3/Met/Hmox1/Gab2/Gata2/Bcar1/Tek/Dock1/Wnt7a/Aqp1/Amot/Srpx2/Fut1/Hspb1/Fgf18/Adora2b	32
BP	GO:1901888	regulation of cell junction assembly	39/1335	220/22893	4.50983e-10	3.74117e-08	2.67988e-08	Lrrn1/Cav1/Flrt2/Fzd1/Gja1/Vcl/Aplnr/Tjp1/Lrp1/Kdr/Ace/Vegfa/Dlc1/Gpc4/Adgrl3/Fermt2/Ppp1r9a/Tek/Lrrn3/Cldn5/Adgrl2/Epha2/Wnt7a/Cldn1/Nrg2/Eef2k/Snai1/Epha7/Clstn3/Srpx2/Epha3/Clstn2/Adgrb2/Ntrk2/Il1b/St8sia2/Asic2/Oxtr/Ephb1	39
BP	GO:0050853	B cell receptor signaling pathway	27/1335	116/22893	4.51568e-10	3.74117e-08	2.67988e-08	Cd300a/Bcar1/Ighv10-1/Nfam1/Ighv1-74/Ighv3-5/Ighv1-55/Ighv1-76/Ighv10-3/Ighg2c/Ighv1-5/Bmx/Ighv2-2/Ighv9-1/Ighv14-2/Ighv9-3/Ighv5-9/Ighv1-77/Ighv1-12/Ighv9-4/Ighv1-49/Trdv4/Ighv1-53/Ighv1-56/Ighv7-3/Ighv7-1/Ighv1-78	27
BP	GO:0010595	positive regulation of endothelial cell migration	26/1335	109/22893	5.34629e-10	4.36321e-08	3.12546e-08	Alox12/Ccbe1/Thbs1/Angpt1/Sash1/Prox1/Jcad/Kdr/Vegfa/Lcn2/Flt4/Sema5a/Anxa1/Plpp3/Met/Hmox1/Gata2/Bcar1/Tek/Wnt7a/Amot/Srpx2/Fut1/Hspb1/Fgf18/Adora2b	26
BP	GO:0002040	sprouting angiogenesis	28/1335	125/22893	5.56419e-10	4.47426e-08	3.20501e-08	Alox5/Thbs1/Angpt1/Aplnr/Mmrn2/Tjp1/Jcad/Kdr/Vstm4/Vegfa/Flt1/Itga5/Flt4/Ramp2/Sema5a/Anxa1/Agtr1a/Hmox1/Gata2/Tek/Card10/Epha2/Sema6a/Srpx2/Fut1/Adamts9/E2f8/Stard13	28
BP	GO:0006958	complement activation, classical pathway	25/1335	102/22893	6.19021e-10	4.88343e-08	3.4981e-08	Ighv10-1/C1qc/C1qb/Ighv1-74/Ighv3-5/Ighv1-55/Ighv1-76/Ighv10-3/Ighg2c/Ighv1-5/Ighv2-2/Ighv9-1/Ighv14-2/Ighv9-3/Ighv5-9/Ighv1-77/Ighv1-12/Ighv9-4/Ighv1-49/Trdv4/Ighv1-53/Ighv1-56/Ighv7-3/Ighv7-1/Ighv1-78	25
BP	GO:0050808	synapse organization	65/1335	493/22893	6.25165e-10	4.88343e-08	3.4981e-08	Lrrn1/Shank3/Flrt2/Fzd1/C5ar1/Itgam/Sdk2/Sparcl1/Cadm1/Lrp4/Pcdh17/Sorbs2/Gpc4/Adgrl3/Col4a1/Ank3/Dmpk/Plxnb1/Col4a5/Ppp1r9a/Sema3f/Myh10/Itsn1/Lrrn3/Rims3/Sdk1/C1qc/Cdh8/Ophn1/Adgrl2/C1qb/Sorbs1/F2r/Nptxr/Wnt7a/Nrg2/Eef2k/Nos1ap/Shisa6/Igf1r/Add2/Bsn/Palld/Epha7/Clstn3/Srpx2/Ppfia2/Kalrn/Epha3/Kif1a/Erbb2/Syngap1/Clstn2/Adgrb2/Ntrk2/Filip1/St8sia2/Asic2/Oxtr/Ache/Ephb1/Erc2/Wasf1/Neurl1a/Syn1	65
BP	GO:0048872	homeostasis of number of cells	53/1335	369/22893	1.19362e-09	9.19253e-08	6.5848e-08	Crispld1/Itgam/Adgrg1/Mertk/Slc40a1/Ccr2/Adgrf5/Kit/Axl/Vegfa/Mafb/P2ry14/Col14a1/Anxa1/Ampd3/Hmox1/Tgfbr3/Kitl/Gas2l1/Casp3/Gata2/Mpig6b/Plcb1/Cxcr2/Alas2/F2r/Mpl/Lipa/Nbea/Trim58/Fech/Cadps2/Inhba/Sox6/Rag1/Dyrk3/Hbb-b1/Epb42/Gfi1b/Rhag/Zfpm1/Gata1/Ank1/Tex15/Klf1/Tal1/Slc4a1/Spta1/Rhd/Trim10/Fam210b/Hba-a1/Lmo1	53
BP	GO:0022604	regulation of cell morphogenesis	50/1335	338/22893	1.27094e-09	9.65208e-08	6.91398e-08	Fgd4/Dock5/Fam171a1/Fzd4/Myo9a/Parvb/P2ry1/Kit/Hpn/Kdr/Dab2/Arap3/Vegfa/Shroom3/Dlc1/Rhobtb1/Plxna4/Fermt2/Csf1r/Plxnb1/Myo10/Plxna1/Anxa1/Olfm4/Met/Cdc42ep2/Bcar1/Myh10/Fmnl2/Dock1/Eps8/Mpl/Cdc42ep1/Eef2k/Fbln1/Epb41/Rnd1/Cdc42ep4/Kalrn/Ccl24/Rhou/Epb42/Bves/Spta1/Cldn13/Lims2/Ache/Ilk/Plxnb3/Ccl3	50
BP	GO:0030218	erythrocyte differentiation	30/1335	147/22893	1.48453e-09	1.11197e-07	7.9653e-08	Adgrf5/Kit/Vegfa/Mafb/Tgfbr3/Gas2l1/Casp3/Gata2/Mpig6b/Plcb1/Alas2/Trim58/Fech/Inhba/Sox6/Dyrk3/Hbb-b1/Epb42/Gfi1b/Rhag/Zfpm1/Gata1/Ank1/Klf1/Tal1/Slc4a1/Rhd/Trim10/Fam210b/Hba-a1	30
BP	GO:0051047	positive regulation of secretion	57/1335	415/22893	1.56509e-09	1.15647e-07	8.28407e-08	Abat/Itgam/Bmp6/Gja1/Rab27b/Hfe/Hcar2/Cd177/P2ry1/Septin5/Lrp1/Slc6a4/Adrb1/Fgfr4/Bmp2/Dab2/Edn3/Arrb1/Camk2n1/Tlr4/Cd33/Frmd4a/Trpm2/Cxcl12/C1qtnf12/Gab2/Ms4a2/Gata2/Itgb2l/Myh10/Pparg/Itsn1/Crhr1/Tm7sf3/Scamp5/C1qtnf1/S100a8/S100a9/Pfkm/Fcer1a/Tfr2/Sytl4/Mmp13/Aqp1/Ano1/Klrc2/Tnfrsf11a/Pex5l/Lgals3/Cadps2/P2ry2/Gata1/Il1b/Klrc3/Adora2b/Oxtr/Sphk1	57
BP	GO:0001655	urogenital system development	54/1335	386/22893	2.1778e-09	1.57065e-07	1.12509e-07	Npnt/Tcf21/Gdf6/Bmp6/Sfrp1/Angpt1/Itga8/Mmp9/Wt1/Lrp4/Bmp2/Ace/Vegfa/Col4a1/Fras1/Angpt2/Lin28a/Id4/Anxa1/Agtr1a/Prom1/Plce1/Ptk7/Gata2/Tek/Frem2/Pdgfd/Vcan/Cxcr2/Nid1/Cep290/Zbtb16/Fat4/Ctnnd1/Fbn1/Aqp1/Gpc3/Prlr/Aqp11/Gsta3/Arg2/Igf1r/Epha7/Ednra/Tshz3/Wnt2b/C3ar1/Myocd/Mmp17/Adamts16/Crlf1/Schip1/Ilk/Wnt9b	54
BP	GO:0007204	positive regulation of cytosolic calcium ion concentration	51/1335	354/22893	2.20405e-09	1.57065e-07	1.12509e-07	Ackr3/Cav1/Gp5/Fpr2/C5ar1/Gja1/Ccr3/Aplnr/Ccr2/Asph/P2ry1/P2rx1/Lrp1/F2rl2/Kdr/Adrb1/Gp1bb/F2rl3/Gp1ba/Fpr1/Agtr1a/Trpm2/Trpc6/C5ar2/Ms4a2/Gp9/Gata2/Cemip/Crhr1/Cxcr2/C1qtnf1/Slc8a1/F2r/Xcr1/Gpr35/Clec4b1/Adra1d/Htr2a/Trpv3/Cmklr1/Ednra/Grin2c/P2ry2/Ccr1l1/Gata1/Il1b/Ric3/C3ar1/Oxtr/Epor/Ccl3	51
BP	GO:0051480	regulation of cytosolic calcium ion concentration	55/1335	397/22893	2.21178e-09	1.57065e-07	1.12509e-07	Ackr3/Cav1/Gp5/Fpr2/C5ar1/Gja1/Ccr3/Kcnh1/Aplnr/Ccr2/Asph/P2ry1/P2rx1/Lrp1/F2rl2/Kdr/Atp2b4/Adrb1/Gp1bb/F2rl3/Gp1ba/Fpr1/Cav2/Agtr1a/Trpm2/Trpc6/C5ar2/Ms4a2/Gp9/Gata2/Cemip/Crhr1/Cxcr2/C1qtnf1/Slc8a1/F2r/Xcr1/Gpr35/Clec4b1/Adra1d/Htr2a/Trpv3/Cmklr1/Ednra/Grin2c/P2ry2/Ccr1l1/Gata1/Il1b/Ric3/C3ar1/Oxtr/Epor/Tmem178/Ccl3	55
BP	GO:0006939	smooth muscle contraction	26/1335	117/22893	2.73145e-09	1.91482e-07	1.37162e-07	Npnt/Cav1/Abat/Dock5/Kit/P2rx1/Gucy1a1/Atp2b4/Adrb1/Ptgs1/Flt1/Edn3/Itga2/Tifab/Irag1/Dock4/Slc8a1/F2r/Prkg1/Htr2a/Ednra/Tshz3/Myocd/Adora2b/Oxtr/Sphk1	26
BP	GO:0033674	positive regulation of kinase activity	58/1335	434/22893	3.17339e-09	2.19647e-07	1.57338e-07	Chil1/Pde5a/Fgd4/Thbs1/Angpt1/Mertk/Sash1/Prox1/Fzd4/Lilra5/Kit/Axl/Kdr/Atp2b4/Cd300a/Fgfr4/Ace/Vegfa/Flt1/Edn3/Slc11a1/Fermt2/Flt4/Csf1r/Tlr4/Met/Agtr1a/Kitl/Ppp1r9a/Acsl1/Tie1/Tek/Cemip/Card10/Ltf/Pdgfd/Epha2/Tom1l1/Fcer1a/Fbn1/Tnfrsf11a/Prlr/Htr2a/Igf1r/Gab1/Kif14/Epha7/Epha3/Erbb2/Ntrk2/Fgf18/Stil/Il1b/Pdgfc/Cdc6/Ephb1/Ilk/Neurl1a	58
BP	GO:0070374	positive regulation of ERK1 and ERK2 cascade	38/1335	227/22893	3.97992e-09	2.72028e-07	1.94859e-07	Npnt/Ackr3/Chil1/Ccl6/Angpt1/P2ry1/Lrp1/Kdr/Fgfr4/Bmp2/Ccl9/Vegfa/Arrb1/Fermt2/Flt4/Csf1r/Tlr4/Gcnt2/Cxcl12/Spry2/C5ar2/Tek/Pdgfd/Garem1/F2r/Alox15/Cysltr2/Tnfrsf11a/Slc30a10/Htr2a/Ccl24/Ednra/Ccr1l1/Fgf18/Il1b/Pdgfc/Epor/Ccl3	38
BP	GO:0045785	positive regulation of cell adhesion	62/1335	482/22893	4.10665e-09	2.77224e-07	1.98581e-07	Npnt/Cav1/Gm5150/Mmrn1/Elane/Ccdc80/Alox5/Adgrg1/Thbs1/Angpt1/Dock5/Ccr2/Tjp1/Ctsg/Kdr/Cd244a/Dab2/Vegfa/Selp/Vcam1/Gp1ba/Nlrp3/Tnfrsf14/Itga5/Ank3/Fermt2/Myo10/Itga2/Gcnt2/Anxa1/Plpp3/Olfm4/Cxcl12/Cyth3/Tek/Dysf/Dock1/Sirpb1b/Trem1/Zfhx3/Egflam/Nid1/Zbtb16/Jup/Alox15/Sirpb1c/Hacd1/Emilin1/Fbln1/Emilin2/Rag1/Fut1/Erbb2/Blm/Il1b/Slc4a1/Cd59b/Spta1/Ptpru/Lims2/Fstl3/Ilk	62
BP	GO:0050678	regulation of epithelial cell proliferation	55/1335	404/22893	4.17094e-09	2.78131e-07	1.99231e-07	Cav1/Lrg1/Bmp6/Gja1/Alox5/Sfrp1/Ccr3/Thbs1/Aplnr/Mmrn2/Prox1/Hpn/Jcad/Xdh/Kdr/Bmp2/Dab2/Vegfa/Flt1/Cav2/Flt4/Sema5a/Agtr1a/Cxcl12/Ptprm/Hmox1/Tgfbr3/C5ar2/Gata2/Tie1/Tek/Dysf/Pparg/Eng/Klf9/Atp7a/Iqgap3/Wnt7a/Cldn1/Gpc3/Aqp11/Cxadr/Wnt2/Scn5a/Mcc/Fut1/Ccl24/Ednra/Erbb2/Fgf18/Cdh3/Adora2b/Lims2/Plxnb3/Twist1	55
BP	GO:0035924	cellular response to vascular endothelial growth factor stimulus	18/1335	60/22893	4.81787e-09	3.17399e-07	2.2736e-07	Cadm4/Ccbe1/Jcad/Xdh/Kdr/Atp2b4/Vegfa/Flt1/Flt4/Ramp2/Anxa1/Spry2/Sema6a/Adamts3/Gab1/Tspan12/Hspb1/Sphk1	18
BP	GO:0001763	morphogenesis of a branching structure	40/1335	249/22893	5.31626e-09	3.46064e-07	2.47892e-07	Ntn4/Npnt/Sema3a/Tcf21/Sfrp1/Angpt1/Prox1/Wt1/Kdr/Bmp2/Vegfa/Tmtc3/Flt1/Col4a1/Sema5a/Plxna1/Met/Agtr1a/Cxcl12/Spry2/Tie1/Sema3c/Tek/Lrp5/Eng/Epha2/Fat4/Hgf/Gpc3/Lama1/Wnt2/Mycn/Epha7/Ednra/Cpe/Wnt2b/Il1b/Adamts16/Ilk/Wnt9b	40
BP	GO:0050673	epithelial cell proliferation	61/1335	476/22893	6.31899e-09	4.06497e-07	2.91182e-07	Cav1/Lrg1/Bmp6/Gja1/Alox5/Sfrp1/Ccr3/Thbs1/Aplnr/Mmrn2/Prox1/Kit/Hpn/Jcad/Xdh/Col8a2/Kdr/Bmp2/Dab2/Vstm4/Vegfa/Flt1/Cav2/Scarb1/Flt4/Sema5a/Agtr1a/Cxcl12/Ptprm/Hmox1/Tgfbr3/C5ar2/Gata2/Tie1/Tek/Dysf/Pparg/Eng/Klf9/Atp7a/Epha2/Iqgap3/Wnt7a/Cldn1/Hgf/Gpc3/Aqp11/Cxadr/Wnt2/Scn5a/Mcc/Fut1/Ccl24/Ednra/Erbb2/Fgf18/Cdh3/Adora2b/Lims2/Plxnb3/Twist1	61
BP	GO:0072001	renal system development	49/1335	344/22893	6.62806e-09	4.21104e-07	3.01646e-07	Npnt/Tcf21/Gdf6/Bmp6/Sfrp1/Angpt1/Itga8/Mmp9/Wt1/Lrp4/Bmp2/Ace/Vegfa/Col4a1/Fras1/Angpt2/Lin28a/Agtr1a/Prom1/Plce1/Ptk7/Tek/Frem2/Pdgfd/Vcan/Cxcr2/Nid1/Cep290/Zbtb16/Fat4/Ctnnd1/Fbn1/Aqp1/Gpc3/Aqp11/Gsta3/Arg2/Epha7/Ednra/Tshz3/Wnt2b/C3ar1/Myocd/Mmp17/Adamts16/Crlf1/Schip1/Ilk/Wnt9b	49
BP	GO:0002274	myeloid leukocyte activation	41/1335	261/22893	6.70008e-09	4.21104e-07	3.01646e-07	Cd300lb/Slc7a2/C5ar1/Pilrb1/Itgam/Thbs1/Ccr2/Adgrf5/Cd177/Fcgr3/Kit/Ctsg/Cd244a/Cd300a/Mmp8/Slc11a1/Lbp/Clec4d/Tlr4/Anxa1/Cd33/Hmox1/Gab2/Ms4a2/Gata2/Itgb2l/Dysf/Pparg/Fcgr4/Crhr1/Il1rl1/Cxcr2/Tyrobp/Nectin2/Fcer1a/Camp/Gata1/Adora2b/Enpp3/Fer/Sphk1	41
BP	GO:0007160	cell-matrix adhesion	38/1335	233/22893	8.34512e-09	5.18535e-07	3.71438e-07	Npnt/Gp5/Tnxb/Sned1/Itgam/Thbs1/Frem1/Itga8/Vcl/Lrp1/Kdr/Itga9/Itgb5/Vegfa/Vcam1/Nid2/Dlc1/Itga5/Fermt2/Itgad/Itga2/Itga1/Itgb2l/Tek/Trem1/Itga2b/Nid1/Sorbs1/Ston1/Epdr1/Jup/Emilin1/Thsd1/Epha3/Fut1/Adamts9/Nexmif/Ilk	38
BP	GO:0006940	regulation of smooth muscle contraction	19/1335	69/22893	8.81788e-09	5.41754e-07	3.8807e-07	Npnt/Cav1/Abat/Dock5/Kit/P2rx1/Gucy1a1/Adrb1/Ptgs1/Flt1/Itga2/Irag1/Dock4/F2r/Prkg1/Myocd/Adora2b/Oxtr/Sphk1	19
BP	GO:0040013	negative regulation of locomotion	48/1335	339/22893	1.1459e-08	6.96199e-07	4.98702e-07	Sema3d/Sema3a/Sfrp1/Adgrg1/Thbs1/Mmrn2/Sema6d/Dach1/Lrp1/Atp2b4/Cd300a/Arap3/Dlc1/Mmp28/Angpt2/Atp1b2/Sema5a/Cxcl12/Ptprm/Tgfbr3/C5ar2/Sema3f/Tie1/Sema3c/Mctp1/Card10/Pparg/Eng/Cldn5/Plcb1/Dnaja4/Jup/Slit1/Sema6a/Emilin1/Nav3/Prkg1/Fbln1/Emilin2/Nbl1/Mcc/Adamts9/Nexmif/Myocd/Ptpru/Ilk/Plxnb3/Stard13	48
BP	GO:0002685	regulation of leukocyte migration	37/1335	226/22893	1.17617e-08	7.06735e-07	5.06249e-07	Elane/C5ar1/Thbs1/Ccr2/Mmp9/Cd300a/Vegfa/Selp/Gp1ba/Plvap/Mmp28/Tnfrsf14/Edn3/Lbp/Csf1r/Itga2/Anxa1/Cxcl12/Kitl/Mtus1/C5ar2/Dysf/Pdgfd/Trem1/Plcb1/Cxcr2/Jam2/Emilin1/Lgals3/Nbl1/Cmklr1/Ccl24/Ednra/Ccr1l1/Il1b/C3ar1/Lyve1	37
BP	GO:0001822	kidney development	47/1335	329/22893	1.22457e-08	7.27818e-07	5.21351e-07	Npnt/Tcf21/Gdf6/Bmp6/Sfrp1/Angpt1/Itga8/Mmp9/Wt1/Lrp4/Bmp2/Ace/Vegfa/Fras1/Angpt2/Lin28a/Agtr1a/Prom1/Plce1/Ptk7/Tek/Frem2/Pdgfd/Vcan/Cxcr2/Nid1/Cep290/Zbtb16/Fat4/Ctnnd1/Fbn1/Aqp1/Gpc3/Aqp11/Gsta3/Arg2/Epha7/Ednra/Tshz3/Wnt2b/C3ar1/Mmp17/Adamts16/Crlf1/Schip1/Ilk/Wnt9b	47
BP	GO:0002455	humoral immune response mediated by circulating immunoglobulin	25/1335	117/22893	1.28118e-08	7.53278e-07	5.39589e-07	Ighv10-1/C1qc/C1qb/Ighv1-74/Ighv3-5/Ighv1-55/Ighv1-76/Ighv10-3/Ighg2c/Ighv1-5/Ighv2-2/Ighv9-1/Ighv14-2/Ighv9-3/Ighv5-9/Ighv1-77/Ighv1-12/Ighv9-4/Ighv1-49/Trdv4/Ighv1-53/Ighv1-56/Ighv7-3/Ighv7-1/Ighv1-78	25
BP	GO:0006874	cellular calcium ion homeostasis	62/1335	500/22893	1.67038e-08	9.71662e-07	6.96022e-07	Ackr3/Cav1/Gp5/Fpr2/C5ar1/Gja1/Ccr3/Kcnh1/Aplnr/Ccr2/Asph/P2ry1/P2rx1/Lrp1/F2rl2/Kdr/Atp2b4/Adrb1/Gp1bb/F2rl3/Gp1ba/Fpr1/Edn3/Atp7b/Cav2/Cdh5/Dmpk/Agtr1a/Trpm2/Trpc6/C5ar2/Ms4a2/Gp9/Gata2/Cemip/Crhr1/Cxcr2/C1qtnf1/Slc8a1/F2r/Xcr1/Gpr35/Clec4b1/Adra1d/Htr2a/Trpv3/Cmklr1/Slc24a3/Ednra/Slc24a5/Grin2c/P2ry2/Ccr1l1/Gata1/Il1b/Ric3/C3ar1/Xk/Oxtr/Epor/Tmem178/Ccl3	62
BP	GO:0048821	erythrocyte development	15/1335	45/22893	1.86056e-08	1.06023e-06	7.59463e-07	Adgrf5/Alas2/Trim58/Sox6/Hbb-b1/Epb42/Rhag/Gata1/Ank1/Klf1/Tal1/Slc4a1/Rhd/Fam210b/Hba-a1	15
BP	GO:0008037	cell recognition	37/1335	230/22893	1.90019e-08	1.06023e-06	7.59463e-07	Sema3a/Spon2/Cadm1/Fcgr3/Fcgr1/Scarb1/Sema5a/Cd209b/Casp3/Ighv10-1/Ighv1-74/Ighv3-5/Ighv1-55/Ighv1-76/Ncam1/Ighv10-3/Ighg2c/Ighv1-5/Lgals3/Ighv2-2/Epha3/Ighv9-1/Ighv14-2/Ighv9-3/Ighv5-9/Ighv1-77/Ighv1-12/Ighv9-4/Ighv1-49/Trdv4/Ighv1-53/Ighv1-56/Ighv7-3/Celsr3/Ephb1/Ighv7-1/Ighv1-78	37
BP	GO:0050920	regulation of chemotaxis	37/1335	230/22893	1.90019e-08	1.06023e-06	7.59463e-07	Sema3d/Sema3a/C5ar1/Thbs1/Ccr2/Sema6d/Kdr/Vegfa/Mmp28/Edn3/Plxna4/Lbp/Csf1r/Angpt2/Sema5a/Itga2/Met/Cxcl12/Mtus1/C5ar2/Sema3f/Sema3c/Dysf/Pdgfd/Trem1/Cxcr2/Slit1/Sema6a/Nbl1/Cmklr1/Ednra/Hspb1/Ccr1l1/Nova2/Fgf18/Il1b/C3ar1	37
BP	GO:0061138	morphogenesis of a branching epithelium	37/1335	230/22893	1.90019e-08	1.06023e-06	7.59463e-07	Ntn4/Npnt/Sema3a/Tcf21/Sfrp1/Angpt1/Prox1/Wt1/Kdr/Bmp2/Vegfa/Tmtc3/Flt1/Col4a1/Sema5a/Plxna1/Met/Agtr1a/Cxcl12/Spry2/Tie1/Sema3c/Tek/Lrp5/Eng/Epha2/Fat4/Hgf/Gpc3/Lama1/Wnt2/Mycn/Ednra/Wnt2b/Adamts16/Ilk/Wnt9b	37
BP	GO:0018108	peptidyl-tyrosine phosphorylation	46/1335	323/22893	1.92429e-08	1.06283e-06	7.61326e-07	Cav1/Cadm4/Bmp6/Sfrp1/Angpt1/Lrp4/Lilra5/Kit/Kdr/Clec4n/Cd300a/Fgfr4/Ace/Vegfa/Flt1/Tnfrsf14/Itga5/Cav2/Flt4/Csf1r/Tlr4/Plpp3/Agtr1a/Kitl/Itgb2l/Tek/Pdgfd/Cbl/Fcer1a/Ctnnd1/Sh2d1b1/Hgf/Prlr/Htr2a/Bmx/Igf1r/Aatk/Epha7/Epha3/Dyrk3/Erbb2/Gata1/Pdgfc/Crlf1/Fer/Neurl1a	46
BP	GO:0018212	peptidyl-tyrosine modification	46/1335	326/22893	2.56472e-08	1.40239e-06	1.00456e-06	Cav1/Cadm4/Bmp6/Sfrp1/Angpt1/Lrp4/Lilra5/Kit/Kdr/Clec4n/Cd300a/Fgfr4/Ace/Vegfa/Flt1/Tnfrsf14/Itga5/Cav2/Flt4/Csf1r/Tlr4/Plpp3/Agtr1a/Kitl/Itgb2l/Tek/Pdgfd/Cbl/Fcer1a/Ctnnd1/Sh2d1b1/Hgf/Prlr/Htr2a/Bmx/Igf1r/Aatk/Epha7/Epha3/Dyrk3/Erbb2/Gata1/Pdgfc/Crlf1/Fer/Neurl1a	46
BP	GO:0045123	cellular extravasation	20/1335	81/22893	2.76499e-08	1.49693e-06	1.07228e-06	Elane/Itgam/Ccr2/Trem3/Cd177/Selp/Vcam1/Gp1ba/Plvap/Cxcl12/Itga1/Itgb2l/Pdgfd/Trem1/Plcb1/Prtn3/Jam2/Add2/Lyve1/Fer	20
BP	GO:0090100	positive regulation of transmembrane receptor protein serine/threonine kinase signaling pathway	25/1335	122/22893	3.10977e-08	1.66708e-06	1.19416e-06	Npnt/Lrg1/Gdf6/Bmp6/Thbs1/Hfe/Itga8/Kdr/Bmp2/Dab2/Gata6/Cdh5/Hipk2/Tgfbr3/Zfp423/Pparg/Eng/Gpc3/Gdf3/Inhba/Kcp/Myocd/Elapor2/Ube2o/Ilk	25
BP	GO:0002444	myeloid leukocyte mediated immunity	25/1335	123/22893	3.68945e-08	1.95863e-06	1.40301e-06	Cd300lb/Elane/Itgam/Spon2/Ccr2/Trem3/Cd177/Fcgr3/Kit/Ctsg/Cd300a/Ace/Fcgr1/Hmox1/Gab2/Ms4a2/Gata2/Itgb2l/Crhr1/Trem1/Tyrobp/Fcer1a/Gata1/Adora2b/Fer	25
BP	GO:0045216	cell-cell junction organization	35/1335	216/22893	3.78961e-08	1.97349e-06	1.41365e-06	Cav1/Bmp6/Gja1/Vcl/Aplnr/Tjp1/Cd177/Ace/Vegfa/Fermt2/Cdh5/Csf1r/Ramp2/Cldn15/Cldn5/Cdh8/Svep1/Epha2/F2r/Prtn3/Jup/Ctnnd1/Ugt8a/Cldn1/Mpdz/Cdh6/Snai1/Cxadr/Shroom2/Pard3/Il1b/Micall2/Cldn13/Lims2/Perp	35
BP	GO:0050679	positive regulation of epithelial cell proliferation	35/1335	216/22893	3.78961e-08	1.97349e-06	1.41365e-06	Cav1/Lrg1/Bmp6/Sfrp1/Ccr3/Aplnr/Prox1/Hpn/Jcad/Kdr/Bmp2/Vegfa/Cav2/Flt4/Sema5a/Agtr1a/Cxcl12/Hmox1/C5ar2/Gata2/Dysf/Atp7a/Iqgap3/Wnt7a/Cldn1/Cxadr/Wnt2/Scn5a/Ccl24/Erbb2/Fgf18/Cdh3/Adora2b/Plxnb3/Twist1	35
BP	GO:0007264	small GTPase mediated signal transduction	55/1335	431/22893	4.0544e-08	2.09146e-06	1.49816e-06	Cadm4/Adgrg1/Dock5/F2rl2/Adrb1/Arap3/F2rl3/Dlc1/Psd3/Arhgap19/Rhobtb1/Arrb1/Rasgrp4/Met/Agtr1a/Arhgef12/Hmox1/Kitl/Plce1/Cyth3/Stard8/Rapgef5/Spry2/Tiam2/Cdc42bpa/Cdc42ep2/Rab4a/Itsn1/Dock1/Eps8/Dock4/Cbl/Garre1/Ophn1/Cgnl1/F2r/Dock7/Iqgap3/Gpr35/Dgki/Cdc42ep1/Amot/Aatk/Kif14/Rnd1/Cdc42ep4/Kalrn/Farp2/Rhou/Ednra/Erbb2/Syngap1/Ssx2ip/Wasf1/Stard13	55
BP	GO:0001938	positive regulation of endothelial cell proliferation	22/1335	99/22893	4.47417e-08	2.28643e-06	1.63782e-06	Cav1/Lrg1/Bmp6/Ccr3/Aplnr/Prox1/Jcad/Kdr/Bmp2/Vegfa/Cav2/Flt4/Sema5a/Agtr1a/Cxcl12/Hmox1/Gata2/Dysf/Wnt2/Ccl24/Adora2b/Plxnb3	22
BP	GO:0007411	axon guidance	39/1335	258/22893	4.54748e-08	2.30237e-06	1.64924e-06	Sema3d/Sema3a/Flrt2/Lama2/Sema6d/Lrp1/Vegfa/Edn3/Plxna4/Ank3/Csf1r/Plxnb1/Sema5a/Plxna1/Cxcl12/Ptprm/Sema3f/Sema3c/Myh10/Cdh4/Slit3/Epha2/Etv1/Slit1/Sema6a/Lama1/Ncam1/Unc5a/Epha7/Kalrn/Epha3/Ednra/Boc/Erbb2/Nova2/Lgi1/Celsr3/Ephb1/Plxnb3	39
BP	GO:0097485	neuron projection guidance	39/1335	259/22893	5.05828e-08	2.53749e-06	1.81766e-06	Sema3d/Sema3a/Flrt2/Lama2/Sema6d/Lrp1/Vegfa/Edn3/Plxna4/Ank3/Csf1r/Plxnb1/Sema5a/Plxna1/Cxcl12/Ptprm/Sema3f/Sema3c/Myh10/Cdh4/Slit3/Epha2/Etv1/Slit1/Sema6a/Lama1/Ncam1/Unc5a/Epha7/Kalrn/Epha3/Ednra/Boc/Erbb2/Nova2/Lgi1/Celsr3/Ephb1/Plxnb3	39
BP	GO:0043535	regulation of blood vessel endothelial cell migration	21/1335	93/22893	6.71466e-08	3.3378e-06	2.39093e-06	Alox12/Thbs1/Angpt1/Mmrn2/Jcad/Kdr/Atp2b4/Vegfa/Angpt2/Anxa1/Hmox1/Gata2/Card10/Pparg/Epha2/Jup/Amot/Srpx2/Hspb1/Fgf18/Stard13	21
BP	GO:0071526	semaphorin-plexin signaling pathway	15/1335	49/22893	6.81512e-08	3.35721e-06	2.40484e-06	Sema3d/Sema3a/Sema6d/Plxna4/Plxnb1/Sema5a/Plxna1/Met/Sema3f/Sema3c/Sema6a/Ncam1/Farp2/Ednra/Plxnb3	15
BP	GO:0031349	positive regulation of defense response	42/1335	294/22893	7.22712e-08	3.52481e-06	2.52489e-06	Pde5a/Gja1/Cadm1/Ccr2/Mmrn2/Trem3/Lilra5/Fcgr3/Clec4n/Mmp8/Ace/Ifi204/Camk2n1/Fcgr1/Lbp/Tlr8/Itga2/Tlr4/Klrb1c/Alox5ap/Il1rl1/Tyrobp/Nlrp1a/S100a8/S100a9/Nectin2/Klre1/Fcer1a/Ifi207/Sh2d1b1/Klrc2/Emilin1/Tnfrsf11a/Klri2/Emilin2/Ccl24/Ednra/Il1b/Klrc3/Adora2b/Fabp4/Ccl3	42
BP	GO:0007416	synapse assembly	32/1335	192/22893	7.3297e-08	3.52481e-06	2.52489e-06	Lrrn1/Shank3/Flrt2/Fzd1/Sdk2/Cadm1/Lrp4/Pcdh17/Gpc4/Adgrl3/Plxnb1/Ppp1r9a/Lrrn3/Sdk1/Adgrl2/Nptxr/Wnt7a/Nrg2/Eef2k/Add2/Bsn/Epha7/Clstn3/Srpx2/Clstn2/Adgrb2/Ntrk2/St8sia2/Asic2/Oxtr/Ache/Ephb1	32
BP	GO:0016525	negative regulation of angiogenesis	23/1335	110/22893	7.41318e-08	3.52481e-06	2.52489e-06	Alox5/Thbs1/Ccr2/Stab1/Atp2b4/Ngp/Col4a2/Flt1/Angpt2/Ptprm/Spry2/Tie1/Tek/Pparg/Cldn5/Epha2/Sema6a/Emilin1/Amot/Adamts9/Adgrb2/Minar1/Stard13	23
BP	GO:0034446	substrate adhesion-dependent cell spreading	23/1335	110/22893	7.41318e-08	3.52481e-06	2.52489e-06	Ntn4/Sfrp1/Mertk/Itga8/Dock5/Fzd4/Parvb/Axl/Dab2/Megf9/Fermt2/Olfm4/Fndc3b/Bcar1/Tek/Dock1/Fbln1/Kif14/Micall2/Bves/Lims2/Fer/Ilk	23
BP	GO:0055076	transition metal ion homeostasis	26/1335	137/22893	8.568e-08	4.03878e-06	2.89306e-06	Bmp6/Hfe/Slc40a1/Mt1/Lcn2/Atp7b/Slc11a1/Hmox1/Mt2/Steap3/Ltf/Slc39a8/Alas2/Atp7a/Ncoa4/Slc6a9/Tfr2/Slc30a10/Scara5/Fech/Epb42/Slc30a2/Rhag/Ank1/Rhd/Erfe	26
BP	GO:2000181	negative regulation of blood vessel morphogenesis	23/1335	112/22893	1.05178e-07	4.91548e-06	3.52106e-06	Alox5/Thbs1/Ccr2/Stab1/Atp2b4/Ngp/Col4a2/Flt1/Angpt2/Ptprm/Spry2/Tie1/Tek/Pparg/Cldn5/Epha2/Sema6a/Emilin1/Amot/Adamts9/Adgrb2/Minar1/Stard13	23
BP	GO:0002468	dendritic cell antigen processing and presentation	9/1335	17/22893	1.20506e-07	5.58411e-06	4.00001e-06	Clec4a3/Clec4a1/Thbs1/Fgl2/Clec4a2/Slc11a1/Fcgr4/Clec4b1/Cd68	9
BP	GO:1901343	negative regulation of vasculature development	23/1335	113/22893	1.2485e-07	5.73681e-06	4.1094e-06	Alox5/Thbs1/Ccr2/Stab1/Atp2b4/Ngp/Col4a2/Flt1/Angpt2/Ptprm/Spry2/Tie1/Tek/Pparg/Cldn5/Epha2/Sema6a/Emilin1/Amot/Adamts9/Adgrb2/Minar1/Stard13	23
BP	GO:0006959	humoral immune response	45/1335	333/22893	1.31689e-07	6.00064e-06	4.29839e-06	Ppbp/Elane/Alox5/Spon2/Fcnb/Pf4/Ccr2/Ctsg/Fcna/Gata6/C6/Cd5l/Cxcl12/Wfdc21/Ighv10-1/Ltf/C1qc/C1qb/Ighv1-74/S100a9/Ighv3-5/Ighv1-55/Ighv1-76/Ighv10-3/Ighg2c/Ighv1-5/Lgals3/Ighv2-2/Ighv9-1/Camp/Ighv14-2/Ighv9-3/Ighv5-9/Ighv1-77/Ighv1-12/Ighv9-4/Ighv1-49/Il1b/Cd59b/Trdv4/Ighv1-53/Ighv1-56/Ighv7-3/Ighv7-1/Ighv1-78	45
BP	GO:0090092	regulation of transmembrane receptor protein serine/threonine kinase signaling pathway	38/1335	258/22893	1.34618e-07	6.0834e-06	4.35767e-06	Npnt/Cav1/Lrg1/Fzd1/Gdf6/Bmp6/Sfrp1/Thbs1/Hfe/Itga8/Lrp1/Kdr/Bmp2/Dab2/Gata6/Cav2/Cdh5/Hipk2/Tgfbr3/Spry2/Zfp423/Vasn/Pparg/Eng/Fbn1/Emilin1/Gpc3/Grem2/Gdf3/Nbl1/Il17rd/Inhba/Kcp/Myocd/Elapor2/Ube2o/Fstl3/Ilk	38
BP	GO:0030336	negative regulation of cell migration	41/1335	291/22893	1.5128e-07	6.78032e-06	4.85689e-06	Sema3a/Sfrp1/Adgrg1/Thbs1/Mmrn2/Sema6d/Dach1/Lrp1/Atp2b4/Cd300a/Arap3/Dlc1/Mmp28/Angpt2/Atp1b2/Cxcl12/Ptprm/Tgfbr3/C5ar2/Tie1/Mctp1/Card10/Pparg/Eng/Cldn5/Plcb1/Dnaja4/Jup/Emilin1/Nav3/Prkg1/Emilin2/Nbl1/Mcc/Adamts9/Nexmif/Myocd/Ptpru/Ilk/Plxnb3/Stard13	41
BP	GO:0007162	negative regulation of cell adhesion	43/1335	313/22893	1.563e-07	6.94836e-06	4.97725e-06	Clec4g/Abat/Pde5a/Bmp6/Alox12/Thbs1/Angpt1/Hfe/Fgl2/Fzd4/Lrp1/Ctsg/Cd300a/Bmp2/Vegfa/Dlc1/Tnfrsf14/Plxna4/Plxnb1/Angpt2/Sema5a/Plxna1/Gcnt2/Anxa1/Cxcl12/Casp3/Bcar1/C1qtnf1/Pla2g2f/Jam2/Sema6a/Prkg1/Fbln1/Arg2/Lgals3/Serpine2/Rnd1/Erbb2/Ccm2l/Hspb1/Nexmif/Plxnb3/Tarm1	43
BP	GO:0043300	regulation of leukocyte degranulation	16/1335	59/22893	1.65136e-07	7.28195e-06	5.21622e-06	Itgam/Ccr2/Cd177/Cd300a/Hmox1/Gab2/Ms4a2/Gata2/Itgb2l/Crhr1/Fcer1a/Klrc2/Gata1/Klrc3/Adora2b/Fer	16
BP	GO:1901890	positive regulation of cell junction assembly	24/1335	124/22893	1.81453e-07	7.93748e-06	5.68578e-06	Lrrn1/Cav1/Flrt2/Kdr/Vegfa/Adgrl3/Fermt2/Tek/Lrrn3/Cldn5/Adgrl2/Epha2/Wnt7a/Cldn1/Eef2k/Clstn3/Srpx2/Clstn2/Adgrb2/Ntrk2/St8sia2/Asic2/Oxtr/Ephb1	24
BP	GO:2000146	negative regulation of cell motility	42/1335	304/22893	1.85625e-07	8.05556e-06	5.77036e-06	Sema3a/Sfrp1/Adgrg1/Thbs1/Mmrn2/Sema6d/Dach1/Lrp1/Atp2b4/Cd300a/Arap3/Dlc1/Mmp28/Angpt2/Atp1b2/Cxcl12/Ptprm/Tgfbr3/C5ar2/Tie1/Mctp1/Card10/Pparg/Eng/Cldn5/Plcb1/Dnaja4/Jup/Emilin1/Nav3/Prkg1/Fbln1/Emilin2/Nbl1/Mcc/Adamts9/Nexmif/Myocd/Ptpru/Ilk/Plxnb3/Stard13	42
BP	GO:0043534	blood vessel endothelial cell migration	23/1335	116/22893	2.06084e-07	8.80364e-06	6.30623e-06	Alox12/Thbs1/Angpt1/Mmrn2/Jcad/Kdr/Atp2b4/Vegfa/Cdh5/Scarb1/Angpt2/Anxa1/Hmox1/Gata2/Card10/Pparg/Epha2/Jup/Amot/Srpx2/Hspb1/Fgf18/Stard13	23
BP	GO:0050764	regulation of phagocytosis	23/1335	116/22893	2.06084e-07	8.80364e-06	6.30623e-06	Gm5150/Mertk/Fcgr3/Lrp1/Cd300a/Siglece/Slc11a1/Pros1/Fcgr1/Scarb1/Lbp/Itga2/Cd209b/Gata2/Rab31/Dysf/Pparg/Sirpb1b/Prtn3/Alox15/Sirpb1c/Il1b/Sphk1	23
BP	GO:0071900	regulation of protein serine/threonine kinase activity	46/1335	351/22893	2.37736e-07	1.00771e-05	7.21842e-06	Cav1/Tnxb/Pde5a/Fgd4/Sfrp1/Thbs1/Sash1/Prox1/Fzd4/Kit/Atp2b4/Cd300a/Bmp2/Dab2/Vegfa/Flt1/Edn3/Fermt2/Csf1r/Tlr4/Kitl/Spry2/Casp3/Acsl1/Cemip/Prkar2b/Lrp5/Pparg/Ltf/Pdgfd/Slc8a1/Ccne2/Fcer1a/Tnfrsf11a/Htr2a/Gab1/Ccne1/Erbb2/Fgf18/Stil/Blm/Il1b/Myocd/Pdgfc/Cdc6/Ilk	46
BP	GO:0002043	blood vessel endothelial cell proliferation involved in sprouting angiogenesis	10/1335	23/22893	2.49999e-07	1.05153e-05	7.53236e-06	Thbs1/Aplnr/Mmrn2/Jcad/Vegfa/Sema5a/Agtr1a/Hmox1/Gata2/Epha2	10
BP	GO:0022407	regulation of cell-cell adhesion	56/1335	468/22893	2.70909e-07	1.12093e-05	8.02947e-06	Clec4g/Cav1/Abat/Gm5150/Mmrn1/Elane/Pde5a/Bmp6/Alox5/Alox12/Hfe/Ccr2/Tjp1/Fgl2/Ctsg/Cd244a/Cd300a/Bmp2/Vegfa/Selp/Vcam1/Gp1ba/Nlrp3/Tnfrsf14/Ank3/Myo10/Gcnt2/Anxa1/Plpp3/Cxcl12/Casp3/Sirpb1b/C1qtnf1/Zbtb16/Pla2g2f/Alox15/Sirpb1c/Prkg1/Arg2/Lgals3/Emilin2/Epha7/Serpine2/Rag1/Erbb2/Ccm2l/Hspb1/Blm/Il1b/Nexmif/Slc4a1/Cd59b/Spta1/Ptpru/Fstl3/Tarm1	56
BP	GO:0042310	vasoconstriction	22/1335	109/22893	2.72243e-07	1.12093e-05	8.02947e-06	Cav1/Tbxas1/Pde5a/Gja1/Alox5/Dock5/P2rx1/Slc6a4/Ace/Ptgs1/Mgll/Edn3/Agtr1a/Dock4/Slc8a1/F2r/Adra1d/Htr2a/Ednra/Asic2/Smtnl2/Oxtr	22
BP	GO:0010543	regulation of platelet activation	14/1335	47/22893	2.72648e-07	1.12093e-05	8.02947e-06	Gp5/Abat/Mmrn1/Alox12/Ctsg/Gp1bb/Selp/Gp1ba/Tlr4/Gp9/C1qtnf1/Prkg1/Emilin2/Serpine2	14
BP	GO:0045807	positive regulation of endocytosis	24/1335	127/22893	2.89017e-07	1.17936e-05	8.44803e-06	Cav1/Angpt1/Hfe/Axl/Lrp1/Dab2/Vegfa/Cd14/Hip1/Arrb1/Fcgr1/Lbp/Abca13/Itga2/Gata2/Rab31/Pparg/Itsn1/Cbl/Tfr2/Gpc3/Eef2k/Pard3/Sgip1	24
BP	GO:0055072	iron ion homeostasis	20/1335	93/22893	3.20454e-07	1.29796e-05	9.29753e-06	Bmp6/Hfe/Slc40a1/Lcn2/Slc11a1/Hmox1/Steap3/Ltf/Slc39a8/Alas2/Ncoa4/Slc6a9/Tfr2/Scara5/Fech/Epb42/Rhag/Ank1/Rhd/Erfe	20
BP	GO:0002687	positive regulation of leukocyte migration	27/1335	156/22893	3.45565e-07	1.38937e-05	9.95237e-06	C5ar1/Thbs1/Ccr2/Mmp9/Vegfa/Selp/Plvap/Tnfrsf14/Edn3/Lbp/Csf1r/Itga2/Cxcl12/Kitl/Dysf/Pdgfd/Trem1/Cxcr2/Jam2/Lgals3/Cmklr1/Ccl24/Ednra/Ccr1l1/Il1b/C3ar1/Lyve1	27
BP	GO:0002683	negative regulation of immune system process	54/1335	448/22893	3.49435e-07	1.39468e-05	9.99037e-06	Clec4g/Pilrb1/Pde5a/Sfrp1/Thbs1/Angpt1/Mertk/Hfe/Ccr2/Adgrf5/Fgl2/Axl/Ctsg/Cd300a/Mafb/Mmp28/Tnfrsf14/Ifi204/Anxa1/Olfm4/Cxcl12/Hmox1/Kitl/C5ar2/Casp3/Gata2/Pparg/Il1rl1/Plcb1/C1qc/Tyrobp/Pla2g2f/Alox15/Klre1/Ifi207/Sh2d1b1/Fbn1/Emilin1/Cd68/Arg2/Lgals3/Nbl1/Erbb2/Hspb1/Zfpm1/Oas1e/Cd59b/Hmgb3/Oas1g/Enpp3/Fer/Fstl3/Tarm1/Tmem178	54
BP	GO:0043114	regulation of vascular permeability	14/1335	48/22893	3.64338e-07	1.43324e-05	1.02666e-05	Bmp6/Pde3a/Angpt1/Tjp1/Vegfa/Plvap/Fermt2/Cdh5/Ramp2/Cldn5/Cxcr2/Amot/Mylk3/Ddah1	14
BP	GO:0048010	vascular endothelial growth factor receptor signaling pathway	14/1335	48/22893	3.64338e-07	1.43324e-05	1.02666e-05	Cadm4/Angpt1/Mmrn2/Fzd4/Kdr/Vegfa/Flt1/Flt4/Bcar1/Tek/Emilin1/Tmem204/Hspb1/Fgf18	14
BP	GO:0002886	regulation of myeloid leukocyte mediated immunity	17/1335	70/22893	3.89324e-07	1.52059e-05	1.08923e-05	Itgam/Ccr2/Cd177/Fcgr3/Cd300a/Fcgr1/Hmox1/Gab2/Ms4a2/Gata2/Itgb2l/Crhr1/Tyrobp/Fcer1a/Gata1/Adora2b/Fer	17
BP	GO:0019229	regulation of vasoconstriction	19/1335	86/22893	4.03351e-07	1.5642e-05	1.12047e-05	Cav1/Tbxas1/Pde5a/Gja1/Alox5/Dock5/P2rx1/Ace/Ptgs1/Mgll/Edn3/Agtr1a/Dock4/F2r/Adra1d/Htr2a/Asic2/Smtnl2/Oxtr	19
BP	GO:0051271	negative regulation of cellular component movement	42/1335	313/22893	4.14799e-07	1.59727e-05	1.14416e-05	Sema3a/Sfrp1/Adgrg1/Thbs1/Mmrn2/Sema6d/Dach1/Lrp1/Atp2b4/Cd300a/Arap3/Dlc1/Mmp28/Angpt2/Atp1b2/Cxcl12/Ptprm/Tgfbr3/C5ar2/Tie1/Mctp1/Card10/Pparg/Eng/Cldn5/Plcb1/Dnaja4/Jup/Emilin1/Nav3/Prkg1/Fbln1/Emilin2/Nbl1/Mcc/Adamts9/Nexmif/Myocd/Ptpru/Ilk/Plxnb3/Stard13	42
BP	GO:0051962	positive regulation of nervous system development	46/1335	358/22893	4.21966e-07	1.61351e-05	1.15579e-05	Lrrn1/Shank3/Star/Flrt2/Kit/Lrp1/Kdr/Bmp2/Ace/Vegfa/Flt1/Plxna4/Adgrl3/Plxnb1/Sema5a/Plxna1/Met/Cxcl12/Tiam2/Pparg/Cdh4/Lrrn3/Adgrl2/Wnt7a/Eef2k/Wnt2/Serpine2/Clstn3/Srpx2/Kalrn/Gjc2/Aspa/Clstn2/Adgrb2/Rassf10/Ntrk2/Il1b/St8sia2/Asic2/Oxtr/Ache/Gfap/Ephb1/Ilk/Plxnb3/Neurl1a	46
BP	GO:0038084	vascular endothelial growth factor signaling pathway	13/1335	42/22893	4.42751e-07	1.68122e-05	1.2043e-05	Cadm4/Ccbe1/Jcad/Xdh/Kdr/Vegfa/Flt4/Spry2/Sema6a/Adamts3/Gab1/Tspan12/Hspb1	13
BP	GO:0003012	muscle system process	52/1335	429/22893	4.82647e-07	1.82008e-05	1.30376e-05	Npnt/Cav1/Synm/Abat/Pde5a/Dock5/Kcnd3/Kcnj5/P2ry1/Kit/P2rx1/Gucy1a1/Sorbs2/Atp2b4/Adrb1/Gatm/Kcnj8/Ptgs1/Flt1/Gata6/Edn3/Col14a1/Dmpk/Atp1a3/Itga2/Met/Tifab/Akap1/Pi16/Pparg/Irag1/Dock4/Gtf2ird1/Slc8a1/F2r/Tmod1/Jup/Kcnj2/Prkg1/Htr2a/Scn5a/Arg2/Lmcd1/Ednra/Tshz3/Myocd/Lmna/Adora2b/Oxtr/Lmod1/Sphk1/Myh8	52
BP	GO:0001659	temperature homeostasis	30/1335	188/22893	4.89102e-07	1.83179e-05	1.31215e-05	Cav1/Abat/Gja1/Ccr2/Adrb1/Gatm/Vegfa/Lcn2/Adamts5/Tlr4/Trpm2/Acsl1/Dio2/Zfp423/Pparg/Aldh1a1/Dock7/Tnfrsf11a/Prlr/Acot11/Htr2a/Igf1r/Cmklr1/Nova2/Il1b/Pdgfc/Ces1d/Oxtr/Ache/Fabp4	30
BP	GO:0030510	regulation of BMP signaling pathway	21/1335	104/22893	5.01485e-07	1.86539e-05	1.33622e-05	Cav1/Fzd1/Sfrp1/Kdr/Gata6/Cdh5/Hipk2/Tgfbr3/Zfp423/Pparg/Eng/Fbn1/Gpc3/Grem2/Gdf3/Nbl1/Kcp/Elapor2/Ube2o/Fstl3/Ilk	21
BP	GO:0001570	vasculogenesis	20/1335	97/22893	6.56345e-07	2.40865e-05	1.72537e-05	Ackr3/Cav1/Angpt1/Aplnr/Wt1/Fzd4/Xdh/Kdr/Ramp2/Tgfbr3/Tie1/Tek/Eng/Epha2/Wnt7a/Amot/Asb4/Ntrk2/Myocd/Epor	20
BP	GO:0007229	integrin-mediated signaling pathway	20/1335	97/22893	6.56345e-07	2.40865e-05	1.72537e-05	Itgam/Itga8/Cd177/Itga9/Itgb5/Dab2/Itga5/Fermt2/Itgad/Itga2/Plpp3/Itga1/Gab2/Itgb2l/Bcar1/Mpig6b/Itga2b/Tyrobp/Lims2/Ilk	20
BP	GO:0048846	axon extension involved in axon guidance	12/1335	37/22893	6.97583e-07	2.52608e-05	1.80949e-05	Sema3d/Sema3a/Sema6d/Vegfa/Plxna4/Sema5a/Cxcl12/Sema3f/Sema3c/Slit3/Slit1/Sema6a	12
BP	GO:1902284	neuron projection extension involved in neuron projection guidance	12/1335	37/22893	6.97583e-07	2.52608e-05	1.80949e-05	Sema3d/Sema3a/Sema6d/Vegfa/Plxna4/Sema5a/Cxcl12/Sema3f/Sema3c/Slit3/Slit1/Sema6a	12
BP	GO:0048754	branching morphogenesis of an epithelial tube	30/1335	192/22893	7.74573e-07	2.76821e-05	1.98293e-05	Npnt/Tcf21/Angpt1/Wt1/Kdr/Bmp2/Vegfa/Tmtc3/Flt1/Col4a1/Sema5a/Met/Agtr1a/Cxcl12/Spry2/Tie1/Tek/Lrp5/Eng/Epha2/Fat4/Gpc3/Lama1/Wnt2/Mycn/Ednra/Wnt2b/Adamts16/Ilk/Wnt9b	30
BP	GO:0098739	import across plasma membrane	30/1335	192/22893	7.74573e-07	2.76821e-05	1.98293e-05	Slc7a2/Kcnj16/Thbs1/Hfe/Kcnd3/Kcnj5/P2rx1/Adrb1/Kcnj8/Scnn1a/Lcn2/Acsl6/Atp1b2/Atp1a3/Agtr1a/Kcnj10/Trpm2/Acsl1/Slc7a8/Kcnj9/Slc39a8/Slc8a1/Cln8/Slc6a9/Kcnj2/Scn5a/Arg2/Trpv3/Slc22a4/Gfap	30
BP	GO:0048017	inositol lipid-mediated signaling	28/1335	173/22893	8.68886e-07	3.07286e-05	2.20115e-05	Prex2/Kcnh1/Angpt1/Kdr/Adap2/Vegfa/Selp/Flt1/Csf1r/Plxnb1/Plce1/Gab2/Tek/Pdgfd/Plcb1/Cbl/Obscn/F2r/Hgf/Htr2a/Fbxl2/Igf1r/Serpine2/Erbb2/Ntrk2/Pdgfc/Car8/Twist1	28
BP	GO:1903305	regulation of regulated secretory pathway	29/1335	183/22893	8.73953e-07	3.07286e-05	2.20115e-05	Itgam/Kcnh1/Ccr2/Cd177/P2ry1/P2rx1/Cd300a/Adcy1/Hmox1/Gab2/Ms4a2/Gata2/Itgb2l/Crhr1/Rims3/Scamp5/Fcer1a/Wnt7a/Dgki/Klrc2/Apba1/Htr2a/Ppfia2/P2ry2/Chrna6/Gata1/Klrc3/Adora2b/Fer	29
BP	GO:0050866	negative regulation of cell activation	33/1335	224/22893	8.76676e-07	3.07286e-05	2.20115e-05	Clec4g/Gp5/Abat/Pde5a/Alox12/Sfrp1/Mertk/Hfe/Ccr2/Adgrf5/Fgl2/Axl/Ctsg/Cd300a/Tnfrsf14/Anxa1/Hmox1/Casp3/Pparg/Tyrobp/C1qtnf1/Pla2g2f/Emilin1/Prkg1/Arg2/Lgals3/Serpine2/Erbb2/Hspb1/Hmgb3/Enpp3/Fer/Tarm1	33
BP	GO:0098742	cell-cell adhesion via plasma-membrane adhesion molecules	32/1335	214/22893	9.15094e-07	3.18709e-05	2.28298e-05	Hmcn1/Pcdh18/Sdk2/Sparcl1/Cadm1/Pcdh12/Cd177/Pcdh17/Bmp2/Selp/Vcam1/Gpc4/Itga5/Adgrl3/Cdh5/Ptprm/Cdh4/Sdk1/Cdh8/Nectin2/Fat4/Cldn1/Cdh6/Cxadr/Palld/Clstn3/Epha3/Clstn2/Cdh3/Pcdhb18/Celsr3/Plxnb3	32
BP	GO:0043302	positive regulation of leukocyte degranulation	12/1335	38/22893	9.65571e-07	3.34161e-05	2.39366e-05	Itgam/Cd177/Gab2/Ms4a2/Gata2/Itgb2l/Crhr1/Fcer1a/Klrc2/Gata1/Klrc3/Adora2b	12
BP	GO:0051897	positive regulation of protein kinase B signaling	22/1335	118/22893	1.13444e-06	3.90135e-05	2.79462e-05	Chil1/Thbs1/Angpt1/Axl/Vegfa/F10/Fermt2/Sema5a/Lin28a/Gcnt2/Met/Cxcl12/C1qtnf12/Spry2/Tek/Itsn1/Eng/C1qtnf1/Igf1r/Rasd2/Ilk/Fam110c	22
BP	GO:0006936	muscle contraction	41/1335	314/22893	1.16439e-06	3.97931e-05	2.85046e-05	Npnt/Cav1/Synm/Abat/Pde5a/Dock5/Kcnd3/Kcnj5/Kit/P2rx1/Gucy1a1/Atp2b4/Adrb1/Kcnj8/Ptgs1/Flt1/Edn3/Dmpk/Atp1a3/Itga2/Met/Tifab/Irag1/Dock4/Slc8a1/F2r/Tmod1/Jup/Kcnj2/Prkg1/Htr2a/Scn5a/Arg2/Ednra/Tshz3/Myocd/Adora2b/Oxtr/Lmod1/Sphk1/Myh8	41
BP	GO:0060099	regulation of phagocytosis, engulfment	9/1335	21/22893	1.17737e-06	3.99866e-05	2.86433e-05	Cd300a/Siglece/Fcgr1/Lbp/Itga2/Gata2/Rab31/Pparg/Alox15	9
BP	GO:0045055	regulated exocytosis	38/1335	281/22893	1.19989e-06	4.05001e-05	2.90111e-05	Itgam/Kcnh1/Ccr2/Cd177/P2ry1/Septin5/Kit/P2rx1/Cd300a/Adcy1/Hmox1/Gab2/Ms4a2/Stx2/Gata2/Itgb2l/Rab31/Ctbp2/Crhr1/Rims3/Scamp5/Fcer1a/Wnt7a/Dgki/Klrc2/Apba1/Pex5l/Htr2a/Syngr1/Cadps2/Ppfia2/P2ry2/Chrna6/Gata1/Klrc3/Adora2b/Fer/Erc2	38
BP	GO:0007200	phospholipase C-activating G protein-coupled receptor signaling pathway	20/1335	101/22893	1.28869e-06	4.32305e-05	3.09669e-05	Fpr2/C5ar1/P2ry1/F2rl2/F2rl3/Fpr1/Agtr1a/Plce1/C5ar2/Crhr1/Cxcr2/F2r/Gpr35/Ano1/Adra1d/Htr2a/Cmklr1/Ednra/P2ry2/C3ar1	20
BP	GO:0046394	carboxylic acid biosynthetic process	39/1335	294/22893	1.41967e-06	4.7334e-05	3.39063e-05	Star/Abat/Slc45a3/Tbxas1/Alox5/Alox12/Prox1/Ptgis/Atp2b4/Fgfr4/Gatm/Hacd4/Ptgs1/Dhrs9/Sdsl/Mgll/Abcd2/Pklr/Anxa1/Acacb/Alox5ap/Mgst3/Aldh1a1/Alox15/Fcer1a/Hacd1/Asns/Aloxe3/Elovl2/Rdh1/Ltc4s/Nags/Il1b/Ces1d/Ldhc/Sphk1/Acmsd/Cyp1a1/Gls2	39
BP	GO:0006887	exocytosis	49/1335	409/22893	1.439e-06	4.75492e-05	3.40605e-05	Itgam/Kcnh1/Rab27b/Ccr2/Cd177/P2ry1/Septin5/Kit/P2rx1/Cd300a/Adcy1/Tnfaip2/Anxa1/Hmox1/Gab2/Ms4a2/Stx2/Gata2/Steap3/Itgb2l/Rab31/Myh10/Ctbp2/Itsn1/Crhr1/Rims3/Scamp5/Stxbp6/Fcer1a/Wnt7a/Sytl4/Dgki/Klrc2/Apba1/Pex5l/Ncam1/Rab3il1/Htr2a/Syngr1/Cadps2/Ppfia2/P2ry2/Ccr1l1/Chrna6/Gata1/Klrc3/Adora2b/Fer/Erc2	49
BP	GO:0007409	axonogenesis	56/1335	493/22893	1.44352e-06	4.75492e-05	3.40605e-05	Sema3d/Sema3a/Flrt2/Lama2/Vcl/Sema6d/Lrp4/Lrp1/Vegfa/Adcy1/Mgll/Edn3/Plxna4/Ank3/Csf1r/Plxnb1/Sema5a/Plxna1/Cxcl12/Ptprm/Raph1/Kif13b/Tiam2/Sema3f/Sema3c/Myh10/Cdh4/Slit3/Epha2/Etv1/Dock7/Slit1/Wnt7a/Sema6a/Lama1/Ncam1/Igf1r/Unc5a/Aatk/Epha7/Kalrn/Trak2/Epha3/Ednra/Boc/Erbb2/Syngap1/Ntrk2/Nova2/Lgi1/Xk/Ache/Celsr3/Ephb1/Ilk/Plxnb3	56
BP	GO:0106106	cold-induced thermogenesis	25/1335	148/22893	1.47818e-06	4.83995e-05	3.46695e-05	Cav1/Gja1/Ccr2/Adrb1/Gatm/Vegfa/Lcn2/Adamts5/Tlr4/Acsl1/Dio2/Zfp423/Pparg/Aldh1a1/Dock7/Prlr/Acot11/Igf1r/Cmklr1/Nova2/Pdgfc/Ces1d/Oxtr/Ache/Fabp4	25
BP	GO:0048841	regulation of axon extension involved in axon guidance	11/1335	33/22893	1.4956e-06	4.85228e-05	3.47579e-05	Sema3d/Sema3a/Sema6d/Vegfa/Plxna4/Sema5a/Cxcl12/Sema3f/Sema3c/Slit1/Sema6a	11
BP	GO:0050851	antigen receptor-mediated signaling pathway	34/1335	240/22893	1.4997e-06	4.85228e-05	3.47579e-05	Cd300a/Bcar1/Ighv10-1/Btnl6/Nfam1/Ighv1-74/Ighv3-5/Nectin2/Usp46/Ighv1-55/Ighv1-76/Ighv10-3/Ighg2c/Ighv1-5/Bmx/Lgals3/Ighv2-2/Btnl4/Ighv9-1/Ighv14-2/Ighv9-3/Ighv5-9/Ighv1-77/Ighv1-12/Ighv9-4/Ighv1-49/Btnl10/Ermap/Trdv4/Ighv1-53/Ighv1-56/Ighv7-3/Ighv7-1/Ighv1-78	34
BP	GO:0016053	organic acid biosynthetic process	39/1335	295/22893	1.54582e-06	4.9721e-05	3.56162e-05	Star/Abat/Slc45a3/Tbxas1/Alox5/Alox12/Prox1/Ptgis/Atp2b4/Fgfr4/Gatm/Hacd4/Ptgs1/Dhrs9/Sdsl/Mgll/Abcd2/Pklr/Anxa1/Acacb/Alox5ap/Mgst3/Aldh1a1/Alox15/Fcer1a/Hacd1/Asns/Aloxe3/Elovl2/Rdh1/Ltc4s/Nags/Il1b/Ces1d/Ldhc/Sphk1/Acmsd/Cyp1a1/Gls2	39
BP	GO:0045444	fat cell differentiation	36/1335	262/22893	1.55605e-06	4.97571e-05	3.56421e-05	Lrg1/Gdf6/Alox5/Sfrp1/Sort1/Adgrf5/Adrb1/Frzb/Bmp2/Vegfa/Fermt2/Id4/Wfdc21/Fndc3b/Gata2/Dio2/Dysf/Selenbp1/Lrp5/Ctbp2/Pparg/Klf5/Plcb1/Wdfy2/Zbtb16/Fbn1/Metrnl/Htr2a/Aloxe3/Gdf3/Cmklr1/Tmem120b/Zfpm1/Gm15290/Fabp4/Slc2a4	36
BP	GO:0050729	positive regulation of inflammatory response	24/1335	139/22893	1.59282e-06	5.06369e-05	3.62723e-05	Pde5a/Ccr2/Lilra5/Fcgr3/Mmp8/Ace/Camk2n1/Fcgr1/Lbp/Itga2/Tlr4/Alox5ap/Il1rl1/Nlrp1a/S100a8/S100a9/Fcer1a/Tnfrsf11a/Ccl24/Ednra/Il1b/Adora2b/Fabp4/Ccl3	24
BP	GO:0051251	positive regulation of lymphocyte activation	46/1335	377/22893	1.81444e-06	5.7349e-05	4.10803e-05	Cav1/Gm5150/Ccr2/Axl/Cd244a/Vcam1/Nlrp3/Tnfrsf14/Tlr4/Anxa1/Ighv10-1/Sirpb1b/Tyrobp/Ighv1-74/Ighv3-5/Mpl/Zbtb16/Ighv1-55/Sirpb1c/Ighv1-76/Klrc2/Ighv10-3/Ighg2c/Ighv1-5/Ighv2-2/Rag1/Ighv9-1/Ighv14-2/Ighv9-3/Ighv5-9/Ighv1-77/Ighv1-12/Ighv9-4/Ighv1-49/Blm/Il1b/Klrc3/Slc4a1/Cd59b/Trdv4/Spta1/Ighv1-53/Ighv1-56/Ighv7-3/Ighv7-1/Ighv1-78	46
BP	GO:1905153	regulation of membrane invagination	9/1335	22/22893	1.88924e-06	5.93698e-05	4.25278e-05	Cd300a/Siglece/Fcgr1/Lbp/Itga2/Gata2/Rab31/Pparg/Alox15	9
BP	GO:0048015	phosphatidylinositol-mediated signaling	27/1335	170/22893	1.97035e-06	6.1565e-05	4.41003e-05	Prex2/Kcnh1/Angpt1/Kdr/Vegfa/Selp/Flt1/Csf1r/Plxnb1/Plce1/Gab2/Tek/Pdgfd/Plcb1/Cbl/Obscn/F2r/Hgf/Htr2a/Fbxl2/Igf1r/Serpine2/Erbb2/Ntrk2/Pdgfc/Car8/Twist1	27
BP	GO:1903587	regulation of blood vessel endothelial cell proliferation involved in sprouting angiogenesis	8/1335	17/22893	1.98214e-06	6.15815e-05	4.41121e-05	Thbs1/Aplnr/Mmrn2/Jcad/Vegfa/Agtr1a/Hmox1/Gata2	8
BP	GO:0015850	organic hydroxy compound transport	35/1335	254/22893	2.02482e-06	6.25521e-05	4.48074e-05	Star/Abat/Bmp6/P2ry1/Fcgr3/P2rx1/Lrp1/Slc6a4/Cd300a/Dab2/Entpd1/Ptgs1/Abcc3/Scarb1/Abca13/Agtr1a/Cxcl12/Abcb4/Crhr1/C1qtnf1/Fcer1a/Aqp1/Abcg4/Msr1/Htr2a/Lgals3/Aqp9/Slc16a1/Slc16a3/Abcc2/Chrna6/Atp8b1/Adora2b/Ces1d/Oxtr	35
BP	GO:0002699	positive regulation of immune effector process	39/1335	299/22893	2.16192e-06	6.64122e-05	4.75725e-05	Itgam/Spon2/Cadm1/Ccr2/Cd177/Fcgr3/Kit/Cd244a/Cd300a/Nlrp3/Tnfrsf14/C6/Fcgr1/Lbp/Tlr4/Anxa1/Hmox1/Gab2/Klrb1c/Ms4a2/Gata2/Itgb2l/Tek/Crhr1/Tyrobp/Nectin2/Klre1/Fcer1a/Sh2d1b1/Klrc2/Klri2/6030468B19Rik/Rsad2/Gata1/Il1b/Klrc3/Adora2b/Enpp3/Fer	39
BP	GO:0061041	regulation of wound healing	23/1335	132/22893	2.21989e-06	6.7812e-05	4.85751e-05	Cav1/Gp5/Tfpi/Abat/Cadm4/Mmrn1/Gja1/Alox5/Alox12/Thbs1/Gp1ba/Fermt2/Pros1/Anxa1/Plpp3/C1qtnf1/S100a9/F2r/Cldn1/Prkg1/Emilin2/Serpine2/Cldn13	23
BP	GO:0050727	regulation of inflammatory response	43/1335	345/22893	2.24009e-06	6.80488e-05	4.87448e-05	Slc7a2/Pde5a/Alox5/Ccr2/Lilra5/Fcgr3/Ptgis/Mmp8/Ace/Nlrp12/Nlrp3/Mgll/Siglece/Camk2n1/Fcgr1/Cdh5/Lbp/Itga2/Tlr4/Anxa1/C1qtnf12/Alox5ap/Pparg/Il1rl1/Nlrp1a/Aoah/S100a8/S100a9/Alox15/Fcer1a/Metrnl/Hgf/Tnfrsf11a/Cma1/Ccl24/Ednra/Fancd2/Il1b/Adora2b/Enpp3/Fabp4/Sphk1/Ccl3	43
BP	GO:0045860	positive regulation of protein kinase activity	44/1335	357/22893	2.31342e-06	6.98884e-05	5.00625e-05	Chil1/Pde5a/Fgd4/Thbs1/Angpt1/Sash1/Prox1/Fzd4/Lilra5/Kit/Atp2b4/Cd300a/Ace/Vegfa/Flt1/Edn3/Slc11a1/Fermt2/Csf1r/Tlr4/Agtr1a/Kitl/Ppp1r9a/Acsl1/Cemip/Card10/Ltf/Pdgfd/Tom1l1/Fcer1a/Fbn1/Tnfrsf11a/Prlr/Htr2a/Gab1/Kif14/Erbb2/Fgf18/Stil/Il1b/Pdgfc/Cdc6/Ilk/Neurl1a	44
BP	GO:0072073	kidney epithelium development	25/1335	152/22893	2.44242e-06	7.30112e-05	5.22994e-05	Npnt/Tcf21/Gdf6/Sfrp1/Wt1/Bmp2/Vegfa/Agtr1a/Prom1/Vcan/Cxcr2/Fat4/Aqp1/Gpc3/Aqp11/Gsta3/Arg2/Epha7/Ednra/Tshz3/Wnt2b/Adamts16/Crlf1/Ilk/Wnt9b	25
BP	GO:0071674	mononuclear cell migration	28/1335	182/22893	2.4435e-06	7.30112e-05	5.22994e-05	C5ar1/Alox5/Thbs1/Ccl6/Cadm1/Ccr2/Ctsg/Ccl9/Nlrp12/Flt1/Tnfrsf14/Csf1r/Anxa1/Trpm2/Cxcl12/Retnlg/Eps8/Pdgfd/Trem1/Plcb1/Jam2/Lgals3/Nbl1/Cmklr1/Ccl24/Ccr1l1/C3ar1/Ccl3	28
BP	GO:0007159	leukocyte cell-cell adhesion	46/1335	382/22893	2.60402e-06	7.73845e-05	5.54322e-05	Clec4g/Cav1/Gm5150/Elane/Pde5a/Itgam/Alox5/Thbs1/Hfe/Ccr2/Fgl2/Cd177/Ctsg/Cd244a/Cd300a/Selp/Vcam1/Gp1ba/Nlrp3/Tnfrsf14/Itga5/Anxa1/Cxcl12/Olr1/Casp3/Itgb2l/Sirpb1b/Slc39a8/S100a8/S100a9/Zbtb16/Pla2g2f/Jam2/Sirpb1c/Arg2/Lgals3/Add2/Rag1/Erbb2/Hspb1/Blm/Il1b/Slc4a1/Cd59b/Spta1/Tarm1	46
BP	GO:0017157	regulation of exocytosis	34/1335	246/22893	2.63402e-06	7.78531e-05	5.57678e-05	Itgam/Kcnh1/Rab27b/Ccr2/Cd177/P2ry1/Septin5/P2rx1/Cd300a/Adcy1/Anxa1/Hmox1/Gab2/Ms4a2/Gata2/Itgb2l/Crhr1/Rims3/Scamp5/Fcer1a/Wnt7a/Sytl4/Dgki/Klrc2/Apba1/Htr2a/Cadps2/Ppfia2/P2ry2/Chrna6/Gata1/Klrc3/Adora2b/Fer	34
BP	GO:1903034	regulation of response to wounding	27/1335	173/22893	2.77822e-06	8.16738e-05	5.85046e-05	Cav1/Gp5/Tfpi/Abat/Cadm4/Mmrn1/Gja1/Alox5/Alox12/Thbs1/Lrp1/Gp1ba/Fermt2/Pros1/Anxa1/Plpp3/Xylt1/C1qtnf1/S100a9/Atp7a/F2r/Cldn1/Prkg1/Igf1r/Emilin2/Serpine2/Cldn13	27
BP	GO:0060562	epithelial tube morphogenesis	47/1335	395/22893	2.83262e-06	8.28277e-05	5.93312e-05	Npnt/Shank3/Tcf21/Fzd1/Gja1/Alox12/Sfrp1/Angpt1/Aplnr/Mmrn2/Wt1/Kdr/Bmp2/Vegfa/Shroom3/Tmtc3/Flt1/Dlc1/Lcn2/Col4a1/Sema5a/Met/Agtr1a/Cxcl12/Spry2/Ptk7/Casp3/Tie1/Tek/Lrp5/Eng/Cxcr2/Epha2/Fat4/Gpc3/Lama1/Wnt2/Mycn/Epha7/Ednra/Wnt2b/Stil/Adamts16/Ilk/Stard13/Wnt9b/Twist1	47
BP	GO:0006937	regulation of muscle contraction	26/1335	164/22893	3.13642e-06	9.07405e-05	6.49993e-05	Npnt/Cav1/Abat/Pde5a/Dock5/Kit/P2rx1/Gucy1a1/Adrb1/Ptgs1/Flt1/Dmpk/Itga2/Irag1/Dock4/Slc8a1/F2r/Jup/Kcnj2/Prkg1/Scn5a/Arg2/Myocd/Adora2b/Oxtr/Sphk1	26
BP	GO:1990845	adaptive thermogenesis	26/1335	164/22893	3.13642e-06	9.07405e-05	6.49993e-05	Clic5/Cav1/Gja1/Ccr2/Adrb1/Gatm/Vegfa/Lcn2/Adamts5/Tlr4/Acsl1/Dio2/Zfp423/Pparg/Aldh1a1/Dock7/Prlr/Acot11/Igf1r/Cmklr1/Nova2/Pdgfc/Ces1d/Oxtr/Ache/Fabp4	26
BP	GO:0098659	inorganic cation import across plasma membrane	21/1335	116/22893	3.22894e-06	9.24391e-05	6.6216e-05	Kcnj16/Hfe/Kcnd3/Kcnj5/P2rx1/Adrb1/Kcnj8/Scnn1a/Lcn2/Atp1b2/Atp1a3/Agtr1a/Kcnj10/Trpm2/Kcnj9/Slc39a8/Slc8a1/Slc6a9/Kcnj2/Scn5a/Trpv3	21
BP	GO:0099587	inorganic ion import across plasma membrane	21/1335	116/22893	3.22894e-06	9.24391e-05	6.6216e-05	Kcnj16/Hfe/Kcnd3/Kcnj5/P2rx1/Adrb1/Kcnj8/Scnn1a/Lcn2/Atp1b2/Atp1a3/Agtr1a/Kcnj10/Trpm2/Kcnj9/Slc39a8/Slc8a1/Slc6a9/Kcnj2/Scn5a/Trpv3	21
BP	GO:0010810	regulation of cell-substrate adhesion	32/1335	227/22893	3.3579e-06	9.56302e-05	6.85019e-05	Npnt/Ccdc80/Thbs1/Dock5/Vcl/Fzd4/Lrp1/Kdr/Dab2/Vegfa/Dlc1/Itga5/Fermt2/Angpt2/Gcnt2/Olfm4/Bcar1/Tek/Dock1/Trem1/Egflam/Nid1/Jup/Alox15/Hacd1/Emilin1/Fbln1/Epha3/Fut1/Nexmif/Lims2/Ilk	32
BP	GO:0050770	regulation of axonogenesis	28/1335	185/22893	3.38672e-06	9.59511e-05	6.87318e-05	Sema3d/Sema3a/Sema6d/Lrp4/Lrp1/Vegfa/Plxna4/Plxnb1/Sema5a/Plxna1/Cxcl12/Kif13b/Tiam2/Sema3f/Sema3c/Cdh4/Slit1/Wnt7a/Sema6a/Aatk/Epha7/Trak2/Syngap1/Ntrk2/Xk/Ache/Ilk/Plxnb3	28
BP	GO:0071902	positive regulation of protein serine/threonine kinase activity	30/1335	206/22893	3.44753e-06	9.71705e-05	6.96052e-05	Pde5a/Fgd4/Thbs1/Sash1/Prox1/Fzd4/Kit/Atp2b4/Vegfa/Flt1/Edn3/Fermt2/Csf1r/Tlr4/Kitl/Acsl1/Cemip/Ltf/Pdgfd/Fcer1a/Tnfrsf11a/Htr2a/Gab1/Erbb2/Fgf18/Stil/Il1b/Pdgfc/Cdc6/Ilk	30
BP	GO:0050886	endocrine process	20/1335	108/22893	3.83238e-06	0.000107464	7.69786e-05	Bmp6/Hcar2/Fzd4/Adrb1/Fgfr4/Ace/Dab2/Edn3/Agtr1a/Pparg/Crhr1/C1qtnf1/Rps6ka2/F2r/Aqp1/Pex5l/Inhba/Il1b/Hsd11b2/Oxtr	20
BP	GO:0008217	regulation of blood pressure	31/1335	218/22893	3.95529e-06	0.000110345	7.90421e-05	Abat/Gja1/Npr1/P2rx1/Gucy1a1/Kdr/Adrb1/Ace/Ptgs1/Edn3/Camk2n1/Ramp2/Agtr1a/Arhgef12/Hmox1/Lrp5/Pparg/Eng/Rps6ka2/F2r/Nos2/Emilin1/Adra1d/Tac2/Ednra/C3ar1/Asic2/Hsd11b2/Adamts16/Oxtr/Ddah1	31
BP	GO:0034331	cell junction maintenance	12/1335	43/22893	4.16901e-06	0.000115716	8.28901e-05	Cadm1/Tjp1/Cd177/Fermt2/Csf1r/Ophn1/F2r/Prtn3/Cldn1/Shroom2/Syngap1/Erc2	12
BP	GO:0007265	Ras protein signal transduction	42/1335	342/22893	4.26987e-06	0.000117141	8.39105e-05	Cadm4/Adgrg1/F2rl2/Adrb1/Arap3/F2rl3/Dlc1/Psd3/Arrb1/Rasgrp4/Met/Agtr1a/Arhgef12/Kitl/Plce1/Cyth3/Stard8/Rapgef5/Spry2/Cdc42ep2/Rab4a/Eps8/Cbl/Garre1/Ophn1/F2r/Iqgap3/Gpr35/Dgki/Cdc42ep1/Aatk/Kif14/Cdc42ep4/Kalrn/Farp2/Rhou/Ednra/Erbb2/Syngap1/Ssx2ip/Wasf1/Stard13	42
BP	GO:0032102	negative regulation of response to external stimulus	47/1335	401/22893	4.2782e-06	0.000117141	8.39105e-05	Sema3d/Sema3a/Gp5/Tfpi/Abat/Mmrn1/Gja1/Alox5/Alox12/Thbs1/Fgl2/Sema6d/Ptgis/Nlrp12/Gp1ba/Nlrp3/Mmp28/Siglece/Ifi204/Pros1/Cdh5/Angpt2/Sema5a/C1qtnf12/Aph1b/C5ar2/Sema3f/Sema3c/Pparg/Ltf/Xylt1/C1qtnf1/Aoah/Slit1/Klre1/Ifi207/Sh2d1b1/Sema6a/Metrnl/Hgf/Prkg1/Arg2/Nbl1/Serpine2/Oas1e/Oas1g/Enpp3	47
BP	GO:0002449	lymphocyte mediated immunity	48/1335	413/22893	4.2846e-06	0.000117141	8.39105e-05	Clec4g/Treml4/Hfe/Cadm1/Ccr2/Gzmb/Fgl2/Fcgr3/Nlrp3/Slc11a1/Fcgr1/Klrb1c/Ighv10-1/C1qc/C1qb/Ighv1-74/Ighv3-5/Nectin2/Klre1/Fcer1a/Ighv1-55/Sh2d1b1/Ighv1-76/Klrc2/Klri2/Ighv10-3/Ighg2c/Ighv1-5/6030468B19Rik/Ighv2-2/Ighv9-1/Ighv14-2/Ighv9-3/Ighv5-9/Ighv1-77/Ighv1-12/Ighv9-4/Rsad2/Ighv1-49/Il1b/Klrc3/Trdv4/Ighv1-53/Ighv1-56/Ighv7-3/Il31ra/Ighv7-1/Ighv1-78	48
BP	GO:1902547	regulation of cellular response to vascular endothelial growth factor stimulus	9/1335	24/22893	4.46517e-06	0.00012147	8.70118e-05	Cadm4/Ccbe1/Jcad/Xdh/Atp2b4/Spry2/Sema6a/Adamts3/Tspan12	9
BP	GO:0098657	import into cell	33/1335	241/22893	4.50679e-06	0.000121996	8.7388e-05	Slc7a2/Kcnj16/Thbs1/Hfe/Kcnd3/Kcnj5/P2rx1/Slc6a4/Adrb1/Kcnj8/Scnn1a/Lcn2/Acsl6/Atp1b2/Atp1a3/Agtr1a/Kcnj10/Trpm2/Steap3/Acsl1/Slc7a8/Kcnj9/Slc39a8/Slc8a1/Cln8/Slc6a9/Tfr2/Kcnj2/Scn5a/Arg2/Trpv3/Slc22a4/Gfap	33
BP	GO:0034109	homotypic cell-cell adhesion	17/1335	83/22893	4.9028e-06	0.000132062	9.45985e-05	Abat/Mmrn1/Alox12/Ctsg/Gp1ba/Ank3/Plpp3/C1qtnf1/Jup/Ncam1/Prkg1/Cxadr/Emilin2/Serpine2/Ccm2l/Gata1/Ptpru	17
BP	GO:0046916	cellular transition metal ion homeostasis	20/1335	110/22893	5.13219e-06	0.000137563	9.85392e-05	Bmp6/Hfe/Slc40a1/Mt1/Lcn2/Atp7b/Slc11a1/Hmox1/Mt2/Steap3/Slc39a8/Alas2/Atp7a/Ncoa4/Slc6a9/Tfr2/Slc30a10/Scara5/Slc30a2/Erfe	20
BP	GO:0016064	immunoglobulin mediated immune response	31/1335	221/22893	5.26745e-06	0.0001405	0.000100643	Fgl2/Fcgr3/Fcgr1/Ighv10-1/C1qc/C1qb/Ighv1-74/Ighv3-5/Nectin2/Fcer1a/Ighv1-55/Ighv1-76/Ighv10-3/Ighg2c/Ighv1-5/6030468B19Rik/Ighv2-2/Ighv9-1/Ighv14-2/Ighv9-3/Ighv5-9/Ighv1-77/Ighv1-12/Ighv9-4/Ighv1-49/Trdv4/Ighv1-53/Ighv1-56/Ighv7-3/Ighv7-1/Ighv1-78	31
BP	GO:0001505	regulation of neurotransmitter levels	34/1335	254/22893	5.38468e-06	0.000142929	0.000102383	Abat/Kcnh1/P2ry1/Septin5/P2rx1/Slc6a4/Adcy1/Maoa/Edn3/Kcnj10/Ppp1r9a/Stx2/Mctp1/Ctbp2/Rims3/Ica1/Cln8/Slc6a9/Wnt7a/Dgki/Apba1/Htr2a/Cadps2/Ppfia2/P2ry2/Ntrk2/Chrna6/Naalad2/Adora2b/Ache/Gfap/Sphk1/Erc2/Syn1	34
BP	GO:0050832	defense response to fungus	14/1335	59/22893	5.49498e-06	0.000145152	0.000103976	Clec4a3/Elane/Clec4a1/Spon2/Clec4a2/Ctsg/Clec4n/Mpo/Clec4d/Ltf/Clec4b2/Clec4b1/Clec4e/Camp	14
BP	GO:0019233	sensory perception of pain	24/1335	149/22893	5.59759e-06	0.000147152	0.000105408	Alox5/Ccr2/P2ry1/Adrb1/Ace/Ptgs1/Mgll/Fcgr1/Itga2/Tlr4/Kcnj10/Cxcl12/Dlg2/Fcgr4/F2r/Aqp1/Ano1/Ncam1/Htr2a/Aloxe3/Ednra/Prx/P2ry2/Ephb1	24
BP	GO:0050767	regulation of neurogenesis	51/1335	454/22893	5.76915e-06	0.000150936	0.000108119	Sema3d/Shank3/Star/Sema3a/Sema6d/Lrp4/Kit/Lrp1/Kdr/Bmp2/Ace/Vegfa/Flt1/Plxna4/Plxnb1/Sema5a/Plxna1/Lin28a/Id4/Met/Cxcl12/Trpc6/Tiam2/Sema3f/Sema3c/Pparg/Cdh4/Dock7/Slit1/Wnt7a/Sema6a/Eef2k/Wnt2/Mycn/Aatk/Epha7/Serpine2/Kalrn/Trak2/Gjc2/Syngap1/Aspa/Rassf10/Ntrk2/Cit/Il1b/Ache/Gfap/Ilk/Plxnb3/Neurl1a	51
BP	GO:0010811	positive regulation of cell-substrate adhesion	23/1335	140/22893	6.21245e-06	0.000161059	0.00011537	Npnt/Ccdc80/Thbs1/Dock5/Kdr/Dab2/Vegfa/Itga5/Fermt2/Olfm4/Tek/Dock1/Trem1/Egflam/Nid1/Jup/Alox15/Hacd1/Emilin1/Fbln1/Fut1/Lims2/Ilk	23
BP	GO:0050864	regulation of B cell activation	30/1335	212/22893	6.21498e-06	0.000161059	0.00011537	Sfrp1/Cd300a/Tlr4/Casp3/Ighv10-1/Nfam1/Tyrobp/Ighv1-74/Ighv3-5/Ighv1-55/Ighv1-76/Ighv10-3/Ighg2c/Ighv1-5/Ighv2-2/Ighv9-1/Ighv14-2/Ighv9-3/Ighv5-9/Ighv1-77/Ighv1-12/Ighv9-4/Ighv1-49/Hmgb3/Trdv4/Ighv1-53/Ighv1-56/Ighv7-3/Ighv7-1/Ighv1-78	30
BP	GO:0001945	lymph vessel development	10/1335	31/22893	6.30912e-06	0.000162344	0.00011629	Ccbe1/Prox1/Kdr/Vegfa/Ngp/Flt4/Tie1/Svep1/Epha2/Tmem204	10
BP	GO:0032640	tumor necrosis factor production	28/1335	191/22893	6.34257e-06	0.000162344	0.00011629	Clec4a3/Clec4a1/Thbs1/Spon2/Angpt1/Ccr2/Lilra5/Clec4a2/Fcgr3/Axl/Mmp8/Cd14/Lbp/Tlr4/Cd33/Cd209b/C5ar2/Ltf/Tyrobp/Cd300ld/Clec4b1/Arg2/Zg16/Hspb1/Oas1e/Oas1g/Twist1/Ccl3	28
BP	GO:0019221	cytokine-mediated signaling pathway	48/1335	419/22893	6.35362e-06	0.000162344	0.00011629	Ppbp/Csf3r/Ackr3/Cav1/Ifitm6/Ccl6/Angpt1/Pf4/Ccr2/Lilra5/Kit/Axl/Ifitm2/Ccl9/Plvap/Pira2/Csf1r/Naip2/Cxcl12/Il36g/Acsl1/Pparg/St18/Plcb1/Cxcr2/Slit3/Mpl/Gpr35/Tnfrsf11a/Prlr/Naip6/Grem2/Pira11/Gab1/Lilra6/Ccl24/Ccr1l1/Oas1e/Il1b/Oas1g/Ackr1/Crlf1/Fer/Epor/Sphk1/Il31ra/Ilk/Ccl3	48
BP	GO:0090257	regulation of muscle system process	34/1335	256/22893	6.39933e-06	0.000162751	0.000116582	Npnt/Cav1/Abat/Pde5a/Dock5/Kit/P2rx1/Gucy1a1/Atp2b4/Adrb1/Ptgs1/Flt1/Dmpk/Itga2/Tifab/Akap1/Pi16/Pparg/Irag1/Dock4/Gtf2ird1/Slc8a1/F2r/Jup/Kcnj2/Prkg1/Scn5a/Arg2/Lmcd1/Myocd/Lmna/Adora2b/Oxtr/Sphk1	34
BP	GO:0051963	regulation of synapse assembly	21/1335	121/22893	6.4513e-06	0.000163314	0.000116985	Lrrn1/Flrt2/Fzd1/Gpc4/Adgrl3/Ppp1r9a/Lrrn3/Adgrl2/Wnt7a/Nrg2/Eef2k/Epha7/Clstn3/Srpx2/Clstn2/Adgrb2/Ntrk2/St8sia2/Asic2/Oxtr/Ephb1	21
BP	GO:1903589	positive regulation of blood vessel endothelial cell proliferation involved in sprouting angiogenesis	6/1335	10/22893	6.66414e-06	0.000167924	0.000120287	Aplnr/Jcad/Vegfa/Agtr1a/Hmox1/Gata2	6
BP	GO:0001503	ossification	48/1335	420/22893	6.77751e-06	0.000169639	0.000121516	Npnt/Gdpd2/Fzd1/Bmp6/Gja1/Alox5/Sfrp1/Sort1/Mmp9/Sgms2/Lrp4/Bmp2/Vegfa/Ifi204/Fermt2/Hspg2/Plxnb1/Id4/Tgfbr3/Kazald1/Fndc3b/Lrp5/Pparg/Ltf/Xylt1/Slc8a1/Epha2/Zbtb16/Fat4/Mmp16/Alox15/Mmp13/Tnfrsf11a/Gpc3/Slc24a3/Csgalnact1/P2ry2/Ccr1l1/Hemgn/Rsad2/Fgf18/Gata1/Dhh/Lmna/Atp6v0a4/Fstl3/Ilk/Twist1	48
BP	GO:0007156	homophilic cell adhesion via plasma membrane adhesion molecules	20/1335	112/22893	6.81836e-06	0.000169639	0.000121516	Hmcn1/Pcdh18/Sdk2/Cadm1/Pcdh12/Cdh5/Ptprm/Cdh4/Sdk1/Cdh8/Nectin2/Fat4/Cdh6/Palld/Clstn3/Clstn2/Cdh3/Pcdhb18/Celsr3/Plxnb3	20
BP	GO:0002440	production of molecular mediator of immune response	45/1335	384/22893	6.82528e-06	0.000169639	0.000121516	Elane/Igkv17-121/Spon2/Angpt1/Hfe/Ccr2/Trem3/Fgl2/Kit/Cd244a/Nlrp3/Tnfrsf14/Slc11a1/Tlr4/Hmox1/Igkv1-135/Tek/Trem1/Igkv5-37/Igkv1-133/Igkv14-111/Igkv8-34/Igkv4-90/Igkv8-27/Tril/Igkv16-104/Igkv6-14/Igkv1-117/6030468B19Rik/Igkv4-58/Polq/Igkv13-84/Igkv8-28/Rsad2/Igkv4-79/Il1b/Igkv4-61/Igkv4-53/Igkv8-18/Igkv14-130/Il31ra/Igkv10-96/Iglv1/Igkv15-103/Igkv4-86	45
BP	GO:0019724	B cell mediated immunity	31/1335	224/22893	6.96897e-06	0.000171885	0.000123125	Fgl2/Fcgr3/Fcgr1/Ighv10-1/C1qc/C1qb/Ighv1-74/Ighv3-5/Nectin2/Fcer1a/Ighv1-55/Ighv1-76/Ighv10-3/Ighg2c/Ighv1-5/6030468B19Rik/Ighv2-2/Ighv9-1/Ighv14-2/Ighv9-3/Ighv5-9/Ighv1-77/Ighv1-12/Ighv9-4/Ighv1-49/Trdv4/Ighv1-53/Ighv1-56/Ighv7-3/Ighv7-1/Ighv1-78	31
BP	GO:0036230	granulocyte activation	12/1335	45/22893	7.01307e-06	0.000171885	0.000123125	Itgam/Ccr2/Cd177/Ctsg/Cd300a/Anxa1/Itgb2l/Fcgr4/Cxcr2/Tyrobp/Camp/Enpp3	12
BP	GO:0050918	positive chemotaxis	12/1335	45/22893	7.01307e-06	0.000171885	0.000123125	Fpr2/Angpt1/Lrp1/Kdr/Vegfa/Angpt2/Sema5a/Itga2/Met/Cxcl12/Lgals3/Plxnb3	12
BP	GO:0014066	regulation of phosphatidylinositol 3-kinase signaling	19/1335	103/22893	7.04879e-06	0.000171885	0.000123125	Angpt1/Kdr/Vegfa/Selp/Flt1/Plxnb1/Tek/Pdgfd/Cbl/Obscn/F2r/Hgf/Fbxl2/Igf1r/Serpine2/Erbb2/Ntrk2/Pdgfc/Twist1	19
BP	GO:0019934	cGMP-mediated signaling	11/1335	38/22893	7.0994e-06	0.000171885	0.000123125	Thbs1/Pde3a/Gucy1b1/Npr1/Gucy1a1/Gucy1a2/Irag1/Aqp1/Nos2/Prkg1/Adora2b	11
BP	GO:0042063	gliogenesis	42/1335	349/22893	7.10425e-06	0.000171885	0.000123125	Shank3/Slc45a3/C5ar1/Itgam/Adgrg1/Ccr2/P2ry1/Lrp1/Bmp2/Flt1/Csf1r/Atp1b2/Apcdd1/Lin28a/Tlr4/Id4/Anxa1/Plpp3/Kcnj10/Pparg/Vcan/S100a8/S100a9/Mal/Mxra8/Adam22/Sh3tc2/Mycn/Serpine2/Sox6/Tppp/Gjc2/Erbb2/Aspa/Prx/Ntrk2/Pard3/Il1b/Tal1/Gfap/Ilk/Ccl3	42
BP	GO:0045907	positive regulation of vasoconstriction	13/1335	53/22893	8.00734e-06	0.000192882	0.000138165	Cav1/Tbxas1/Pde5a/Gja1/Alox5/Ace/Ptgs1/Mgll/F2r/Adra1d/Htr2a/Smtnl2/Oxtr	13
BP	GO:0060249	anatomical structure homeostasis	40/1335	328/22893	8.4772e-06	0.000203304	0.000145631	Kcnh1/Angpt1/Ccr2/Adgrf5/Tjp1/Muc13/P2ry1/P2rx1/Kdr/Vstm4/Vegfa/Ptgs1/Col14a1/Csf1r/Atp1b2/Tlr4/Gcnt2/Prom1/Cracd/Gata2/Fcgr4/Slc39a8/Cldn5/Norad/Cep290/Pfkm/Cln8/Aldh1a1/F2r/Lipa/Ush1g/Tnfrsf11a/Cxadr/P2ry2/Gata1/Cdh3/Oas1e/Tex15/Oas1g/Cngb1	40
BP	GO:0071706	tumor necrosis factor superfamily cytokine production	28/1335	194/22893	8.57506e-06	0.000204753	0.000146669	Clec4a3/Clec4a1/Thbs1/Spon2/Angpt1/Ccr2/Lilra5/Clec4a2/Fcgr3/Axl/Mmp8/Cd14/Lbp/Tlr4/Cd33/Cd209b/C5ar2/Ltf/Tyrobp/Cd300ld/Clec4b1/Arg2/Zg16/Hspb1/Oas1e/Oas1g/Twist1/Ccl3	28
BP	GO:0050803	regulation of synapse structure or activity	35/1335	271/22893	8.78671e-06	0.000208894	0.000149635	Lrrn1/Shank3/Flrt2/Fzd1/Sparcl1/Lrp4/Gpc4/Adgrl3/Dmpk/Ppp1r9a/Sema3f/Myh10/Itsn1/Lrrn3/Rims3/Cdh8/Adgrl2/Wnt7a/Nrg2/Eef2k/Epha7/Clstn3/Srpx2/Ppfia2/Kalrn/Kif1a/Syngap1/Clstn2/Adgrb2/Ntrk2/St8sia2/Asic2/Oxtr/Ephb1/Neurl1a	35
BP	GO:0032677	regulation of interleukin-8 production	16/1335	78/22893	9.06653e-06	0.000214614	0.000153732	Chil1/Elane/Cd244a/Cd14/Afap1l2/Arrb1/Lbp/Tlr8/Tlr4/Anxa1/Cd33/C5ar2/F2r/Nos2/Camp/Il1b	16
BP	GO:0090049	regulation of cell migration involved in sprouting angiogenesis	11/1335	39/22893	9.36953e-06	0.00022083	0.000158185	Thbs1/Mmrn2/Jcad/Kdr/Vegfa/Anxa1/Hmox1/Gata2/Card10/Srpx2/Stard13	11
BP	GO:0010720	positive regulation of cell development	44/1335	377/22893	9.53923e-06	0.000223865	0.000160359	Shank3/Star/Pde5a/Pde3a/Dock5/Kit/Lrp1/Kdr/Bmp2/Ace/Dab2/Vegfa/Flt1/Plxna4/Fermt2/Cdh5/Plxnb1/Sema5a/Plxna1/Olfm4/Met/Cxcl12/Tiam2/Pparg/Cdh4/Dock1/Cldn5/Tyrobp/Mpl/Eef2k/Wnt2/Serpine2/Kalrn/Gjc2/Aspa/Rassf10/Ntrk2/Il1b/Lims2/Ache/Gfap/Ilk/Plxnb3/Neurl1a	44
BP	GO:0007263	nitric oxide mediated signal transduction	9/1335	26/22893	9.59555e-06	0.000224224	0.000160616	Pde5a/Thbs1/Gucy1a1/Atp2b4/Vegfa/Mt1/Gucy1a2/Mt2/Nos2	9
BP	GO:0032680	regulation of tumor necrosis factor production	27/1335	185/22893	1.00196e-05	0.000233136	0.000167	Clec4a3/Clec4a1/Thbs1/Spon2/Angpt1/Ccr2/Lilra5/Clec4a2/Fcgr3/Axl/Mmp8/Cd14/Lbp/Tlr4/Cd33/Cd209b/C5ar2/Ltf/Tyrobp/Cd300ld/Clec4b1/Arg2/Hspb1/Oas1e/Oas1g/Twist1/Ccl3	27
BP	GO:0032637	interleukin-8 production	16/1335	79/22893	1.07598e-05	0.0002493	0.000178579	Chil1/Elane/Cd244a/Cd14/Afap1l2/Arrb1/Lbp/Tlr8/Tlr4/Anxa1/Cd33/C5ar2/F2r/Nos2/Camp/Il1b	16
BP	GO:0033627	cell adhesion mediated by integrin	17/1335	88/22893	1.11907e-05	0.00025819	0.000184947	Npnt/Mmrn1/Itgam/Itga8/Itga9/Itgb5/Itga5/Itgad/Itga2/Plpp3/Itga1/Itgb2l/Itga2b/Epha2/Fbn1/Emilin1/Nexmif	17
BP	GO:0050807	regulation of synapse organization	34/1335	263/22893	1.14964e-05	0.000264128	0.0001892	Lrrn1/Shank3/Flrt2/Fzd1/Sparcl1/Lrp4/Gpc4/Adgrl3/Dmpk/Ppp1r9a/Sema3f/Myh10/Itsn1/Lrrn3/Rims3/Cdh8/Adgrl2/Wnt7a/Nrg2/Eef2k/Epha7/Clstn3/Srpx2/Ppfia2/Kalrn/Kif1a/Clstn2/Adgrb2/Ntrk2/St8sia2/Asic2/Oxtr/Ephb1/Neurl1a	34
BP	GO:0009620	response to fungus	15/1335	71/22893	1.17843e-05	0.00026852	0.000192346	Clec4a3/Elane/Clec4a1/Spon2/Clec4a2/Ctsg/Clec4n/Mpo/Clec4d/Cd209b/Ltf/Clec4b2/Clec4b1/Clec4e/Camp	15
BP	GO:0072330	monocarboxylic acid biosynthetic process	29/1335	208/22893	1.17858e-05	0.00026852	0.000192346	Star/Slc45a3/Tbxas1/Alox5/Alox12/Prox1/Ptgis/Fgfr4/Gatm/Hacd4/Ptgs1/Dhrs9/Mgll/Abcd2/Pklr/Anxa1/Acacb/Aldh1a1/Alox15/Hacd1/Aloxe3/Elovl2/Rdh1/Ltc4s/Il1b/Ces1d/Ldhc/Sphk1/Cyp1a1	29
BP	GO:0048762	mesenchymal cell differentiation	32/1335	241/22893	1.18976e-05	0.000269942	0.000193365	Sema3d/Sema3a/Tcf21/Gja1/Sfrp1/Sema6d/Hpn/Erg/Frzb/Bmp2/Dab2/Vegfa/Edn3/Fermt2/Sema5a/Gcnt2/Tgfbr3/Kitl/Spry2/Sema3f/Sema3c/Vasn/Eng/Sema6a/Snai1/Wnt2/Il17rd/Epha3/Ednra/Il1b/Myocd/Twist1	32
BP	GO:1903670	regulation of sprouting angiogenesis	11/1335	40/22893	1.22456e-05	0.00027669	0.000198198	Alox5/Thbs1/Tjp1/Jcad/Vegfa/Flt1/Itga5/Sema6a/Fut1/Adamts9/Stard13	11
BP	GO:0043405	regulation of MAP kinase activity	28/1335	198/22893	1.26667e-05	0.000284005	0.000203439	Cav1/Tnxb/Pde5a/Fgd4/Sfrp1/Thbs1/Sash1/Fzd4/Kit/Cd300a/Bmp2/Vegfa/Flt1/Edn3/Tlr4/Kitl/Spry2/Pparg/Pdgfd/Fcer1a/Tnfrsf11a/Htr2a/Gab1/Erbb2/Fgf18/Il1b/Pdgfc/Ilk	28
BP	GO:0120161	regulation of cold-induced thermogenesis	23/1335	146/22893	1.26732e-05	0.000284005	0.000203439	Cav1/Gja1/Ccr2/Adrb1/Gatm/Vegfa/Lcn2/Adamts5/Tlr4/Acsl1/Dio2/Zfp423/Aldh1a1/Dock7/Prlr/Acot11/Igf1r/Cmklr1/Nova2/Pdgfc/Oxtr/Ache/Fabp4	23
BP	GO:0051965	positive regulation of synapse assembly	16/1335	80/22893	1.27292e-05	0.000284095	0.000203503	Lrrn1/Flrt2/Adgrl3/Lrrn3/Adgrl2/Wnt7a/Eef2k/Clstn3/Srpx2/Clstn2/Adgrb2/Ntrk2/St8sia2/Asic2/Oxtr/Ephb1	16
BP	GO:0043116	negative regulation of vascular permeability	8/1335	21/22893	1.34471e-05	0.000298897	0.000214106	Pde3a/Angpt1/Vegfa/Fermt2/Ramp2/Cldn5/Amot/Ddah1	8
BP	GO:1903555	regulation of tumor necrosis factor superfamily cytokine production	27/1335	188/22893	1.35167e-05	0.000299228	0.000214343	Clec4a3/Clec4a1/Thbs1/Spon2/Angpt1/Ccr2/Lilra5/Clec4a2/Fcgr3/Axl/Mmp8/Cd14/Lbp/Tlr4/Cd33/Cd209b/C5ar2/Ltf/Tyrobp/Cd300ld/Clec4b1/Arg2/Hspb1/Oas1e/Oas1g/Twist1/Ccl3	27
BP	GO:0072012	glomerulus vasculature development	9/1335	27/22893	1.36498e-05	0.000300956	0.000215581	Tcf21/Angpt1/Wt1/Angpt2/Tek/Pdgfd/Aqp1/Ednra/C3ar1	9
BP	GO:0010572	positive regulation of platelet activation	6/1335	11/22893	1.39345e-05	0.000303788	0.00021761	Gp5/Gp1bb/Selp/Gp1ba/Tlr4/Gp9	6
BP	GO:0050871	positive regulation of B cell activation	24/1335	157/22893	1.39449e-05	0.000303788	0.00021761	Tlr4/Ighv10-1/Ighv1-74/Ighv3-5/Ighv1-55/Ighv1-76/Ighv10-3/Ighg2c/Ighv1-5/Ighv2-2/Ighv9-1/Ighv14-2/Ighv9-3/Ighv5-9/Ighv1-77/Ighv1-12/Ighv9-4/Ighv1-49/Trdv4/Ighv1-53/Ighv1-56/Ighv7-3/Ighv7-1/Ighv1-78	24
BP	GO:0072006	nephron development	24/1335	157/22893	1.39449e-05	0.000303788	0.00021761	Npnt/Tcf21/Angpt1/Wt1/Bmp2/Vegfa/Angpt2/Agtr1a/Prom1/Plce1/Tek/Pdgfd/Nid1/Fat4/Ctnnd1/Aqp1/Gpc3/Aqp11/Ednra/Wnt2b/C3ar1/Adamts16/Ilk/Wnt9b	24
BP	GO:0002573	myeloid leukocyte differentiation	32/1335	243/22893	1.41064e-05	0.000306086	0.000219255	Pilrb1/Itgam/Sfrp1/Kit/Vegfa/Mafb/Ifi204/Csf1r/Kitl/Gab2/Gata2/Cebpe/Pparg/Plcb1/C1qc/Tyrobp/Epha2/Prtn3/Ifi207/Fbn1/Tnfrsf11a/Gpc3/Farp2/Gfi1b/Ccr1l1/Zfpm1/Gata1/Tal1/Fstl3/Ocstamp/Tmem178/Ccl3	32
BP	GO:0002526	acute inflammatory response	19/1335	108/22893	1.43427e-05	0.000309983	0.000222047	Elane/Alox5/Fcgr3/F8/Nlrp3/Cd163/Hp/Fcgr1/Lbp/Orm1/Alox5ap/Pparg/Trem1/Cxcr2/Fcer1a/Tnfrsf11a/Mylk3/Il1b/Il31ra	19
BP	GO:1903522	regulation of blood circulation	34/1335	266/22893	1.4653e-05	0.000315443	0.000225958	Sema3a/Cav1/Tbxas1/Pde5a/Gja1/Alox5/Dock5/Kcnd3/Kcnj5/P2rx1/Atp2b4/Adrb1/Ace/Ptgs1/Mgll/Edn3/Dmpk/Agtr1a/Dock4/Slc8a1/F2r/Jup/Nos2/Adra1d/Kcnj2/Nos1ap/Htr2a/Cxadr/Scn5a/Ednra/Bves/Asic2/Smtnl2/Oxtr	34
BP	GO:0001974	blood vessel remodeling	13/1335	56/22893	1.52747e-05	0.000326258	0.000233706	Gja1/Ccr2/Axl/Lrp1/Erg/Vegfa/Flt4/Angpt2/Tgfbr3/Sema3c/Atp7a/Nos2/Ednra	13
BP	GO:0043536	positive regulation of blood vessel endothelial cell migration	13/1335	56/22893	1.52747e-05	0.000326258	0.000233706	Alox12/Thbs1/Angpt1/Jcad/Kdr/Vegfa/Anxa1/Hmox1/Gata2/Amot/Srpx2/Hspb1/Fgf18	13
BP	GO:0030513	positive regulation of BMP signaling pathway	11/1335	41/22893	1.58582e-05	0.000335055	0.000240007	Kdr/Gata6/Cdh5/Tgfbr3/Zfp423/Eng/Gpc3/Kcp/Elapor2/Ube2o/Ilk	11
BP	GO:0033006	regulation of mast cell activation involved in immune response	11/1335	41/22893	1.58582e-05	0.000335055	0.000240007	Cd300a/Hmox1/Gab2/Ms4a2/Gata2/Crhr1/Fcer1a/Gata1/Adora2b/Enpp3/Fer	11
BP	GO:0010959	regulation of metal ion transport	49/1335	446/22893	1.58704e-05	0.000335055	0.000240007	Cav1/Gja1/Hfe/Aplnr/Asph/Lilra5/P2rx1/Atp2b4/Adrb1/Ace/F2rl3/Lcn2/Edn3/Ank3/Dmpk/Fxyd6/Atp1b2/Cd33/Agtr1a/Cxcl12/Trpc6/Ms4a2/Cemip/Dysf/Plcb1/Slc8a1/Atp7a/F2r/Cnksr3/Slc6a9/Gpr35/Homer3/Clec4b1/Slc30a10/Kcnj2/Nos1ap/Htr2a/Scn5a/Stom/Epb41/Lgals3/Trpv3/Serpine2/Gramd2/Gjc2/Ednra/Ccr1l1/Neto1/Hecw1	49
BP	GO:0007266	Rho protein signal transduction	22/1335	138/22893	1.60225e-05	0.000336965	0.000241375	Adgrg1/F2rl2/Adrb1/Arap3/F2rl3/Dlc1/Arrb1/Met/Agtr1a/Arhgef12/Stard8/Cdc42ep2/Eps8/Ophn1/F2r/Gpr35/Cdc42ep1/Cdc42ep4/Kalrn/Rhou/Ednra/Stard13	22
BP	GO:0017014	protein nitrosylation	7/1335	16/22893	1.61977e-05	0.00033805	0.000242152	Atp2b4/Ace/S100a8/S100a9/Nos2/Nos1ap/Ddah1	7
BP	GO:1902287	semaphorin-plexin signaling pathway involved in axon guidance	7/1335	16/22893	1.61977e-05	0.00033805	0.000242152	Sema3a/Plxna4/Plxnb1/Plxna1/Sema3f/Ednra/Plxnb3	7
BP	GO:0000041	transition metal ion transport	19/1335	109/22893	1.64334e-05	0.000341664	0.000244741	Hfe/Slc40a1/Tcn2/Slc48a1/Lcn2/Atp7b/Slc11a1/Trpm2/Trpc6/Steap3/Ltf/Slc39a8/Atp7a/Slc6a9/Tfr2/Slc30a10/Scara5/Abcc2/Slc30a2	19
BP	GO:0071248	cellular response to metal ion	25/1335	169/22893	1.66426e-05	0.000344704	0.000246919	Bmp6/Kcnh1/Hfe/Cpne2/Slc40a1/Asph/Mmp9/Mt1/Atp7b/Ank3/Chp2/Trpm2/Hmox1/Dlg2/Mt2/Alox5ap/Pparg/Slc25a24/Atp7a/Alox15/Tfr2/Aqp1/Slc30a10/Scn5a/Fabp4	25
BP	GO:0032602	chemokine production	20/1335	119/22893	1.73844e-05	0.00035871	0.000256951	Elane/Trem3/Lrp1/Chil3/Lbp/Csf1r/Tlr4/Il1rl1/Trem1/Epha2/Mpl/Arg2/P2ry2/Zfpm1/Oas1e/Il1b/Adora2b/Oas1g/Ackr1/Twist1	20
BP	GO:0060348	bone development	33/1335	257/22893	1.76996e-05	0.00036384	0.000260626	Gp5/Bmp6/Gja1/Thbs1/Frem1/Cadm1/Kit/Kdr/Gp1bb/Bmp2/Gp1ba/Hspg2/Plxnb1/Tifab/Atg9a/Gp9/Lrp5/Mpig6b/Ltf/Xylt1/Tyrobp/Zbtb16/Fat4/Mmp16/Fbn1/Mmp13/Csgalnact1/Chad/Zfpm1/Fgf18/Pdgfc/Tal1/Twist1	33
BP	GO:0010876	lipid localization	49/1335	448/22893	1.78655e-05	0.000364991	0.000261451	Star/Cav1/Bmp6/Thbs1/Fzd4/Lrp1/Abca9/Ace/Dab2/Abcc3/Abcd2/Acsl6/Scarb1/Lbp/Abca13/Anxa1/Agtr1a/Atg9a/Acacb/Osbpl1a/Acsl1/Dysf/Pparg/Abhd5/Abcb4/Crhr1/Dgat2/C1qtnf1/Pla2g2f/Apobr/Nos2/Abcg4/Msr1/Tnfrsf11a/Mfsd2b/Slc66a2/Inhba/Aqp9/Abcc2/Pla2g4c/Abca6/P2ry2/Abcg2/Il1b/Atp8b1/Slc4a1/Ces1d/Fabp4/Erfe	49
BP	GO:0043406	positive regulation of MAP kinase activity	21/1335	129/22893	1.78891e-05	0.000364991	0.000261451	Pde5a/Fgd4/Thbs1/Sash1/Fzd4/Kit/Vegfa/Flt1/Edn3/Tlr4/Kitl/Pdgfd/Fcer1a/Tnfrsf11a/Htr2a/Gab1/Erbb2/Fgf18/Il1b/Pdgfc/Ilk	21
BP	GO:0007015	actin filament organization	50/1335	461/22893	1.84466e-05	0.000374967	0.000268597	Shank3/Gdpd2/Hmcn1/Fam171a1/Prox1/Tjp1/Pls1/Sorbs2/Mical2/Itgb5/Shroom3/Dlc1/Rhobtb1/Hip1/Arrb1/Fermt2/Sema5a/Met/Kank3/Gas2l1/Ppp1r9a/Cracd/Cdc42ep2/Bcar1/Myh10/Fhod3/Eps8/Spire2/Cgnl1/Sorbs1/Tmod1/Spire1/Alox15/Cdc42ep1/Pstpip2/Add2/Rnd1/Cdc42ep4/Myo1d/Shroom2/Ccl24/Diaph3/Sptb/Shroom4/Micall2/Spta1/Lmod1/Samd14/Fer/Wasf1	50
BP	GO:0002697	regulation of immune effector process	47/1335	424/22893	1.86859e-05	0.000378424	0.000271073	Clec4g/Itgam/Spon2/Angpt1/Hfe/Cadm1/Ccr2/Fgl2/Cd177/Fcgr3/Kit/Cd244a/Cd300a/Nlrp3/Tnfrsf14/C6/Fcgr1/Lbp/Cd5l/Tlr4/Anxa1/Hmox1/Gab2/Klrb1c/Ms4a2/Gata2/Itgb2l/Tek/Crhr1/Tyrobp/Nectin2/Klre1/Fcer1a/Sh2d1b1/Klrc2/Tril/Klri2/Lgals3/6030468B19Rik/Rsad2/Gata1/Il1b/Klrc3/Adora2b/Cd59b/Enpp3/Fer	47
BP	GO:0001823	mesonephros development	19/1335	110/22893	1.87929e-05	0.000379188	0.00027162	Npnt/Tcf21/Sfrp1/Wt1/Bmp2/Vegfa/Agtr1a/Vcan/Zbtb16/Fat4/Gpc3/Gsta3/Arg2/Tshz3/Wnt2b/Adamts16/Crlf1/Ilk/Wnt9b	19
BP	GO:0061437	renal system vasculature development	9/1335	28/22893	1.9077e-05	0.000382099	0.000273705	Tcf21/Angpt1/Wt1/Angpt2/Tek/Pdgfd/Aqp1/Ednra/C3ar1	9
BP	GO:0061440	kidney vasculature development	9/1335	28/22893	1.9077e-05	0.000382099	0.000273705	Tcf21/Angpt1/Wt1/Angpt2/Tek/Pdgfd/Aqp1/Ednra/C3ar1	9
BP	GO:0034755	iron ion transmembrane transport	8/1335	22/22893	2.00515e-05	0.000397253	0.000284561	Hfe/Slc40a1/Lcn2/Steap3/Slc39a8/Atp7a/Slc6a9/Scara5	8
BP	GO:0061760	antifungal innate immune response	8/1335	22/22893	2.00515e-05	0.000397253	0.000284561	Clec4a3/Clec4a1/Clec4a2/Clec4n/Clec4d/Clec4b2/Clec4b1/Clec4e	8
BP	GO:1900746	regulation of vascular endothelial growth factor signaling pathway	8/1335	22/22893	2.00515e-05	0.000397253	0.000284561	Cadm4/Ccbe1/Jcad/Xdh/Spry2/Sema6a/Adamts3/Tspan12	8
BP	GO:0050921	positive regulation of chemotaxis	23/1335	151/22893	2.21685e-05	0.000437608	0.000313468	C5ar1/Thbs1/Ccr2/Kdr/Vegfa/Edn3/Lbp/Csf1r/Sema5a/Itga2/Met/Cxcl12/Dysf/Pdgfd/Trem1/Cxcr2/Cmklr1/Ednra/Hspb1/Ccr1l1/Fgf18/Il1b/C3ar1	23
BP	GO:0021782	glial cell development	20/1335	121/22893	2.23641e-05	0.00043988	0.000315095	C5ar1/Itgam/Lrp1/Csf1r/Tlr4/Id4/Kcnj10/S100a8/S100a9/Mal/Mxra8/Adam22/Sh3tc2/Tppp/Prx/Ntrk2/Pard3/Il1b/Gfap/Ilk	20
BP	GO:0009914	hormone transport	43/1335	378/22893	2.2463e-05	0.000440242	0.000315355	Abat/Bmp6/Gja1/Alox5/Sfrp1/Hfe/Hcar2/Fzd4/P2ry1/Lrp1/Fgfr4/Dab2/Edn3/Arrb1/Camk2n1/Anxa1/Agtr1a/Trpm2/C1qtnf12/Dio2/Slc7a8/Lrp5/Pparg/Itsn1/Crhr1/Ica1/Tm7sf3/C1qtnf1/Pfkm/Tfr2/Fbn1/Sytl4/Slc16a10/Aqp1/Ano1/Nos2/Pex5l/Inhba/Kalrn/Slc16a1/Abcc2/Cpe/Il1b	43
BP	GO:0010038	response to metal ion	36/1335	295/22893	2.3138e-05	0.000451851	0.000323671	Cav1/Abat/Bmp6/Thbs1/Kcnh1/Hfe/Cpne2/Slc40a1/Asph/Mmp9/Xdh/Gatm/Mt1/Atp7b/Ank3/Chp2/Pklr/Trpm2/Hmox1/Dlg2/Mt2/Alox5ap/Sord/Pparg/Slc25a24/Atp7a/Alox15/Tfr2/Aqp1/Ncam1/Slc30a10/Scn5a/Aqp9/Abcc2/Slc30a2/Fabp4	36
BP	GO:0014068	positive regulation of phosphatidylinositol 3-kinase signaling	15/1335	75/22893	2.35855e-05	0.000458953	0.000328758	Angpt1/Kdr/Vegfa/Selp/Flt1/Plxnb1/Tek/Pdgfd/Cbl/F2r/Hgf/Igf1r/Erbb2/Ntrk2/Pdgfc	15
BP	GO:0043299	leukocyte degranulation	17/1335	93/22893	2.38885e-05	0.000463201	0.0003318	Itgam/Ccr2/Cd177/Kit/Cd300a/Hmox1/Gab2/Ms4a2/Gata2/Itgb2l/Crhr1/Fcer1a/Klrc2/Gata1/Klrc3/Adora2b/Fer	17
BP	GO:0002460	adaptive immune response based on somatic recombination of immune receptors built from immunoglobulin superfamily domains	46/1335	416/22893	2.42878e-05	0.000469278	0.000336154	Clec4g/Treml4/Hfe/Ccr2/Gzmb/Fgl2/Fcgr3/Clec4n/Vegfa/Nlrp3/Slc11a1/Fcgr1/Anxa1/Ighv10-1/Il1rl1/C1qc/C1qb/Ighv1-74/Ighv3-5/Nectin2/Fcer1a/Ighv1-55/Ighv1-76/Ighv10-3/Ighg2c/Ighv1-5/6030468B19Rik/Ighv2-2/Ighv9-1/Ighv14-2/Ighv9-3/Ighv5-9/Ighv1-77/Ighv1-12/Ighv9-4/Rsad2/Ighv1-49/Il1b/C3ar1/Trdv4/Ighv1-53/Ighv1-56/Ighv7-3/Il31ra/Ighv7-1/Ighv1-78	46
BP	GO:0006778	porphyrin-containing compound metabolic process	11/1335	43/22893	2.59247e-05	0.00049604	0.000355324	Hmox1/Alas2/Slc6a9/Fech/Cpox/Hebp1/Sptb/Ank1/Blvrb/Spta1/Cyp1a1	11
BP	GO:0030193	regulation of blood coagulation	14/1335	67/22893	2.61088e-05	0.00049604	0.000355324	Cav1/Gp5/Tfpi/Abat/Alox12/Thbs1/Gp1ba/Pros1/C1qtnf1/S100a9/F2r/Prkg1/Emilin2/Serpine2	14
BP	GO:1902285	semaphorin-plexin signaling pathway involved in neuron projection guidance	7/1335	17/22893	2.61486e-05	0.00049604	0.000355324	Sema3a/Plxna4/Plxnb1/Plxna1/Sema3f/Ednra/Plxnb3	7
BP	GO:0019722	calcium-mediated signaling	27/1335	195/22893	2.63677e-05	0.00049604	0.000355324	Ackr3/Ccr3/Ccr2/Kdr/Atp2b4/Treml1/Selp/Vcam1/Nr5a1/Chp2/Dmpk/Agtr1a/Trpm2/Ppp1r9a/Cxcr2/Slc8a1/Xcr1/Fcer1a/Homer3/Ncam1/Cmklr1/Lmcd1/Adgrb2/Ccr1l1/Ntrk2/Samd14/Sphk1	27
BP	GO:0002223	stimulatory C-type lectin receptor signaling pathway	6/1335	12/22893	2.64894e-05	0.00049604	0.000355324	Clec4n/Tyrobp/Klre1/Klrc2/Klri2/Klrc3	6
BP	GO:0010749	regulation of nitric oxide mediated signal transduction	6/1335	12/22893	2.64894e-05	0.00049604	0.000355324	Pde5a/Thbs1/Gucy1a1/Atp2b4/Vegfa/Gucy1a2	6
BP	GO:0033212	iron assimilation	6/1335	12/22893	2.64894e-05	0.00049604	0.000355324	Hfe/Lcn2/Steap3/Slc39a8/Slc6a9/Tfr2	6
BP	GO:1990840	response to lectin	6/1335	12/22893	2.64894e-05	0.00049604	0.000355324	Clec4n/Tyrobp/Klre1/Klrc2/Klri2/Klrc3	6
BP	GO:1990858	cellular response to lectin	6/1335	12/22893	2.64894e-05	0.00049604	0.000355324	Clec4n/Tyrobp/Klre1/Klrc2/Klri2/Klrc3	6
BP	GO:0032535	regulation of cellular component size	44/1335	393/22893	2.67858e-05	0.00049988	0.000358074	Sema3d/Shank3/Sema3a/Pls1/Sema6d/Lrp1/Vegfa/Mgll/Plxna4/Sema5a/Arhgap5/Cxcl12/Kank3/Ppp1r9a/Cracd/Cdc42ep2/Sema3f/Sema3c/Fhod3/Cdh4/Eps8/Atp7a/Cln8/Tmod1/Iqgap3/Alox15/Slit1/Wnt7a/Sema6a/Aqp1/Cdc42ep1/Aqp11/Add2/Aatk/Epha7/Cdc42ep4/Shroom2/Ccl24/Sptb/Xk/Spta1/Lmod1/Fer/Ilk	44
BP	GO:0010573	vascular endothelial growth factor production	10/1335	36/22893	2.76743e-05	0.000514705	0.000368694	C5ar1/Adgrg1/Ccbe1/Ccr2/Flt1/Flt4/Adamts3/Il1b/C3ar1/Adora2b	10
BP	GO:0001894	tissue homeostasis	35/1335	286/22893	2.81474e-05	0.000521053	0.000373241	Angpt1/Ccr2/Adgrf5/Tjp1/Muc13/Kdr/Vstm4/Vegfa/Ptgs1/Col14a1/Csf1r/Atp1b2/Tlr4/Gcnt2/Prom1/Cracd/Gata2/Fcgr4/Slc39a8/Cldn5/Norad/Cep290/Cln8/Aldh1a1/F2r/Lipa/Ush1g/Tnfrsf11a/Cxadr/Gata1/Cdh3/Oas1e/Tex15/Oas1g/Cngb1	35
BP	GO:0050766	positive regulation of phagocytosis	16/1335	85/22893	2.82165e-05	0.000521053	0.000373241	Gm5150/Mertk/Fcgr3/Lrp1/Slc11a1/Pros1/Fcgr1/Lbp/Itga2/Cd209b/Gata2/Rab31/Pparg/Sirpb1b/Sirpb1c/Il1b	16
BP	GO:0007269	neurotransmitter secretion	26/1335	185/22893	2.84332e-05	0.000521053	0.000373241	Kcnh1/P2ry1/Septin5/P2rx1/Adcy1/Edn3/Ppp1r9a/Stx2/Mctp1/Ctbp2/Rims3/Ica1/Slc6a9/Wnt7a/Dgki/Apba1/Htr2a/Cadps2/Ppfia2/P2ry2/Ntrk2/Chrna6/Adora2b/Sphk1/Erc2/Syn1	26
BP	GO:0099643	signal release from synapse	26/1335	185/22893	2.84332e-05	0.000521053	0.000373241	Kcnh1/P2ry1/Septin5/P2rx1/Adcy1/Edn3/Ppp1r9a/Stx2/Mctp1/Ctbp2/Rims3/Ica1/Slc6a9/Wnt7a/Dgki/Apba1/Htr2a/Cadps2/Ppfia2/P2ry2/Ntrk2/Chrna6/Adora2b/Sphk1/Erc2/Syn1	26
BP	GO:0007178	transmembrane receptor protein serine/threonine kinase signaling pathway	44/1335	394/22893	2.84921e-05	0.000521053	0.000373241	Npnt/Cav1/Lrg1/Fzd1/Gdf6/Bmp6/Sfrp1/Thbs1/Hfe/Itga8/Hpgd/Lrp1/Kdr/Itgb5/Bmp2/Dab2/Gata6/Cav2/Fermt2/Cdh5/Gcnt2/Hipk2/Tgfbr3/Spry2/Zfp423/Vasn/Pparg/Eng/Cldn5/Fbn1/Emilin1/Gpc3/Grem2/Gdf3/Nbl1/Il17rd/Inhba/Kcp/Ppm1l/Myocd/Elapor2/Ube2o/Fstl3/Ilk	44
BP	GO:2000027	regulation of animal organ morphogenesis	21/1335	133/22893	2.87211e-05	0.000522829	0.000374514	Ntn4/Fzd1/Sfrp1/Wt1/Fgfr4/Bmp2/Dab2/Vegfa/Nkd1/Apcdd1/Met/Agtr1a/Ptk7/Wnt7a/Hgf/Gpc3/Wnt2/Ednra/Wnt2b/Celsr3/Wnt9b	21
BP	GO:0060485	mesenchyme development	36/1335	298/22893	2.87805e-05	0.000522829	0.000374514	Sema3d/Sema3a/Tcf21/Gja1/Sfrp1/Thbs1/Aplnr/Wt1/Sema6d/Hpn/Erg/Frzb/Bmp2/Dab2/Vegfa/Edn3/Fermt2/Sema5a/Gcnt2/Tgfbr3/Kitl/Spry2/Ptk7/Sema3f/Sema3c/Vasn/Eng/Sema6a/Snai1/Wnt2/Il17rd/Epha3/Ednra/Il1b/Myocd/Twist1	36
BP	GO:0090288	negative regulation of cellular response to growth factor stimulus	18/1335	104/22893	3.00414e-05	0.000543928	0.000389627	Cav1/Cadm4/Fzd1/Sfrp1/Thbs1/Mmrn2/Xdh/Atp2b4/Hipk2/Spry2/Pparg/Fbn1/Sema6a/Emilin1/Grem2/Gdf3/Nbl1/Fstl3	18
BP	GO:0006879	cellular iron ion homeostasis	14/1335	68/22893	3.11307e-05	0.000561791	0.000402422	Bmp6/Hfe/Slc40a1/Lcn2/Slc11a1/Hmox1/Steap3/Slc39a8/Alas2/Ncoa4/Slc6a9/Tfr2/Scara5/Erfe	14
BP	GO:0002275	myeloid cell activation involved in immune response	19/1335	114/22893	3.15584e-05	0.000565775	0.000405277	Itgam/Ccr2/Cd177/Kit/Cd300a/Lbp/Hmox1/Gab2/Ms4a2/Gata2/Itgb2l/Dysf/Crhr1/Tyrobp/Fcer1a/Gata1/Adora2b/Enpp3/Fer	19
BP	GO:0031532	actin cytoskeleton reorganization	19/1335	114/22893	3.15584e-05	0.000565775	0.000405277	Gdpd2/Hmcn1/Tjp1/Parvb/Kit/Csf1r/Anxa1/Trpm2/Ptk7/Cdc42bpa/Bcar1/Tek/Eps8/S100a9/Cxadr/Gab1/Farp2/Micall2/Fer	19
BP	GO:0043491	protein kinase B signaling	28/1335	208/22893	3.17527e-05	0.000566561	0.000405839	Chil1/Thbs1/Angpt1/Mertk/Axl/Xdh/Kdr/Vegfa/F10/Fermt2/Sema5a/Lin28a/Gcnt2/Met/Cxcl12/C1qtnf12/Spry2/Tek/Itsn1/Eng/C1qtnf1/Epha2/Igf1r/Ntrk2/Il1b/Rasd2/Ilk/Fam110c	28
BP	GO:0010717	regulation of epithelial to mesenchymal transition	17/1335	95/22893	3.18095e-05	0.000566561	0.000405839	Sfrp1/Hpn/Bmp2/Dab2/Vegfa/Fermt2/Gcnt2/Tgfbr3/Spry2/Vasn/Eng/Snai1/Il17rd/Epha3/Il1b/Myocd/Twist1	17
BP	GO:0003158	endothelium development	21/1335	134/22893	3.2216e-05	0.000571939	0.000409692	Bmp6/Alox12/Vcl/Slc40a1/Prox1/Tjp1/Xdh/Kdr/Vegfa/Lcn2/Cdh5/Met/Tie1/Cldn5/Plcb1/Cldn1/Ednra/Il1b/Btg1c/Stard13/Apold1	21
BP	GO:0006836	neurotransmitter transport	31/1335	242/22893	3.28889e-05	0.000581995	0.000416895	Kcnh1/P2ry1/Septin5/P2rx1/Slc6a4/Sv2b/Adcy1/Edn3/Kcnj10/Ppp1r9a/Stx2/Mctp1/Ctbp2/Rims3/Ica1/Cln8/Slc6a9/Wnt7a/Dgki/Apba1/Htr2a/Cadps2/Ppfia2/P2ry2/Ntrk2/Chrna6/Adora2b/Gfap/Sphk1/Erc2/Syn1	31
BP	GO:0030509	BMP signaling pathway	25/1335	176/22893	3.35459e-05	0.000586883	0.000420397	Cav1/Fzd1/Gdf6/Bmp6/Sfrp1/Hfe/Kdr/Bmp2/Gata6/Cdh5/Hipk2/Tgfbr3/Zfp423/Pparg/Eng/Fbn1/Gpc3/Grem2/Gdf3/Nbl1/Kcp/Elapor2/Ube2o/Fstl3/Ilk	25
BP	GO:0051896	regulation of protein kinase B signaling	25/1335	176/22893	3.35459e-05	0.000586883	0.000420397	Chil1/Thbs1/Angpt1/Axl/Xdh/Vegfa/F10/Fermt2/Sema5a/Lin28a/Gcnt2/Met/Cxcl12/C1qtnf12/Spry2/Tek/Itsn1/Eng/C1qtnf1/Epha2/Igf1r/Ntrk2/Rasd2/Ilk/Fam110c	25
BP	GO:0033003	regulation of mast cell activation	13/1335	60/22893	3.35944e-05	0.000586883	0.000420397	Cd300lb/Cd300a/Hmox1/Gab2/Ms4a2/Gata2/Crhr1/Nectin2/Fcer1a/Gata1/Adora2b/Enpp3/Fer	13
BP	GO:0050922	negative regulation of chemotaxis	13/1335	60/22893	3.35944e-05	0.000586883	0.000420397	Sema3d/Sema3a/Thbs1/Sema6d/Mmp28/Angpt2/Sema5a/C5ar2/Sema3f/Sema3c/Slit1/Sema6a/Nbl1	13
BP	GO:0071559	response to transforming growth factor beta	30/1335	231/22893	3.37197e-05	0.000587196	0.000420621	Npnt/Cav1/Lrg1/Thbs1/Itga8/Hpgd/Lrp1/Itgb5/Bmp2/Dab2/Col4a2/Cav2/Fermt2/Cdh5/Gcnt2/Hipk2/Tgfbr3/Spry2/Vasn/Pparg/Eng/Pdgfd/Cldn5/Zfhx3/Fbn1/Emilin1/Igf1r/Il17rd/Sox6/Myocd	30
BP	GO:0007043	cell-cell junction assembly	23/1335	155/22893	3.39466e-05	0.000589271	0.000422107	Cav1/Gja1/Vcl/Aplnr/Tjp1/Ace/Cdh5/Ramp2/Cldn15/Cldn5/Cdh8/Epha2/Jup/Ctnnd1/Ugt8a/Cldn1/Mpdz/Cdh6/Snai1/Pard3/Il1b/Micall2/Cldn13	23
BP	GO:0071772	response to BMP	26/1335	187/22893	3.43227e-05	0.00059204	0.000424091	Cav1/Fzd1/Gdf6/Bmp6/Sfrp1/Hfe/Kcnd3/Kdr/Bmp2/Gata6/Cdh5/Hipk2/Tgfbr3/Zfp423/Pparg/Eng/Fbn1/Gpc3/Grem2/Gdf3/Nbl1/Kcp/Elapor2/Ube2o/Fstl3/Ilk	26
BP	GO:0071773	cellular response to BMP stimulus	26/1335	187/22893	3.43227e-05	0.00059204	0.000424091	Cav1/Fzd1/Gdf6/Bmp6/Sfrp1/Hfe/Kcnd3/Kdr/Bmp2/Gata6/Cdh5/Hipk2/Tgfbr3/Zfp423/Pparg/Eng/Fbn1/Gpc3/Grem2/Gdf3/Nbl1/Kcp/Elapor2/Ube2o/Fstl3/Ilk	26
BP	GO:0014706	striated muscle tissue development	35/1335	289/22893	3.50539e-05	0.00060275	0.000431762	Gja1/Angpt1/Prox1/Wt1/Sorbs2/Adrb1/Bmp2/Vegfa/Gata6/Col14a1/Hspg2/Met/Tgfbr3/Sema3c/Myh10/Pi16/Fhod3/Eng/Slc8a1/Ncam1/Cxadr/Wnt2/Sox6/Ednra/Boc/Adamts9/Ccm2l/Mylk3/Zfpm1/Myocd/Lmna/Bves/Pgm5/Epor/Twist1	35
BP	GO:0030947	regulation of vascular endothelial growth factor receptor signaling pathway	9/1335	30/22893	3.55453e-05	0.000605488	0.000433724	Cadm4/Angpt1/Mmrn2/Fzd4/Kdr/Tek/Emilin1/Tmem204/Fgf18	9
BP	GO:0045932	negative regulation of muscle contraction	9/1335	30/22893	3.55453e-05	0.000605488	0.000433724	Pde5a/Dock5/Gucy1a1/Adrb1/Irag1/Dock4/Prkg1/Arg2/Adora2b	9
BP	GO:0046339	diacylglycerol metabolic process	9/1335	30/22893	3.55453e-05	0.000605488	0.000433724	Plpp1/Plce1/Mogat2/Dgat2/Pla2g15/Dgki/Dgkh/Dgkg/Mogat1	9
BP	GO:0043304	regulation of mast cell degranulation	10/1335	37/22893	3.59523e-05	0.000610519	0.000437328	Cd300a/Hmox1/Gab2/Ms4a2/Gata2/Crhr1/Fcer1a/Gata1/Adora2b/Fer	10
BP	GO:0048608	reproductive structure development	51/1335	486/22893	3.69032e-05	0.000624098	0.000447054	Sema3a/Tcf21/Bmp6/Gja1/Vwf/Sfrp1/Adgrg1/Angpt1/Mertk/Pcdh12/Wt1/Fzd4/Kit/Axl/Ptgis/Kdr/Vegfa/Vcam1/Nr5a1/Arrb1/Id4/Anxa1/Met/Tifab/Kitl/Serpinb6a/Gata2/Pparg/Tppp3/Hs6st1/Slc8a1/Wnt7a/Prlr/Snai1/Wnt2/Igf1r/Gab1/Serpine2/Inhba/Pcyt1b/Gata1/Dhh/Tex15/Asb1/Myocd/Phlda2/Schip1/Epor/E2f8/Wnt9b/Tcf23	51
BP	GO:1900046	regulation of hemostasis	14/1335	69/22893	3.69802e-05	0.000624098	0.000447054	Cav1/Gp5/Tfpi/Abat/Alox12/Thbs1/Gp1ba/Pros1/C1qtnf1/S100a9/F2r/Prkg1/Emilin2/Serpine2	14
BP	GO:0034765	regulation of ion transmembrane transport	52/1335	499/22893	3.74265e-05	0.000629687	0.000451058	Shank3/Clic5/Cav1/Kcnj16/Alox5/Kcnh1/Aplnr/Asph/Mmp9/Kcnd3/Kcnj5/P2rx1/Atp2b4/Adrb1/F2rl3/Kcnj8/Lcn2/Edn3/Ank3/Fxyd6/Atp1b2/Agtr1a/Kcnj10/Trpc6/Ms4a2/Cemip/Dysf/Kcnj9/Plcb1/Slc8a1/Atp7a/F2r/Kcnk13/Cnksr3/Clcn2/Slc6a9/Gpr35/Clec4b1/Tpcn1/Kcnj2/Nos1ap/Shisa6/Scn5a/Arg2/Stom/Gjc2/Ednra/Grin2c/Neto1/Asic2/Hecw1/Twist1	52
BP	GO:0048732	gland development	50/1335	474/22893	3.83189e-05	0.000642723	0.000460396	Ntn4/Sema3a/Cav1/Tcf21/Gja1/Vwf/Sfrp1/Cadm1/Prox1/Wt1/Hpn/Xdh/Frzb/Bmp2/Vegfa/Mafb/Gata6/Nr5a1/Atp7b/Hp/Plxna1/Id4/Anxa1/Met/Arhgap5/Hmox1/Tgfbr3/Gata2/Sema3c/Lrp5/Crhr1/Cela1/Epha2/Iqgap3/Clcn2/Ctnnd1/Hgf/Tnfrsf11a/Prlr/Lama1/Igf1r/Serpine2/Rag1/Kalrn/Ednra/Fgf18/Klf1/Lims2/E2f8/Neurl1a	50
BP	GO:0051056	regulation of small GTPase mediated signal transduction	30/1335	233/22893	3.97235e-05	0.000664246	0.000475813	Cadm4/Adgrg1/F2rl2/Arap3/F2rl3/Dlc1/Psd3/Arhgap19/Arrb1/Rasgrp4/Met/Kitl/Plce1/Cyth3/Stard8/Spry2/Cdc42bpa/Eps8/Cbl/Ophn1/Cgnl1/F2r/Gpr35/Dgki/Amot/Kif14/Erbb2/Syngap1/Ssx2ip/Stard13	30
BP	GO:0042692	muscle cell differentiation	47/1335	437/22893	4.01111e-05	0.000668682	0.000478991	Npnt/Sort1/Itga8/Aplnr/Prox1/Wt1/Kit/Sorbs2/Adrb1/Bmp2/Vegfa/Tmtc3/Gata6/Col14a1/Cav2/Dmpk/Ramp2/Adamts5/Met/Cxcl12/Dpf3/Il36g/Myh10/Pi16/Dysf/Fhod3/Klf5/Eng/Norad/Slc8a1/Tmod1/Hacd1/Tmem204/Cxadr/Ankrd2/Popdc3/Sox6/Ednra/Tshz3/Mylk3/Myocd/Lmna/Bves/Xk/Pgm5/Lmod1/Tcf23	47
BP	GO:0014065	phosphatidylinositol 3-kinase signaling	21/1335	136/22893	4.03686e-05	0.000670928	0.0004806	Prex2/Angpt1/Kdr/Vegfa/Selp/Flt1/Plxnb1/Tek/Pdgfd/Cbl/Obscn/F2r/Hgf/Htr2a/Fbxl2/Igf1r/Serpine2/Erbb2/Ntrk2/Pdgfc/Twist1	21
BP	GO:0002758	innate immune response-activating signal transduction	7/1335	18/22893	4.06346e-05	0.000671268	0.000480843	Clec4n/Tlr4/Tyrobp/Klre1/Klrc2/Klri2/Klrc3	7
BP	GO:0072378	blood coagulation, fibrin clot formation	7/1335	18/22893	4.06346e-05	0.000671268	0.000480843	F13a1/Gp5/Gp1bb/F8/Gp1ba/Gp9/Fbln1	7
BP	GO:0002688	regulation of leukocyte chemotaxis	20/1335	126/22893	4.08316e-05	0.000672491	0.000481719	C5ar1/Thbs1/Ccr2/Vegfa/Mmp28/Edn3/Lbp/Csf1r/Cxcl12/Mtus1/C5ar2/Dysf/Trem1/Cxcr2/Nbl1/Cmklr1/Ednra/Ccr1l1/Il1b/C3ar1	20
BP	GO:0035855	megakaryocyte development	8/1335	24/22893	4.15315e-05	0.000679923	0.000487043	Gp5/Kit/Gp1bb/Gp1ba/Gp9/Mpig6b/Zfpm1/Tal1	8
BP	GO:0036303	lymph vessel morphogenesis	8/1335	24/22893	4.15315e-05	0.000679923	0.000487043	Ccbe1/Prox1/Vegfa/Ngp/Flt4/Tie1/Svep1/Epha2	8
BP	GO:0010633	negative regulation of epithelial cell migration	14/1335	70/22893	4.37704e-05	0.000714438	0.000511767	Sema3a/Thbs1/Mmrn2/Atp2b4/Angpt2/Ptprm/Tgfbr3/Card10/Pparg/Dnaja4/Jup/Mcc/Adamts9/Stard13	14
BP	GO:0001657	ureteric bud development	18/1335	107/22893	4.44846e-05	0.000717656	0.000514072	Npnt/Tcf21/Sfrp1/Wt1/Bmp2/Vegfa/Agtr1a/Vcan/Fat4/Gpc3/Gsta3/Arg2/Tshz3/Wnt2b/Adamts16/Crlf1/Ilk/Wnt9b	18
BP	GO:0072163	mesonephric epithelium development	18/1335	107/22893	4.44846e-05	0.000717656	0.000514072	Npnt/Tcf21/Sfrp1/Wt1/Bmp2/Vegfa/Agtr1a/Vcan/Fat4/Gpc3/Gsta3/Arg2/Tshz3/Wnt2b/Adamts16/Crlf1/Ilk/Wnt9b	18
BP	GO:0072164	mesonephric tubule development	18/1335	107/22893	4.44846e-05	0.000717656	0.000514072	Npnt/Tcf21/Sfrp1/Wt1/Bmp2/Vegfa/Agtr1a/Vcan/Fat4/Gpc3/Gsta3/Arg2/Tshz3/Wnt2b/Adamts16/Crlf1/Ilk/Wnt9b	18
BP	GO:0006869	lipid transport	43/1335	389/22893	4.44926e-05	0.000717656	0.000514072	Star/Bmp6/Thbs1/Fzd4/Lrp1/Abca9/Ace/Dab2/Abcc3/Abcd2/Acsl6/Scarb1/Lbp/Abca13/Anxa1/Agtr1a/Atg9a/Osbpl1a/Acsl1/Pparg/Abcb4/Crhr1/C1qtnf1/Pla2g2f/Apobr/Nos2/Abcg4/Msr1/Tnfrsf11a/Mfsd2b/Slc66a2/Inhba/Aqp9/Abcc2/Abca6/P2ry2/Abcg2/Il1b/Atp8b1/Slc4a1/Ces1d/Fabp4/Erfe	43
BP	GO:0061458	reproductive system development	51/1335	490/22893	4.57101e-05	0.000735126	0.000526586	Sema3a/Tcf21/Bmp6/Gja1/Vwf/Sfrp1/Adgrg1/Angpt1/Mertk/Pcdh12/Wt1/Fzd4/Kit/Axl/Ptgis/Kdr/Vegfa/Vcam1/Nr5a1/Arrb1/Id4/Anxa1/Met/Tifab/Kitl/Serpinb6a/Gata2/Pparg/Tppp3/Hs6st1/Slc8a1/Wnt7a/Prlr/Snai1/Wnt2/Igf1r/Gab1/Serpine2/Inhba/Pcyt1b/Gata1/Dhh/Tex15/Asb1/Myocd/Phlda2/Schip1/Epor/E2f8/Wnt9b/Tcf23	51
BP	GO:0002430	complement receptor mediated signaling pathway	6/1335	13/22893	4.67619e-05	0.000745463	0.000533991	Fpr2/C5ar1/Fpr1/C5ar2/Cmklr1/C3ar1	6
BP	GO:0042590	antigen processing and presentation of exogenous peptide antigen via MHC class I	6/1335	13/22893	4.67619e-05	0.000745463	0.000533991	Clec4a3/Clec4a1/Clec4a2/Fcgr3/Fcgr1/Clec4b1	6
BP	GO:0060586	multicellular organismal iron ion homeostasis	6/1335	13/22893	4.67619e-05	0.000745463	0.000533991	Bmp6/Hfe/Slc40a1/Slc11a1/Rhag/Rhd	6
BP	GO:0033002	muscle cell proliferation	32/1335	258/22893	4.69035e-05	0.000745548	0.000534052	Cav1/Elane/Gja1/Alox12/Thbs1/Angpt1/Npr1/Mmp9/Hpgd/Ogn/Bmp2/Vegfa/Flt1/Gata6/Itga2/Tlr4/Hmox1/Tgfbr3/Pparg/Pdgfd/Ncam1/Prkg1/Cxadr/Wnt2/Igf1r/Kalrn/Ednra/C3ar1/Myocd/Ephb1/Ilk/Cnn1	32
BP	GO:0035162	embryonic hemopoiesis	9/1335	31/22893	4.75056e-05	0.000750753	0.00053778	Kit/Kdr/Vegfa/Kitl/Gata2/Zfpm1/Gata1/Klf1/Tal1	9
BP	GO:0071711	basement membrane organization	9/1335	31/22893	4.75056e-05	0.000750753	0.00053778	Ntn4/Cav1/Hmcn1/Flrt2/Hpn/Cav2/Col4a1/Ramp2/Cma1	9
BP	GO:0070098	chemokine-mediated signaling pathway	13/1335	62/22893	4.84573e-05	0.000763586	0.000546973	Ppbp/Ackr3/Ccl6/Pf4/Ccl9/Cxcl12/Slit3/Mpl/Gpr35/Ccl24/Ccr1l1/Ackr1/Ccl3	13
BP	GO:0046883	regulation of hormone secretion	36/1335	306/22893	5.04924e-05	0.000793369	0.000568307	Abat/Bmp6/Gja1/Alox5/Sfrp1/Hfe/Hcar2/P2ry1/Lrp1/Fgfr4/Dab2/Edn3/Arrb1/Camk2n1/Anxa1/Agtr1a/Trpm2/C1qtnf12/Lrp5/Pparg/Itsn1/Crhr1/Ica1/Tm7sf3/C1qtnf1/Pfkm/Tfr2/Fbn1/Sytl4/Ano1/Nos2/Pex5l/Inhba/Kalrn/Slc16a1/Il1b	36
BP	GO:0031952	regulation of protein autophosphorylation	11/1335	46/22893	5.11729e-05	0.000801758	0.000574316	Cav1/Ace/Nlrp12/Vegfa/Eng/Pdgfd/Tom1l1/Ctnnd1/Eef2k/Epha7/Pdgfc	11
BP	GO:0050818	regulation of coagulation	14/1335	71/22893	5.16267e-05	0.000806556	0.000577753	Cav1/Gp5/Tfpi/Abat/Alox12/Thbs1/Gp1ba/Pros1/C1qtnf1/S100a9/F2r/Prkg1/Emilin2/Serpine2	14
BP	GO:0099504	synaptic vesicle cycle	29/1335	226/22893	5.64254e-05	0.000879015	0.000629656	Kcnh1/Rab27b/P2ry1/Septin5/Pcdh17/P2rx1/Ston2/Adcy1/Abca13/Stx2/Ctbp2/Itsn1/Rims3/Ophn1/Scamp5/Ston1/Wnt7a/Dgki/Apba1/Htr2a/Bsn/Cadps2/Ppfia2/P2ry2/Chrna6/Adora2b/Slc2a4/Erc2/Syn1	29
BP	GO:1905517	macrophage migration	13/1335	63/22893	5.78292e-05	0.000892784	0.00063952	C5ar1/Thbs1/Ccr2/Mmp28/Csf1r/Mtus1/Trem1/Gpr35/Emilin1/Lgals3/Cmklr1/C3ar1/Ccl3	13
BP	GO:0002523	leukocyte migration involved in inflammatory response	8/1335	25/22893	5.79624e-05	0.000892784	0.00063952	Ppbp/Elane/Itgam/Alox5/Lbp/Itgb2l/S100a8/S100a9	8
BP	GO:0007620	copulation	8/1335	25/22893	5.79624e-05	0.000892784	0.00063952	Abat/P2ry1/P2rx1/Slc6a4/Serpine2/Ednra/P2ry2/Oxtr	8
BP	GO:0044331	cell-cell adhesion mediated by cadherin	8/1335	25/22893	5.79624e-05	0.000892784	0.00063952	Bmp6/Tjp1/Vegfa/Cdh5/Ctnnd1/Nexmif/Ptpru/Fer	8
BP	GO:0042119	neutrophil activation	10/1335	39/22893	5.89767e-05	0.000905855	0.000648883	Itgam/Cd177/Ctsg/Cd300a/Anxa1/Itgb2l/Fcgr4/Cxcr2/Tyrobp/Camp	10
BP	GO:0071560	cellular response to transforming growth factor beta stimulus	29/1335	227/22893	6.11583e-05	0.000936454	0.000670801	Npnt/Cav1/Lrg1/Thbs1/Itga8/Hpgd/Lrp1/Itgb5/Bmp2/Dab2/Col4a2/Cav2/Fermt2/Cdh5/Gcnt2/Hipk2/Tgfbr3/Spry2/Vasn/Pparg/Eng/Pdgfd/Cldn5/Fbn1/Emilin1/Igf1r/Il17rd/Sox6/Myocd	29
BP	GO:0042391	regulation of membrane potential	49/1335	470/22893	6.13113e-05	0.000936454	0.000670801	Shank3/Cav1/Abat/Gabrq/Gja1/Alox12/Kcnh1/Kcnd3/Kcnj5/P2rx1/Kdr/Adrb1/Pid1/Kcnj8/Ank3/Dmpk/Atp1b2/Atp1a3/Gabra3/Met/Kcnj10/Ppp1r9a/Ltf/Slc39a8/Rims3/Slc8a1/Jup/Kcnk13/Gpr35/Wnt7a/Ano1/Dgki/Pex5l/Kcnj2/Kcnk12/Nos1ap/Cxadr/Scn5a/Popdc3/Gclm/Grin2c/Ntrk2/Chrna6/Mpp2/Neto1/Bves/Piezo2/Asic2/Cngb1	49
BP	GO:0007613	memory	23/1335	161/22893	6.22422e-05	0.000948023	0.000679089	Shank3/Pde5a/Itga8/Slc6a4/Adrb1/Ptgs1/Adcy1/Lcn2/Itga5/Camk2n1/Atp1a3/Aph1b/Crhr1/Plcb1/Htr2a/Cpeb3/Kalrn/Ntrk2/Il1b/Neto1/Oxtr/Lrrn4/Slc2a4	23
BP	GO:0019935	cyclic-nucleotide-mediated signaling	17/1335	100/22893	6.26215e-05	0.000949878	0.000680417	Thbs1/Pde3a/Gucy1b1/Npr1/Aplnr/Gucy1a1/Gucy1a2/Irag1/Crhr1/Aqp1/Nos2/Pex5l/Gnai1/Prkg1/Pde7b/Adora2b/Rasd2	17
BP	GO:0046879	hormone secretion	41/1335	370/22893	6.27114e-05	0.000949878	0.000680417	Abat/Bmp6/Gja1/Alox5/Sfrp1/Hfe/Hcar2/Fzd4/P2ry1/Lrp1/Fgfr4/Dab2/Edn3/Arrb1/Camk2n1/Anxa1/Agtr1a/Trpm2/C1qtnf12/Dio2/Lrp5/Pparg/Itsn1/Crhr1/Ica1/Tm7sf3/C1qtnf1/Pfkm/Tfr2/Fbn1/Sytl4/Slc16a10/Aqp1/Ano1/Nos2/Pex5l/Inhba/Kalrn/Slc16a1/Cpe/Il1b	41
BP	GO:0014812	muscle cell migration	19/1335	120/22893	6.52489e-05	0.000985583	0.000705993	Dock5/Sema6d/Lrp1/Ace/Itga2/Plxna1/Tlr4/Anxa1/Met/Pparg/Dock4/Pdgfd/Atp7a/Dock7/Prkg1/Kalrn/P2ry2/Myocd/Ilk	19
BP	GO:0015849	organic acid transport	37/1335	322/22893	6.60122e-05	0.000994366	0.000712285	Abat/Slc7a2/Gja1/Thbs1/Ace/Abcc3/Slc11a1/Abcd2/Acsl6/Anxa1/Kcnj10/Slc26a1/Acsl1/Slc7a8/Pparg/Cln8/Pla2g2f/Slc6a9/Tnfrsf11a/Apba1/Arg2/Aqp9/Slc16a1/Slc16a3/Abcc2/P2ry2/Abcg2/Slc22a4/Ntrk2/Il1b/Slc38a5/Atp8b1/Xk/Fabp4/Gfap/Erfe/Slc25a21	37
BP	GO:0062012	regulation of small molecule metabolic process	41/1335	371/22893	6.6626e-05	0.00100085	0.000716933	Star/Cav1/Slc45a3/Bmp6/Prox1/P2ry1/Kit/Soga1/Atp2b4/Cd244a/Fgfr4/Bmp2/Dab2/Pid1/Entpd1/Abcd2/Anxa1/C1qtnf12/Acacb/Pparg/Dgat2/C1qtnf1/Gpd1/Sorbs1/Clcn2/Nos2/Abcg4/Snai1/Htr2a/Cda/Sec14l2/Rdh1/Il1b/Slc4a1/Adora2b/Phlda2/Ak4/Ces1d/Erfe/Acmsd/Twist1	41
BP	GO:1903307	positive regulation of regulated secretory pathway	13/1335	64/22893	6.87358e-05	0.00102972	0.000737609	Itgam/Cd177/Gab2/Ms4a2/Gata2/Itgb2l/Crhr1/Scamp5/Fcer1a/Klrc2/Gata1/Klrc3/Adora2b	13
BP	GO:0043954	cellular component maintenance	14/1335	73/22893	7.1104e-05	0.00106229	0.000760937	Cadm1/Tjp1/Cd177/Fermt2/Csf1r/Ophn1/F2r/Prtn3/Cldn1/Igf1r/Shroom2/Syngap1/Myocd/Erc2	14
BP	GO:0034764	positive regulation of transmembrane transport	31/1335	252/22893	7.14561e-05	0.00106464	0.000762622	Shank3/Alox5/Aplnr/Asph/P2rx1/Adrb1/F2rl3/Lcn2/Edn3/Ank3/Acsl6/Atp1b2/Met/Agtr1a/Trpc6/C1qtnf12/Acsl1/Cemip/Plcb1/Atp7a/Sorbs1/F2r/Cnksr3/Slc6a9/Gpc3/Clec4b1/Kcnj2/Gjc2/Ednra/Asic2/Erfe	31
BP	GO:0034110	regulation of homotypic cell-cell adhesion	10/1335	40/22893	7.45537e-05	0.00110777	0.000793519	Abat/Mmrn1/Alox12/Ctsg/Ank3/C1qtnf1/Prkg1/Emilin2/Serpine2/Ccm2l	10
BP	GO:0045576	mast cell activation	16/1335	92/22893	7.69747e-05	0.00113209	0.000810941	Cd300lb/Fcgr3/Kit/Cd300a/Tlr4/Hmox1/Gab2/Ms4a2/Gata2/Crhr1/Nectin2/Fcer1a/Gata1/Adora2b/Enpp3/Fer	16
BP	GO:0099003	vesicle-mediated transport in synapse	31/1335	253/22893	7.69827e-05	0.00113209	0.000810941	Kcnh1/Rab27b/P2ry1/Septin5/Pcdh17/P2rx1/Ston2/Adcy1/Abca13/Stx2/Ctbp2/Itsn1/Rims3/Ophn1/Scamp5/Usp46/Ston1/Wnt7a/Dgki/Apba1/Htr2a/Bsn/Cadps2/Ppfia2/P2ry2/Chrna6/Nsg1/Adora2b/Slc2a4/Erc2/Syn1	31
BP	GO:0048675	axon extension	21/1335	142/22893	7.69957e-05	0.00113209	0.000810941	Sema3d/Sema3a/Vcl/Sema6d/Lrp1/Vegfa/Mgll/Edn3/Plxna4/Sema5a/Cxcl12/Raph1/Sema3f/Sema3c/Cdh4/Slit3/Slit1/Sema6a/Aatk/Ednra/Ilk	21
BP	GO:0045834	positive regulation of lipid metabolic process	25/1335	185/22893	7.73115e-05	0.00113209	0.000810941	Star/Slc45a3/Bmp6/Adgrf5/Dab2/Flt1/Abcd2/Scarb1/Anxa1/Agtr1a/Tek/Pparg/Abhd5/Dgat2/Sorbs1/Abcg4/Htr2a/Igf1r/Angptl4/Sec14l2/Rdh1/Il1b/Adora2b/Ces1d/Twist1	25
BP	GO:0006651	diacylglycerol biosynthetic process	6/1335	14/22893	7.77912e-05	0.00113209	0.000810941	Plpp1/Plce1/Mogat2/Dgat2/Pla2g15/Mogat1	6
BP	GO:1903671	negative regulation of sprouting angiogenesis	6/1335	14/22893	7.77912e-05	0.00113209	0.000810941	Alox5/Thbs1/Flt1/Sema6a/Adamts9/Stard13	6
BP	GO:0030219	megakaryocyte differentiation	11/1335	48/22893	7.78469e-05	0.00113209	0.000810941	Gp5/Kit/Gp1bb/Gp1ba/Gp9/Gata2/Mpig6b/Rab7b/Zfpm1/Gata1/Tal1	11
BP	GO:0048246	macrophage chemotaxis	11/1335	48/22893	7.78469e-05	0.00113209	0.000810941	C5ar1/Thbs1/Mmp28/Csf1r/Mtus1/Trem1/Gpr35/Lgals3/Cmklr1/C3ar1/Ccl3	11
BP	GO:0050730	regulation of peptidyl-tyrosine phosphorylation	32/1335	265/22893	7.87358e-05	0.00114198	0.000818026	Cav1/Cadm4/Bmp6/Sfrp1/Angpt1/Lrp4/Lilra5/Kit/Clec4n/Cd300a/Ace/Vegfa/Tnfrsf14/Itga5/Cav2/Csf1r/Tlr4/Plpp3/Kitl/Itgb2l/Pdgfd/Cbl/Fcer1a/Ctnnd1/Sh2d1b1/Hgf/Htr2a/Epha7/Gata1/Pdgfc/Crlf1/Neurl1a	32
BP	GO:0045921	positive regulation of exocytosis	17/1335	102/22893	8.09343e-05	0.00117076	0.000838643	Itgam/Rab27b/Cd177/Septin5/Gab2/Ms4a2/Gata2/Itgb2l/Crhr1/Scamp5/Fcer1a/Sytl4/Klrc2/Cadps2/Gata1/Klrc3/Adora2b	17
BP	GO:0032835	glomerulus development	13/1335	65/22893	8.1382e-05	0.00117413	0.000841056	Tcf21/Angpt1/Wt1/Angpt2/Prom1/Plce1/Tek/Pdgfd/Nid1/Ctnnd1/Aqp1/Ednra/C3ar1	13
BP	GO:0017015	regulation of transforming growth factor beta receptor signaling pathway	19/1335	122/22893	8.20793e-05	0.00117798	0.00084381	Npnt/Cav1/Lrg1/Thbs1/Itga8/Lrp1/Bmp2/Dab2/Cav2/Hipk2/Tgfbr3/Spry2/Vasn/Pparg/Eng/Fbn1/Emilin1/Il17rd/Myocd	19
BP	GO:0046928	regulation of neurotransmitter secretion	19/1335	122/22893	8.20793e-05	0.00117798	0.00084381	Kcnh1/P2ry1/P2rx1/Adcy1/Edn3/Ppp1r9a/Mctp1/Rims3/Ica1/Wnt7a/Dgki/Apba1/Htr2a/Ppfia2/P2ry2/Ntrk2/Chrna6/Adora2b/Sphk1	19
BP	GO:0032642	regulation of chemokine production	18/1335	112/22893	8.24952e-05	0.00118085	0.000845865	Elane/Lrp1/Chil3/Lbp/Csf1r/Tlr4/Il1rl1/Epha2/Mpl/Arg2/P2ry2/Zfpm1/Oas1e/Il1b/Adora2b/Oas1g/Ackr1/Twist1	18
BP	GO:0045986	negative regulation of smooth muscle contraction	7/1335	20/22893	8.92791e-05	0.00127462	0.000913035	Dock5/Gucy1a1/Adrb1/Irag1/Dock4/Prkg1/Adora2b	7
BP	GO:0035567	non-canonical Wnt signaling pathway	12/1335	57/22893	9.01083e-05	0.00128311	0.000919115	Fzd1/Sfrp1/Fzd4/Frzb/Dab2/Nkd1/Ptk7/Wnt7a/Gpc3/Rspo1/Celsr3/Wnt9b	12
BP	GO:0006898	receptor-mediated endocytosis	32/1335	267/22893	9.08708e-05	0.0012906	0.000924485	Ackr3/Cav1/Itgam/Angpt1/Hfe/Mrc1/Lrp1/Cd300a/Dab2/Vegfa/Cd14/Cav2/Hip1/Arrb1/Fcgr1/Hspg2/Ramp2/Rab31/Siglec1/Itsn1/Cbl/Cxcr2/Ophn1/Usp46/Tfr2/Msr1/Aak1/Rspo1/Pard3/Sgip1/Ache/Wasf1	32
BP	GO:0007179	transforming growth factor beta receptor signaling pathway	25/1335	187/22893	9.22012e-05	0.0013061	0.00093559	Npnt/Cav1/Lrg1/Thbs1/Itga8/Hpgd/Lrp1/Itgb5/Bmp2/Dab2/Cav2/Fermt2/Cdh5/Gcnt2/Hipk2/Tgfbr3/Spry2/Vasn/Pparg/Eng/Cldn5/Fbn1/Emilin1/Il17rd/Myocd	25
BP	GO:0072593	reactive oxygen species metabolic process	30/1335	244/22893	9.36586e-05	0.00132332	0.000947923	Fpr2/Itgam/Alox5/Thbs1/Cd177/Xdh/Mmp8/Mpo/Pid1/Lcn2/Nqo1/Abcd2/Tlr4/Met/Agtr1a/Itgb2l/Norad/Tyrobp/Atp7a/Epx/Pxdn/Nos2/Slc30a10/Arg2/Mycn/Hbb-b1/Hbq1a/Hba-a1/Cyp1a1/Gls2	30
BP	GO:0043270	positive regulation of ion transport	37/1335	328/22893	9.70532e-05	0.00136775	0.000979747	Shank3/Cav1/Abat/Alox5/Aplnr/Asph/Lilra5/P2ry1/P2rx1/Slc6a4/Adrb1/F2rl3/Lcn2/Edn3/Ank3/Atp1b2/Agtr1a/Cxcl12/Trpc6/Cemip/Plcb1/Atp7a/F2r/Cnksr3/Slc6a9/Tnfrsf11a/Clec4b1/Kcnj2/Scn5a/Lgals3/Trpv3/Gjc2/Ednra/P2ry2/Ccr1l1/Il1b/Asic2	37
BP	GO:0042886	amide transport	39/1335	353/22893	9.97974e-05	0.00140281	0.00100486	Abat/Gja1/Alox5/Sfrp1/Hfe/Lrp1/Edn3/Arrb1/Camk2n1/Abca13/Anxa1/Trpm2/C1qtnf12/Dio2/Lrp5/Pparg/Itsn1/Crhr1/Ica1/Tm7sf3/S100a8/S100a9/Pfkm/Tfr2/Fbn1/Sytl4/Slc16a10/Aqp1/Ano1/Nos2/Pex5l/Aqp9/Kalrn/Slc16a1/Cpe/Abcg2/Il1b/Slc38a5/Slc14a1	39
BP	GO:0051235	maintenance of location	38/1335	341/22893	0.000101735	0.00142637	0.00102174	Cav1/Gp5/Gja1/Aplnr/Asph/Gp1bb/F2rl3/Gp1ba/Lcn2/Nr5a1/Atp7b/Ank3/Scarb1/Trpm2/Acacb/Ms4a2/Gp9/Cemip/Dysf/Pparg/Abhd5/Vps13c/Dgat2/Slc8a1/Adcy6/F2r/Xcr1/Fbn1/Msr1/Pex5l/Clec4b1/Htr2a/Nbl1/Ednra/Pla2g4c/Slc30a2/Il1b/Ces1d	38
BP	GO:0032963	collagen metabolic process	19/1335	124/22893	0.000102639	0.00143537	0.00102818	Tnxb/Mmp9/Mmp8/Mmp28/Mmp25/Itga2/Tgfbr3/Pparg/P3h2/Col5a1/F2r/Prtn3/Mmp16/Mmp13/Emilin1/Adamts3/Mrc2/Adora2b/Mmp17	19
BP	GO:0048843	negative regulation of axon extension involved in axon guidance	8/1335	27/22893	0.000107168	0.00149488	0.00107081	Sema3d/Sema3a/Sema6d/Sema5a/Sema3f/Sema3c/Slit1/Sema6a	8
BP	GO:0010001	glial cell differentiation	31/1335	258/22893	0.00011083	0.00154204	0.00110459	Slc45a3/C5ar1/Itgam/Lrp1/Bmp2/Csf1r/Lin28a/Tlr4/Id4/Plpp3/Kcnj10/Pparg/S100a8/S100a9/Mal/Mxra8/Adam22/Sh3tc2/Mycn/Serpine2/Sox6/Tppp/Erbb2/Aspa/Prx/Ntrk2/Pard3/Il1b/Tal1/Gfap/Ilk	31
BP	GO:0060986	endocrine hormone secretion	13/1335	67/22893	0.000112817	0.0015657	0.00112154	Bmp6/Hcar2/Fzd4/Fgfr4/Dab2/Agtr1a/Pparg/Crhr1/C1qtnf1/Aqp1/Pex5l/Inhba/Il1b	13
BP	GO:0014910	regulation of smooth muscle cell migration	16/1335	95/22893	0.000114288	0.00158141	0.0011328	Dock5/Sema6d/Lrp1/Ace/Itga2/Plxna1/Tlr4/Pparg/Dock4/Pdgfd/Atp7a/Dock7/Prkg1/P2ry2/Myocd/Ilk	16
BP	GO:1903844	regulation of cellular response to transforming growth factor beta stimulus	19/1335	125/22893	0.000114528	0.00158141	0.0011328	Npnt/Cav1/Lrg1/Thbs1/Itga8/Lrp1/Bmp2/Dab2/Cav2/Hipk2/Tgfbr3/Spry2/Vasn/Pparg/Eng/Fbn1/Emilin1/Il17rd/Myocd	19
BP	GO:0046456	icosanoid biosynthetic process	11/1335	50/22893	0.000115604	0.00159224	0.00114056	Tbxas1/Alox5/Ptgis/Ptgs1/Anxa1/Alox5ap/Mgst3/Fcer1a/Ltc4s/Il1b/Sphk1	11
BP	GO:0098751	bone cell development	10/1335	42/22893	0.00011634	0.00159837	0.00114494	Gp5/Kit/Gp1bb/Gp1ba/Gp9/Mpig6b/Tyrobp/Fbn1/Zfpm1/Tal1	10
BP	GO:0046578	regulation of Ras protein signal transduction	26/1335	201/22893	0.000117027	0.00160377	0.00114881	Cadm4/Adgrg1/F2rl2/Arap3/F2rl3/Dlc1/Psd3/Arrb1/Rasgrp4/Met/Kitl/Plce1/Cyth3/Stard8/Spry2/Eps8/Cbl/Ophn1/F2r/Gpr35/Dgki/Kif14/Erbb2/Syngap1/Ssx2ip/Stard13	26
BP	GO:0007009	plasma membrane organization	22/1335	157/22893	0.000118957	0.00162614	0.00116484	Cavin2/Cav1/Mafb/Cav2/Ank3/Abcd2/Stx2/Tie1/Myh10/Dysf/Mtss2/S100a9/Col5a1/Fat4/Sytl4/Sh3tc2/Sptb/Prx/Atp8b1/Slc4a1/Spta1/Sgip1	22
BP	GO:0018119	peptidyl-cysteine S-nitrosylation	6/1335	15/22893	0.000123255	0.0016807	0.00120392	Atp2b4/Ace/S100a8/S100a9/Nos2/Nos1ap	6
BP	GO:0002695	negative regulation of leukocyte activation	26/1335	202/22893	0.000127013	0.00171729	0.00123013	Clec4g/Pde5a/Sfrp1/Mertk/Hfe/Ccr2/Adgrf5/Fgl2/Axl/Ctsg/Cd300a/Tnfrsf14/Anxa1/Hmox1/Casp3/Pparg/Tyrobp/Pla2g2f/Arg2/Lgals3/Erbb2/Hspb1/Hmgb3/Enpp3/Fer/Tarm1	26
BP	GO:0048771	tissue remodeling	26/1335	202/22893	0.000127013	0.00171729	0.00123013	Cav1/Gja1/Sfrp1/Ccr2/Mmp9/Axl/Lrp1/Erg/Vegfa/Flt4/Csf1r/Angpt2/Tgfbr3/Tie1/Sema3c/Lrp5/Pparg/Fcgr4/Cela1/Atp7a/Epha2/F2r/Lipa/Nos2/Tnfrsf11a/Ednra	26
BP	GO:0001946	lymphangiogenesis	7/1335	21/22893	0.000127195	0.00171729	0.00123013	Ccbe1/Prox1/Vegfa/Ngp/Flt4/Tie1/Epha2	7
BP	GO:0090050	positive regulation of cell migration involved in sprouting angiogenesis	7/1335	21/22893	0.000127195	0.00171729	0.00123013	Jcad/Kdr/Vegfa/Anxa1/Hmox1/Gata2/Srpx2	7
BP	GO:0006826	iron ion transport	12/1335	59/22893	0.000128038	0.00172018	0.0012322	Hfe/Slc40a1/Slc48a1/Lcn2/Slc11a1/Steap3/Ltf/Slc39a8/Atp7a/Slc6a9/Tfr2/Scara5	12
BP	GO:0071622	regulation of granulocyte chemotaxis	12/1335	59/22893	0.000128038	0.00172018	0.0012322	C5ar1/Thbs1/Lbp/Csf1r/C5ar2/Dysf/Trem1/Cxcr2/Cmklr1/Ednra/Il1b/C3ar1	12
BP	GO:0007597	blood coagulation, intrinsic pathway	5/1335	10/22893	0.000131753	0.00176143	0.00126175	Gp5/Gp1bb/F8/Gp1ba/Gp9	5
BP	GO:0060215	primitive hemopoiesis	5/1335	10/22893	0.000131753	0.00176143	0.00126175	Vegfa/Gata2/Zfpm1/Gata1/Tal1	5
BP	GO:0014909	smooth muscle cell migration	17/1335	106/22893	0.000132147	0.00176239	0.00126243	Dock5/Sema6d/Lrp1/Ace/Itga2/Plxna1/Tlr4/Pparg/Dock4/Pdgfd/Atp7a/Dock7/Prkg1/Kalrn/P2ry2/Myocd/Ilk	17
BP	GO:0033005	positive regulation of mast cell activation	9/1335	35/22893	0.000134693	0.0017833	0.00127741	Cd300lb/Gab2/Ms4a2/Gata2/Crhr1/Nectin2/Fcer1a/Gata1/Adora2b	9
BP	GO:0045987	positive regulation of smooth muscle contraction	9/1335	35/22893	0.000134693	0.0017833	0.00127741	Npnt/Abat/Kit/Ptgs1/Itga2/F2r/Myocd/Oxtr/Sphk1	9
BP	GO:0090162	establishment of epithelial cell polarity	9/1335	35/22893	0.000134693	0.0017833	0.00127741	Gja1/Frmd4b/Myo9a/Frmd4a/Cyth3/Ptk7/Ophn1/Lama1/Pard3	9
BP	GO:0038083	peptidyl-tyrosine autophosphorylation	8/1335	28/22893	0.000142404	0.0018763	0.00134403	Cav1/Kdr/Ace/Vegfa/Ctnnd1/Bmx/Igf1r/Aatk	8
BP	GO:1900745	positive regulation of p38MAPK cascade	8/1335	28/22893	0.000142404	0.0018763	0.00134403	Gdf6/Sash1/Xdh/Bmp2/Vegfa/Met/Il1b/Sphk1	8
BP	GO:0045601	regulation of endothelial cell differentiation	10/1335	43/22893	0.000143739	0.00188934	0.00135337	Bmp6/Vcl/Xdh/Vegfa/Cdh5/Cldn5/Plcb1/Il1b/Btg1c/Apold1	10
BP	GO:0002790	peptide secretion	34/1335	298/22893	0.000146866	0.00192582	0.0013795	Abat/Gja1/Alox5/Sfrp1/Hfe/Lrp1/Edn3/Arrb1/Camk2n1/Anxa1/Trpm2/C1qtnf12/Dio2/Lrp5/Pparg/Itsn1/Crhr1/Ica1/Tm7sf3/S100a8/S100a9/Pfkm/Tfr2/Fbn1/Sytl4/Slc16a10/Aqp1/Ano1/Nos2/Pex5l/Kalrn/Slc16a1/Cpe/Il1b	34
BP	GO:0046889	positive regulation of lipid biosynthetic process	17/1335	107/22893	0.000148705	0.00194526	0.00139343	Star/Slc45a3/Bmp6/Adgrf5/Dab2/Abcd2/Scarb1/Anxa1/Dgat2/Sorbs1/Abcg4/Htr2a/Igf1r/Sec14l2/Rdh1/Il1b/Adora2b	17
BP	GO:0060976	coronary vasculature development	14/1335	78/22893	0.000149951	0.00195688	0.00140175	Angpt1/Aplnr/Wt1/Lrp1/Ace/Vegfa/Gata6/Tgfbr3/Ptk7/Myh10/Gpc3/Myocd/Prokr1/Epor	14
BP	GO:0002548	monocyte chemotaxis	12/1335	60/22893	0.000151649	0.00196963	0.00141089	Ccl6/Ccr2/Ctsg/Ccl9/Flt1/Anxa1/Cxcl12/Lgals3/Nbl1/Ccl24/Ccr1l1/Ccl3	12
BP	GO:0032757	positive regulation of interleukin-8 production	12/1335	60/22893	0.000151649	0.00196963	0.00141089	Chil1/Elane/Cd244a/Cd14/Afap1l2/Lbp/Tlr8/Tlr4/F2r/Nos2/Camp/Il1b	12
BP	GO:0045600	positive regulation of fat cell differentiation	13/1335	69/22893	0.000154212	0.00199818	0.00143134	Sfrp1/Frzb/Bmp2/Fndc3b/Lrp5/Pparg/Klf5/Wdfy2/Zbtb16/Metrnl/Htr2a/Gdf3/Cmklr1	13
BP	GO:0045598	regulation of fat cell differentiation	21/1335	149/22893	0.000154868	0.00200194	0.00143403	Alox5/Sfrp1/Sort1/Frzb/Bmp2/Vegfa/Fermt2/Id4/Fndc3b/Gata2/Lrp5/Pparg/Klf5/Wdfy2/Zbtb16/Fbn1/Metrnl/Htr2a/Gdf3/Cmklr1/Zfpm1	21
BP	GO:0051588	regulation of neurotransmitter transport	20/1335	139/22893	0.000165591	0.0021355	0.0015297	Kcnh1/P2ry1/P2rx1/Adcy1/Edn3/Ppp1r9a/Mctp1/Rims3/Ica1/Wnt7a/Dgki/Apba1/Htr2a/Ppfia2/P2ry2/Ntrk2/Chrna6/Adora2b/Gfap/Sphk1	20
BP	GO:0120162	positive regulation of cold-induced thermogenesis	16/1335	98/22893	0.000166523	0.00214247	0.0015347	Cav1/Gja1/Ccr2/Adrb1/Gatm/Vegfa/Lcn2/Acsl1/Dio2/Prlr/Igf1r/Cmklr1/Pdgfc/Oxtr/Ache/Fabp4	16
BP	GO:0061756	leukocyte adhesion to vascular endothelial cell	11/1335	52/22893	0.000167943	0.00215566	0.00154414	Elane/Itgam/Alox5/Ccr2/Selp/Vcam1/Gp1ba/Cxcl12/Slc39a8/Jam2/Add2	11
BP	GO:0060537	muscle tissue development	49/1335	490/22893	0.000169645	0.00217241	0.00155614	Cav1/Tcf21/Gja1/Angpt1/Itga8/Prox1/Wt1/Sorbs2/Adrb1/Bmp2/Vegfa/Gata6/Col14a1/Cav2/Hspg2/Met/Tgfbr3/Sema3c/Myh10/Pi16/Dysf/Fhod3/Klf5/Eng/Norad/Slc8a1/Ncam1/Cxadr/Wnt2/Ankrd2/Popdc3/Sox6/Ednra/Boc/Adamts9/Ccm2l/Tshz3/Mylk3/Zfpm1/Myocd/Lmna/Bves/Xk/Hlf/Pgm5/Schip1/Epor/Ephb1/Twist1	49
BP	GO:0090101	negative regulation of transmembrane receptor protein serine/threonine kinase signaling pathway	19/1335	129/22893	0.000175104	0.00223707	0.00160246	Cav1/Fzd1/Sfrp1/Lrp1/Bmp2/Cav2/Hipk2/Tgfbr3/Spry2/Vasn/Pparg/Eng/Fbn1/Emilin1/Grem2/Gdf3/Nbl1/Il17rd/Fstl3	19
BP	GO:0045217	cell-cell junction maintenance	7/1335	22/22893	0.000177196	0.00225852	0.00161783	Tjp1/Cd177/Fermt2/Csf1r/F2r/Prtn3/Shroom2	7
BP	GO:0050771	negative regulation of axonogenesis	13/1335	70/22893	0.000179401	0.00228131	0.00163415	Sema3d/Sema3a/Sema6d/Lrp4/Sema5a/Sema3f/Sema3c/Slit1/Sema6a/Aatk/Epha7/Trak2/Syngap1	13
BP	GO:0090330	regulation of platelet aggregation	8/1335	29/22893	0.000186659	0.0023681	0.00169632	Abat/Mmrn1/Alox12/Ctsg/C1qtnf1/Prkg1/Emilin2/Serpine2	8
BP	GO:0001820	serotonin secretion	6/1335	16/22893	0.00018749	0.00237313	0.00169992	Fcgr3/P2rx1/Slc6a4/Cd300a/Fcer1a/Lgals3	6
BP	GO:0002690	positive regulation of leukocyte chemotaxis	16/1335	99/22893	0.000188038	0.00237457	0.00170096	C5ar1/Thbs1/Ccr2/Vegfa/Edn3/Lbp/Csf1r/Cxcl12/Dysf/Trem1/Cxcr2/Cmklr1/Ednra/Ccr1l1/Il1b/C3ar1	16
BP	GO:0002042	cell migration involved in sprouting angiogenesis	11/1335	53/22893	0.000200879	0.0025232	0.00180742	Thbs1/Mmrn2/Jcad/Kdr/Vegfa/Anxa1/Hmox1/Gata2/Card10/Srpx2/Stard13	11
BP	GO:0035272	exocrine system development	11/1335	53/22893	0.000200879	0.0025232	0.00180742	Ntn4/Sema3a/Plxna1/Met/Sema3c/Cela1/Clcn2/Ctnnd1/Hgf/Lama1/Igf1r	11
BP	GO:0035051	cardiocyte differentiation	24/1335	185/22893	0.000201191	0.0025232	0.00180742	Prox1/Wt1/Sorbs2/Adrb1/Bmp2/Vegfa/Vcam1/Gata6/Col14a1/Met/Tgfbr3/Sema3c/Myh10/Pi16/Fhod3/Slc8a1/Cxadr/Sox6/Ednra/Mylk3/Myocd/Lmna/Bves/Twist1	24
BP	GO:0022408	negative regulation of cell-cell adhesion	26/1335	208/22893	0.000204543	0.00255936	0.00183332	Clec4g/Abat/Pde5a/Bmp6/Alox12/Hfe/Fgl2/Ctsg/Cd300a/Bmp2/Vegfa/Tnfrsf14/Anxa1/Cxcl12/Casp3/C1qtnf1/Pla2g2f/Prkg1/Arg2/Lgals3/Serpine2/Erbb2/Ccm2l/Hspb1/Nexmif/Tarm1	26
BP	GO:0060071	Wnt signaling pathway, planar cell polarity pathway	9/1335	37/22893	0.000213571	0.00266015	0.00190552	Fzd1/Sfrp1/Dab2/Nkd1/Ptk7/Wnt7a/Gpc3/Celsr3/Wnt9b	9
BP	GO:0090075	relaxation of muscle	9/1335	37/22893	0.000213571	0.00266015	0.00190552	Pde5a/P2ry1/Gucy1a1/Tifab/Irag1/Slc8a1/Kcnj2/Prkg1/Adora2b	9
BP	GO:0001569	branching involved in blood vessel morphogenesis	10/1335	45/22893	0.000215037	0.00267232	0.00191424	Angpt1/Kdr/Vegfa/Flt1/Col4a1/Sema5a/Cxcl12/Tek/Eng/Ednra	10
BP	GO:0032635	interleukin-6 production	23/1335	175/22893	0.000223107	0.00276633	0.00198158	Spon2/Lilra5/Mmp8/Nlrp12/Afap1l2/Arrb1/Lbp/Tlr8/Tlr4/Met/Il36g/C5ar2/Rab7b/Tyrobp/Cd300ld/F2r/Nos2/Hgf/Zg16/Mapk13/Il1b/Adora2b/Twist1	23
BP	GO:1902414	protein localization to cell junction	18/1335	121/22893	0.000226123	0.00279738	0.00200382	Rab27b/Vcl/Tjp1/Gpc4/Fermt2/Cdh5/Dlg2/Cgnl1/Nptxr/Adam22/Bsn/Clstn3/Kalrn/Grin2c/Hspb1/Nsg1/Lgi1/Asic2	18
BP	GO:0019372	lipoxygenase pathway	5/1335	11/22893	0.000229935	0.00283811	0.002033	Alox5/Alox12/Alox5ap/Alox15/Aloxe3	5
BP	GO:0002703	regulation of leukocyte mediated immunity	33/1335	293/22893	0.000232107	0.00285847	0.00204758	Clec4g/Itgam/Hfe/Cadm1/Ccr2/Cd177/Fcgr3/Kit/Cd300a/Nlrp3/Fcgr1/Tlr4/Hmox1/Gab2/Klrb1c/Ms4a2/Gata2/Itgb2l/Crhr1/Tyrobp/Nectin2/Klre1/Fcer1a/Sh2d1b1/Klrc2/Klri2/6030468B19Rik/Rsad2/Gata1/Il1b/Klrc3/Adora2b/Fer	33
BP	GO:0060560	developmental growth involved in morphogenesis	32/1335	281/22893	0.000234702	0.00288393	0.00206582	Sema3d/Sema3a/Sfrp1/Vcl/Cadm1/Sema6d/Lrp1/Vegfa/Tmtc3/Mgll/Edn3/Plxna4/Nkd1/Csf1r/Sema5a/Plxna1/Cxcl12/Spry2/Raph1/Ptk7/Sema3f/Sema3c/Cdh4/Slit3/Slit1/Sema6a/Aatk/Epha7/Ednra/St8sia2/Ilk/Wasf1	32
BP	GO:0048738	cardiac muscle tissue development	31/1335	269/22893	0.000236183	0.00289562	0.00207419	Gja1/Angpt1/Prox1/Wt1/Sorbs2/Adrb1/Bmp2/Vegfa/Gata6/Col14a1/Hspg2/Met/Tgfbr3/Myh10/Pi16/Fhod3/Eng/Slc8a1/Ncam1/Cxadr/Wnt2/Sox6/Ednra/Adamts9/Ccm2l/Mylk3/Zfpm1/Myocd/Lmna/Bves/Epor	31
BP	GO:0061045	negative regulation of wound healing	13/1335	72/22893	0.000240507	0.00291736	0.00208977	Gp5/Tfpi/Abat/Mmrn1/Gja1/Alox5/Alox12/Thbs1/Gp1ba/Pros1/C1qtnf1/Prkg1/Serpine2	13
BP	GO:1990868	response to chemokine	13/1335	72/22893	0.000240507	0.00291736	0.00208977	Ppbp/Ackr3/Ccl6/Pf4/Ccl9/Cxcl12/Slit3/Mpl/Gpr35/Ccl24/Ccr1l1/Ackr1/Ccl3	13
BP	GO:1990869	cellular response to chemokine	13/1335	72/22893	0.000240507	0.00291736	0.00208977	Ppbp/Ackr3/Ccl6/Pf4/Ccl9/Cxcl12/Slit3/Mpl/Gpr35/Ccl24/Ccr1l1/Ackr1/Ccl3	13
BP	GO:0021602	cranial nerve morphogenesis	8/1335	30/22893	0.00024161	0.00291736	0.00208977	Sema3a/Mafb/Plxna4/Tifab/Sema3f/Atp8b1/Ephb1/Hoxb2	8
BP	GO:0033008	positive regulation of mast cell activation involved in immune response	7/1335	23/22893	0.000241954	0.00291736	0.00208977	Gab2/Ms4a2/Gata2/Crhr1/Fcer1a/Gata1/Adora2b	7
BP	GO:0043306	positive regulation of mast cell degranulation	7/1335	23/22893	0.000241954	0.00291736	0.00208977	Gab2/Ms4a2/Gata2/Crhr1/Fcer1a/Gata1/Adora2b	7
BP	GO:2001026	regulation of endothelial cell chemotaxis	7/1335	23/22893	0.000241954	0.00291736	0.00208977	Thbs1/Kdr/Vegfa/Sema5a/Met/Hspb1/Fgf18	7
BP	GO:1904062	regulation of cation transmembrane transport	40/1335	381/22893	0.000242224	0.00291736	0.00208977	Shank3/Cav1/Alox5/Aplnr/Asph/Mmp9/P2rx1/Atp2b4/Adrb1/F2rl3/Lcn2/Edn3/Ank3/Fxyd6/Atp1b2/Agtr1a/Ms4a2/Cemip/Dysf/Plcb1/Slc8a1/Atp7a/F2r/Cnksr3/Slc6a9/Gpr35/Clec4b1/Kcnj2/Nos1ap/Shisa6/Scn5a/Arg2/Stom/Gjc2/Ednra/Grin2c/Neto1/Asic2/Hecw1/Twist1	40
BP	GO:0045637	regulation of myeloid cell differentiation	27/1335	222/22893	0.000244992	0.00294421	0.002109	Csf3r/Pilrb1/Itgam/Sfrp1/Mafb/Csf1r/Kitl/Gas2l1/Gata2/Rab7b/C1qc/Tyrobp/Mpl/Zbtb16/Fbn1/Inhba/Gfi1b/Ccr1l1/Zfpm1/Gata1/Tal1/Hmgb3/Fstl3/Ocstamp/Fam210b/Tmem178/Ccl3	27
BP	GO:0001837	epithelial to mesenchymal transition	21/1335	154/22893	0.000246886	0.00296047	0.00212065	Gja1/Sfrp1/Hpn/Erg/Bmp2/Dab2/Vegfa/Fermt2/Gcnt2/Tgfbr3/Spry2/Vasn/Eng/Snai1/Wnt2/Il17rd/Epha3/Ednra/Il1b/Myocd/Twist1	21
BP	GO:0048659	smooth muscle cell proliferation	24/1335	188/22893	0.000257056	0.00307567	0.00220316	Cav1/Elane/Alox12/Thbs1/Npr1/Mmp9/Hpgd/Ogn/Bmp2/Vegfa/Flt1/Itga2/Tlr4/Hmox1/Pparg/Pdgfd/Prkg1/Igf1r/Kalrn/Ednra/C3ar1/Myocd/Ilk/Cnn1	24
BP	GO:0006979	response to oxidative stress	42/1335	408/22893	0.000261754	0.00312504	0.00223853	Fzd1/Itgam/Alox5/Mmp9/Axl/Mpo/Ptgs1/Lcn2/Nqo1/Hk3/Msrb3/Tlr4/Anxa1/Met/Trpm2/Trpc6/Gsr/Hmox1/Casp3/Stx2/Mctp1/Slc25a24/Slc8a1/Atp7a/Cln8/Aldh1a1/Epx/Pxdn/Aqp1/Hgf/Ankrd2/Gab1/Gclm/Ednra/Mapk13/Hspb1/Fancd2/Slc4a1/Fer/Epor/Sphk1/Hba-a1	42
BP	GO:0032675	regulation of interleukin-6 production	22/1335	166/22893	0.000268516	0.00319634	0.00228961	Spon2/Lilra5/Mmp8/Nlrp12/Afap1l2/Arrb1/Lbp/Tlr8/Tlr4/Met/Il36g/C5ar2/Rab7b/Tyrobp/Cd300ld/F2r/Nos2/Hgf/Mapk13/Il1b/Adora2b/Twist1	22
BP	GO:0043087	regulation of GTPase activity	37/1335	345/22893	0.000268895	0.00319634	0.00228961	Ccl6/Myo9a/Adap2/Adrb1/Ccl9/Arap3/Cav2/Plxna4/Arrb1/Fermt2/Plxnb1/Rasgrp4/Plxna1/Met/Rapgef5/Spry2/Tiam2/Evi5/Tbc1d2b/Mtss2/Epha2/F2r/Prtn3/Dock7/Dgki/Amot/Prkg1/Tbc1d2/Kalrn/Epha3/Ccl24/Erbb2/Syngap1/Ntrk2/Bves/Plxnb3/Ccl3	37
BP	GO:0097553	calcium ion transmembrane import into cytosol	21/1335	155/22893	0.000270189	0.00320475	0.00229563	Gp5/Aplnr/Asph/P2rx1/Adrb1/Gp1bb/F2rl3/Gp1ba/Agtr1a/Trpm2/Ms4a2/Gp9/Cemip/Slc8a1/F2r/Xcr1/Clec4b1/Htr2a/Trpv3/Ednra/Grin2c	21
BP	GO:0002220	innate immune response activating cell surface receptor signaling pathway	6/1335	17/22893	0.000275494	0.00323262	0.00231559	Clec4n/Tyrobp/Klre1/Klrc2/Klri2/Klrc3	6
BP	GO:0034698	response to gonadotropin	6/1335	17/22893	0.000275494	0.00323262	0.00231559	Wt1/Gata6/Tgfbr3/Inhba/Epha3/Ednra	6
BP	GO:0060100	positive regulation of phagocytosis, engulfment	6/1335	17/22893	0.000275494	0.00323262	0.00231559	Fcgr1/Lbp/Itga2/Gata2/Rab31/Pparg	6
BP	GO:1905155	positive regulation of membrane invagination	6/1335	17/22893	0.000275494	0.00323262	0.00231559	Fcgr1/Lbp/Itga2/Gata2/Rab31/Pparg	6
BP	GO:2001028	positive regulation of endothelial cell chemotaxis	6/1335	17/22893	0.000275494	0.00323262	0.00231559	Kdr/Vegfa/Sema5a/Met/Hspb1/Fgf18	6
BP	GO:0042542	response to hydrogen peroxide	18/1335	123/22893	0.000278346	0.00325909	0.00233455	Axl/Lcn2/Nqo1/Hk3/Anxa1/Met/Trpm2/Trpc6/Hmox1/Casp3/Aqp1/Hgf/Ednra/Mapk13/Slc4a1/Epor/Sphk1/Hba-a1	18
BP	GO:0010596	negative regulation of endothelial cell migration	11/1335	55/22893	0.000283336	0.00331043	0.00237133	Thbs1/Mmrn2/Atp2b4/Angpt2/Ptprm/Card10/Pparg/Dnaja4/Jup/Adamts9/Stard13	11
BP	GO:1902904	negative regulation of supramolecular fiber organization	23/1335	178/22893	0.000286717	0.00334279	0.00239451	Shank3/Tjp1/Dlc1/Cdh5/Hspg2/Met/Kank3/Gas2l1/Ppp1r9a/Cracd/Dysf/Fhod3/Eps8/Cgnl1/Tmod1/Inpp5j/Emilin1/Nav3/Add2/Shroom2/Sptb/Spta1/Lmod1	23
BP	GO:0046887	positive regulation of hormone secretion	22/1335	167/22893	0.000292565	0.00340372	0.00243815	Abat/Bmp6/Gja1/Hfe/Hcar2/P2ry1/Lrp1/Fgfr4/Dab2/Edn3/Arrb1/Camk2n1/Trpm2/C1qtnf12/Pparg/Itsn1/Tm7sf3/C1qtnf1/Pfkm/Tfr2/Ano1/Pex5l	22
BP	GO:0048708	astrocyte differentiation	14/1335	83/22893	0.000295205	0.00341988	0.00244973	C5ar1/Lrp1/Bmp2/Tlr4/Id4/Plpp3/S100a8/S100a9/Mycn/Serpine2/Sox6/Il1b/Tal1/Gfap	14
BP	GO:0050810	regulation of steroid biosynthetic process	14/1335	83/22893	0.000295205	0.00341988	0.00244973	Star/Bmp6/Prox1/Fgfr4/Bmp2/Dab2/Clcn2/Abcg4/Snai1/Igf1r/Sec14l2/Dhh/Adora2b/Ces1d	14
BP	GO:0031345	negative regulation of cell projection organization	26/1335	213/22893	0.000298633	0.00345227	0.00247294	Sema3d/Sema3a/Sema6d/Lrp4/Lrp1/Dab2/Sema5a/Trpc6/Spry2/Sema3f/Sema3c/Xylt1/Adcy6/Slit1/Sema6a/Inpp5j/Kif24/Aatk/Epha7/Trak2/Epha3/Syngap1/Minar1/Cit/Gfap/Plxnb3	26
BP	GO:2000352	negative regulation of endothelial cell apoptotic process	8/1335	31/22893	0.000309124	0.00356601	0.00255441	Angpt1/Kdr/Cdh5/Ramp2/Sema5a/Gata2/Tek/Angptl4	8
BP	GO:0043277	apoptotic cell clearance	10/1335	47/22893	0.000313863	0.00361306	0.00258811	Thbs1/Mertk/Ccr2/Axl/Lrp1/Rhobtb1/Scarb1/Anxa1/Tyrobp/Alox15	10
BP	GO:0062013	positive regulation of small molecule metabolic process	22/1335	168/22893	0.000318485	0.00365856	0.0026207	Star/Slc45a3/Bmp6/P2ry1/Cd244a/Dab2/Pid1/Abcd2/Anxa1/Pparg/Dgat2/Gpd1/Sorbs1/Nos2/Abcg4/Htr2a/Sec14l2/Rdh1/Il1b/Adora2b/Ces1d/Twist1	22
BP	GO:0072376	protein activation cascade	7/1335	24/22893	0.000324481	0.00371963	0.00266445	F13a1/Gp5/Gp1bb/F8/Gp1ba/Gp9/Fbln1	7
BP	GO:0071241	cellular response to inorganic substance	28/1335	238/22893	0.000330175	0.00377698	0.00270553	Bmp6/Thbs1/Kcnh1/Hfe/Cpne2/Slc40a1/Asph/Mmp9/Mt1/Atp7b/Ank3/Chp2/Trpm2/Hmox1/Dlg2/Mt2/Bcar1/Alox5ap/Pparg/Slc25a24/Atp7a/Alox15/Tfr2/Aqp1/Slc30a10/Scn5a/Blm/Fabp4	28
BP	GO:0002448	mast cell mediated immunity	12/1335	65/22893	0.000333496	0.00379908	0.00272136	Spon2/Kit/Cd300a/Hmox1/Gab2/Ms4a2/Gata2/Crhr1/Fcer1a/Gata1/Adora2b/Fer	12
BP	GO:0048008	platelet-derived growth factor receptor signaling pathway	12/1335	65/22893	0.000333496	0.00379908	0.00272136	Lrp1/Vegfa/Hip1/Bcar1/Pdgfd/Cbl/Ston1/Gab1/Myocd/Pdgfc/Schip1/Fer	12
BP	GO:0007173	epidermal growth factor receptor signaling pathway	16/1335	104/22893	0.000335745	0.00381675	0.00273402	Adgre4/Mmp9/Afap1l2/Hip1/Plce1/Itga1/Bcar1/Mvb12b/Garem1/Cbl/Slc30a10/Nrg2/Gab1/Erbb2/Fer/Neurl1a	16
BP	GO:0046890	regulation of lipid biosynthetic process	25/1335	203/22893	0.000337654	0.00383048	0.00274385	Star/Slc45a3/Bmp6/Adgrf5/Prox1/Fgfr4/Bmp2/Dab2/Abcd2/Scarb1/Anxa1/Dgat2/Sorbs1/Clcn2/Abcg4/Snai1/Htr2a/Igf1r/Sec14l2/Rdh1/Dhh/Il1b/Adora2b/Ces1d/Sphk1	25
BP	GO:0062197		36/1335	337/22893	0.000348335	0.00394347	0.00282479	Cav1/Fzd1/Itgam/Alox5/Mmp9/Axl/Mpo/Efhd1/Lcn2/Nqo1/Hk3/Tlr4/Anxa1/Met/Trpm2/Trpc6/Gsr/Hmox1/Serpinb6a/Casp3/Stx2/Dysf/Slc25a24/Slc8a1/Atp7a/Aqp1/Hgf/Ankrd2/Ednra/Mapk13/Hspb1/Fancd2/Fer/Epor/Sphk1/Slc2a4	36
BP	GO:0009582	detection of abiotic stimulus	19/1335	136/22893	0.000350212	0.00395653	0.00283415	Kit/Hpn/Arrb1/Sema5a/Itga2/Tlr4/Cxcl12/Jup/Ano1/Htr2a/Fech/Serpine2/Pkd1l1/Reep6/Rgs9bp/Piezo2/Asic2/Ephb1/Cngb1	19
BP	GO:0006639	acylglycerol metabolic process	20/1335	147/22893	0.000353646	0.00397895	0.0028502	Cav1/Tnxb/Plpp1/Mgll/Acsl6/Scarb1/Lpin3/Plce1/Acsl1/Abhd5/Mogat2/Dgat2/Pla2g15/Apobr/Dgki/Dgkh/Dgkg/Slc22a4/Ces1d/Mogat1	20
BP	GO:2000116	regulation of cysteine-type endopeptidase activity	28/1335	239/22893	0.000353652	0.00397895	0.0028502	Alox12/Thbs1/Asph/Mmp9/P2rx1/Xdh/Nlrp12/Vegfa/Dlc1/Nlrp3/Ifi204/Hip1/Arrb1/Naip2/Pparg/St18/Ltf/Nlrp1a/S100a8/S100a9/F2r/Ifi207/Aqp1/Hgf/Naip6/Epha7/Rag1/Perp	28
BP	GO:0030308	negative regulation of cell growth	25/1335	204/22893	0.000363961	0.00407815	0.00292126	Sema3d/Sema3a/Gja1/Sfrp1/Wt1/Sema6d/Frzb/Dab2/Sema5a/Dcbld2/Gas2l1/Sema3f/Sema3c/Pi16/Pparg/Slit3/Slit1/Tro/Sema6a/Aatk/Epha7/Serpine2/Inhba/Cda/Minar1	25
BP	GO:1990138	neuron projection extension	25/1335	204/22893	0.000363961	0.00407815	0.00292126	Sema3d/Sema3a/Vcl/Sema6d/Lrp1/Vegfa/Mgll/Edn3/Plxna4/Csf1r/Sema5a/Plxna1/Cxcl12/Raph1/Sema3f/Sema3c/Cdh4/Slit3/Slit1/Sema6a/Aatk/Ednra/St8sia2/Ilk/Wasf1	25
BP	GO:0032970	regulation of actin filament-based process	42/1335	415/22893	0.000374175	0.00414479	0.002969	Shank3/Cav1/Prox1/Tjp1/Lrp1/Adrb1/Dlc1/Rhobtb1/Fermt2/Csf1r/Sema5a/Met/Trpm2/Kank3/Ppp1r9a/Cracd/Cdc42ep2/Tek/Fhod3/Eps8/Cgnl1/Tmod1/Jup/Iqgap3/Alox15/Cdc42ep1/Kcnj2/Scn5a/Add2/Rnd1/Cdc42ep4/Epha3/Shroom2/Ccl24/Sptb/Pard3/Mylk3/Spta1/Lmod1/Fer/Ilk/Wasf1	42
BP	GO:0015844	monoamine transport	16/1335	105/22893	0.00037503	0.00414479	0.002969	Abat/P2ry1/Fcgr3/P2rx1/Slc6a4/Cd300a/Entpd1/Ptgs1/Cxcl12/Crhr1/Fcer1a/Htr2a/Lgals3/Chrna6/Adora2b/Oxtr	16
BP	GO:0002246	wound healing involved in inflammatory response	5/1335	12/22893	0.000375253	0.00414479	0.002969	Ccr2/Tlr4/Hmox1/Pparg/F2r	5
BP	GO:0006705	mineralocorticoid biosynthetic process	5/1335	12/22893	0.000375253	0.00414479	0.002969	Bmp6/Cyp21a1/Bmp2/Dab2/Clcn2	5
BP	GO:0019370	leukotriene biosynthetic process	5/1335	12/22893	0.000375253	0.00414479	0.002969	Alox5/Alox5ap/Mgst3/Fcer1a/Ltc4s	5
BP	GO:0021683	cerebellar granular layer morphogenesis	5/1335	12/22893	0.000375253	0.00414479	0.002969	Prox1/Ophn1/Wnt7a/Kif14/Serpine2	5
BP	GO:0071281	cellular response to iron ion	5/1335	12/22893	0.000375253	0.00414479	0.002969	Bmp6/Hfe/Slc40a1/Hmox1/Tfr2	5
BP	GO:0030195	negative regulation of blood coagulation	10/1335	48/22893	0.000375972	0.00414479	0.002969	Gp5/Tfpi/Abat/Alox12/Thbs1/Gp1ba/Pros1/C1qtnf1/Prkg1/Serpine2	10
BP	GO:0034767	positive regulation of ion transmembrane transport	24/1335	193/22893	0.00038089	0.00419056	0.00300179	Shank3/Alox5/Aplnr/Asph/P2rx1/Adrb1/F2rl3/Lcn2/Edn3/Ank3/Atp1b2/Agtr1a/Trpc6/Cemip/Plcb1/Atp7a/F2r/Cnksr3/Slc6a9/Clec4b1/Kcnj2/Gjc2/Ednra/Asic2	24
BP	GO:0009581	detection of external stimulus	19/1335	137/22893	0.000384799	0.00422506	0.0030265	Kit/Hpn/Arrb1/Sema5a/Itga2/Tlr4/Cxcl12/Jup/Ano1/Htr2a/Fech/Serpine2/Pkd1l1/Reep6/Rgs9bp/Piezo2/Asic2/Ephb1/Cngb1	19
BP	GO:0048286	lung alveolus development	12/1335	66/22893	0.000386275	0.00423277	0.00303202	Tcf21/Kdr/Fgfr4/Ace/Vegfa/Tmtc3/Gata6/Flt4/Tns3/Hs6st1/Atp7a/Myocd	12
BP	GO:0010574	regulation of vascular endothelial growth factor production	8/1335	32/22893	0.000391269	0.00423443	0.00303321	C5ar1/Ccbe1/Ccr2/Flt1/Flt4/Il1b/C3ar1/Adora2b	8
BP	GO:0030511	positive regulation of transforming growth factor beta receptor signaling pathway	8/1335	32/22893	0.000391269	0.00423443	0.00303321	Npnt/Lrg1/Thbs1/Itga8/Dab2/Hipk2/Tgfbr3/Myocd	8
BP	GO:1903846	positive regulation of cellular response to transforming growth factor beta stimulus	8/1335	32/22893	0.000391269	0.00423443	0.00303321	Npnt/Lrg1/Thbs1/Itga8/Dab2/Hipk2/Tgfbr3/Myocd	8
BP	GO:0010721	negative regulation of cell development	25/1335	205/22893	0.000392054	0.00423443	0.00303321	Sema3d/Sema3a/Sema6d/Lrp4/Frzb/Vegfa/Sema5a/Lin28a/Id4/Trpc6/Sema3f/Sema3c/Bcar1/Slit1/Wnt7a/Fbn1/Sema6a/Fbln1/Mycn/Aatk/Epha7/Trak2/Syngap1/Cit/Il1b	25
BP	GO:0031346	positive regulation of cell projection organization	44/1335	442/22893	0.000392271	0.00423443	0.00303321	Fzd1/Fzd4/Kit/Lrp1/Vegfa/Lcn2/Plxna4/Acsl6/Plxnb1/Atp1b2/Sema5a/Itga2/Plxna1/Met/Cxcl12/Plce1/Ptk7/Ppp1r9a/Tiam2/Cdc42ep2/Cdh4/Eps8/S100a9/Atp7a/Aqp1/Cdc42ep1/Hgf/Eef2k/Anln/Igf1r/Serpine2/Cdc42ep4/Kalrn/Epha3/Mns1/Hspb1/P2ry2/Ntrk2/Ache/Epor/Sphk1/Ilk/Plxnb3/Neurl1a	44
BP	GO:0052547	regulation of peptidase activity	44/1335	442/22893	0.000392271	0.00423443	0.00303321	Cav1/Tfpi/Alox12/Thbs1/Asph/Timp3/Mmp9/P2rx1/Xdh/Serpinb2/Nlrp12/Vegfa/Ngp/Dlc1/Nlrp3/Ifi204/Hip1/Arrb1/Naip2/Aph1b/Serpinb6a/Pi16/Pparg/St18/Serpina3b/Ltf/Nlrp1a/S100a8/S100a9/F2r/Ifi207/Aqp1/Hgf/Gpc3/Naip6/Epha7/Serpine2/Serpinb10/Rag1/Cstdc4/Papln/Stfa2l1/Cldn13/Perp	44
BP	GO:0033013	tetrapyrrole metabolic process	11/1335	57/22893	0.000392622	0.00423443	0.00303321	Hmox1/Alas2/Slc6a9/Fech/Cpox/Hebp1/Sptb/Ank1/Blvrb/Spta1/Cyp1a1	11
BP	GO:0140353		11/1335	57/22893	0.000392622	0.00423443	0.00303321	Bmp6/Fzd4/Dab2/Agtr1a/Crhr1/C1qtnf1/Nos2/Tnfrsf11a/Inhba/P2ry2/Il1b	11
BP	GO:0048588	developmental cell growth	31/1335	277/22893	0.000394799	0.00424953	0.00304403	Sema3d/Sema3a/Vcl/Sema6d/Lrp1/Sorbs2/Adrb1/Vegfa/Mgll/Edn3/Col14a1/Plxna4/Csf1r/Sema5a/Plxna1/Cxcl12/Raph1/Sema3f/Sema3c/Pi16/Cdh4/Slit3/Slit1/Sema6a/Aatk/Epha7/Ednra/Myocd/St8sia2/Ilk/Wasf1	31
BP	GO:0002367	cytokine production involved in immune response	17/1335	116/22893	0.000399611	0.0042812	0.00306671	Spon2/Angpt1/Hfe/Ccr2/Trem3/Kit/Nlrp3/Tnfrsf14/Slc11a1/Tlr4/Hmox1/Tek/Trem1/Tril/Rsad2/Il1b/Il31ra	17
BP	GO:0045926	negative regulation of growth	30/1335	265/22893	0.000400246	0.0042812	0.00306671	Sema3d/Sema3a/Gja1/Sfrp1/Wt1/Sema6d/Slc6a4/Adrb1/Frzb/Dab2/Nkd1/Sema5a/Dcbld2/Gas2l1/Sema3f/Sema3c/Pi16/Pparg/Slit3/Slit1/Tro/Sema6a/Gpc3/Cxadr/Aatk/Epha7/Serpine2/Inhba/Cda/Minar1	30
BP	GO:0002446	neutrophil mediated immunity	9/1335	40/22893	0.000400873	0.0042812	0.00306671	Cd300lb/Elane/Itgam/Trem3/Cd177/Ctsg/Ace/Itgb2l/Trem1	9
BP	GO:0007431	salivary gland development	9/1335	40/22893	0.000400873	0.0042812	0.00306671	Ntn4/Sema3a/Plxna1/Met/Sema3c/Clcn2/Ctnnd1/Hgf/Lama1	9
BP	GO:0051146	striated muscle cell differentiation	35/1335	327/22893	0.000402937	0.00429485	0.00307649	Sort1/Prox1/Wt1/Sorbs2/Adrb1/Bmp2/Vegfa/Gata6/Col14a1/Cav2/Dmpk/Adamts5/Met/Cxcl12/Il36g/Myh10/Pi16/Dysf/Fhod3/Klf5/Norad/Slc8a1/Tmod1/Hacd1/Cxadr/Ankrd2/Popdc3/Sox6/Mylk3/Myocd/Lmna/Bves/Xk/Pgm5/Lmod1	35
BP	GO:0030072	peptide hormone secretion	32/1335	290/22893	0.000412045	0.00437488	0.00313382	Abat/Gja1/Alox5/Sfrp1/Hfe/Lrp1/Edn3/Arrb1/Camk2n1/Anxa1/Trpm2/C1qtnf12/Dio2/Lrp5/Pparg/Itsn1/Crhr1/Ica1/Tm7sf3/Pfkm/Tfr2/Fbn1/Sytl4/Slc16a10/Aqp1/Ano1/Nos2/Pex5l/Kalrn/Slc16a1/Cpe/Il1b	32
BP	GO:0046942	carboxylic acid transport	32/1335	290/22893	0.000412045	0.00437488	0.00313382	Abat/Slc7a2/Gja1/Ace/Abcc3/Slc11a1/Anxa1/Kcnj10/Slc26a1/Slc7a8/Abcb4/Cln8/Pla2g2f/Slc16a12/Slc6a9/Nos2/Tnfrsf11a/Apba1/Arg2/Aqp9/Slc16a1/Slc16a3/Abcc2/P2ry2/Abcg2/Ntrk2/Il1b/Slc38a5/Atp8b1/Ces1d/Gfap/Slc25a21	32
BP	GO:0001933	negative regulation of protein phosphorylation	37/1335	353/22893	0.00041946	0.00444497	0.00318403	Ptprb/Cav1/Cadm4/Sfrp1/Angpt1/Xdh/Lrp1/Cd300a/Bmp2/Pid1/Nlrp12/Niban1/Arrb1/Camk2n1/Plpp3/Met/Spry2/Casp3/Prkar2b/Lrp5/Pparg/Eng/Cbl/Slc8a1/Cnksr3/Sh2d1b1/Inpp5j/Emilin1/Hgf/Fbln1/Hspb1/Pard3/Il1b/Myocd/Fabp4/Ilk/Twist1	37
BP	GO:0032874	positive regulation of stress-activated MAPK cascade	19/1335	138/22893	0.000422315	0.00446422	0.00319782	Gdf6/Fgd4/Sash1/Xdh/Mmp8/Bmp2/Dab2/Vegfa/Flt4/Tlr4/Naip2/Met/Hipk2/Plcb1/Wnt7a/Naip6/Igfbp6/Il1b/Sphk1	19
BP	GO:0006638	neutral lipid metabolic process	20/1335	149/22893	0.000422909	0.00446422	0.00319782	Cav1/Tnxb/Plpp1/Mgll/Acsl6/Scarb1/Lpin3/Plce1/Acsl1/Abhd5/Mogat2/Dgat2/Pla2g15/Apobr/Dgki/Dgkh/Dgkg/Slc22a4/Ces1d/Mogat1	20
BP	GO:0019218	regulation of steroid metabolic process	17/1335	117/22893	0.000442608	0.00465419	0.00333389	Star/Bmp6/Prox1/Kit/Fgfr4/Bmp2/Dab2/Agtr1a/Dgat2/Clcn2/Abcg4/Snai1/Igf1r/Sec14l2/Dhh/Adora2b/Ces1d	17
BP	GO:0038127	ERBB signaling pathway	17/1335	117/22893	0.000442608	0.00465419	0.00333389	Adgre4/Mmp9/Afap1l2/Hip1/Plce1/Itga1/Bcar1/Mvb12b/Garem1/Cbl/Slc30a10/Nrg2/Sh3tc2/Gab1/Erbb2/Fer/Neurl1a	17
BP	GO:0001658	branching involved in ureteric bud morphogenesis	12/1335	67/22893	0.000445938	0.00467124	0.00334611	Npnt/Tcf21/Wt1/Bmp2/Vegfa/Agtr1a/Fat4/Gpc3/Wnt2b/Adamts16/Ilk/Wnt9b	12
BP	GO:0002279	mast cell activation involved in immune response	12/1335	67/22893	0.000445938	0.00467124	0.00334611	Kit/Cd300a/Hmox1/Gab2/Ms4a2/Gata2/Crhr1/Fcer1a/Gata1/Adora2b/Enpp3/Fer	12
BP	GO:1900047	negative regulation of hemostasis	10/1335	49/22893	0.000447981	0.00468367	0.00335501	Gp5/Tfpi/Abat/Alox12/Thbs1/Gp1ba/Pros1/C1qtnf1/Prkg1/Serpine2	10
BP	GO:0010977	negative regulation of neuron projection development	21/1335	161/22893	0.000454823	0.00474613	0.00339975	Sema3d/Sema3a/Sema6d/Lrp4/Lrp1/Dab2/Sema5a/Sema3f/Sema3c/Xylt1/Adcy6/Slit1/Sema6a/Inpp5j/Aatk/Epha7/Trak2/Epha3/Syngap1/Minar1/Gfap	21
BP	GO:0042311	vasodilation	11/1335	58/22893	0.000459318	0.00477481	0.0034203	Gja1/Gucy1a1/Kdr/Adrb1/Vstm4/Vegfa/Ptprm/Itga1/Irag1/Prkg1/Adora2b	11
BP	GO:0098754	detoxification	11/1335	58/22893	0.000459318	0.00477481	0.0034203	Aldh1a7/Mpo/Mt1/Gstm5/Mt2/Atp7a/Aldh1a1/Slc30a10/Gsta3/Abcc2/Abcg2	11
BP	GO:0046777	protein autophosphorylation	28/1335	243/22893	0.000462979	0.00480373	0.00344101	Cav1/Kit/Kdr/Fgfr4/Ace/Nlrp12/Vegfa/Flt1/Flt4/Csf1r/Met/Tek/Eng/Pdgfd/Obscn/Tom1l1/Ctnnd1/Eef2k/Aak1/Bmx/Igf1r/Aatk/Epha7/Erbb2/Ntrk2/Pdgfc/Fer/Ephb1	28
BP	GO:0043627	response to estrogen	13/1335	77/22893	0.000475674	0.00492611	0.00352868	Cav1/Sfrp1/Zfp366/Gata6/Naip2/Agtr1a/Hmox1/Tek/Cited4/Wnt7a/Naip6/Abcc2/Ocstamp	13
BP	GO:0006636	unsaturated fatty acid biosynthetic process	9/1335	41/22893	0.000487325	0.00503723	0.00360827	Tbxas1/Alox12/Ptgis/Ptgs1/Abcd2/Anxa1/Alox15/Il1b/Sphk1	9
BP	GO:0045446	endothelial cell differentiation	17/1335	118/22893	0.000489534	0.00505051	0.00361779	Bmp6/Vcl/Prox1/Tjp1/Xdh/Kdr/Vegfa/Cdh5/Met/Tie1/Cldn5/Plcb1/Cldn1/Ednra/Il1b/Btg1c/Apold1	17
BP	GO:0051402	neuron apoptotic process	34/1335	318/22893	0.000493358	0.00508038	0.00363918	Star/C5ar1/Itgam/Angpt1/Axl/Lrp1/Kdr/Vegfa/Mt1/Lcn2/Nqo1/Arrb1/Hipk2/Hmox1/Itga1/Casp3/Itsn1/Tyrobp/Nlrp1a/Atp7a/F2r/Slc30a10/Aatk/Kif14/Gclm/Epha7/Syngap1/Ntrk2/Cit/Il1b/Crlf1/Epor/Ilk/Ccl3	34
BP	GO:0070304	positive regulation of stress-activated protein kinase signaling cascade	19/1335	140/22893	0.000506957	0.0052106	0.00373246	Gdf6/Fgd4/Sash1/Xdh/Mmp8/Bmp2/Dab2/Vegfa/Flt4/Tlr4/Naip2/Met/Hipk2/Plcb1/Wnt7a/Naip6/Igfbp6/Il1b/Sphk1	19
BP	GO:0061326	renal tubule development	16/1335	108/22893	0.000517516	0.00530915	0.00380305	Npnt/Tcf21/Wt1/Bmp2/Vegfa/Col4a1/Agtr1a/Prom1/Fat4/Aqp1/Gpc3/Aqp11/Wnt2b/Adamts16/Ilk/Wnt9b	16
BP	GO:0050819	negative regulation of coagulation	10/1335	50/22893	0.000531075	0.00543805	0.00389539	Gp5/Tfpi/Abat/Alox12/Thbs1/Gp1ba/Pros1/C1qtnf1/Prkg1/Serpine2	10
BP	GO:0003228	atrial cardiac muscle tissue development	6/1335	19/22893	0.000546072	0.00552208	0.00395558	Prox1/Gata6/Eng/Wnt2/Ednra/Bves	6
BP	GO:0006525	arginine metabolic process	6/1335	19/22893	0.000546072	0.00552208	0.00395558	Atp2b4/Slc39a8/Nos2/Arg2/Nags/Ddah1	6
BP	GO:0010544	negative regulation of platelet activation	6/1335	19/22893	0.000546072	0.00552208	0.00395558	Gp5/Abat/Alox12/C1qtnf1/Prkg1/Serpine2	6
BP	GO:0034111	negative regulation of homotypic cell-cell adhesion	6/1335	19/22893	0.000546072	0.00552208	0.00395558	Abat/Alox12/C1qtnf1/Prkg1/Serpine2/Ccm2l	6
BP	GO:1901550	regulation of endothelial cell development	6/1335	19/22893	0.000546072	0.00552208	0.00395558	Vcl/Vegfa/Cdh5/Cldn5/Plcb1/Il1b	6
BP	GO:1903140	regulation of establishment of endothelial barrier	6/1335	19/22893	0.000546072	0.00552208	0.00395558	Vcl/Vegfa/Cdh5/Cldn5/Plcb1/Il1b	6
BP	GO:0001738	morphogenesis of a polarized epithelium	14/1335	88/22893	0.00054736	0.00552208	0.00395558	Fzd1/Sfrp1/Myo9a/Dab2/Nkd1/Ptk7/Ophn1/Fat4/Ctnnd1/Wnt7a/Gpc3/Lama1/Celsr3/Wnt9b	14
BP	GO:0021675	nerve development	14/1335	88/22893	0.00054736	0.00552208	0.00395558	Ackr3/Sema3a/Mafb/Vcam1/Plxna4/Tifab/Sema3f/Serpine2/Ednra/Atp8b1/Ephb1/Ilk/Hoxb2/Cngb1	14
BP	GO:0007611	learning or memory	34/1335	320/22893	0.000552212	0.00555054	0.00397597	Shank3/Pde5a/Itga8/Kit/Slc6a4/Adrb1/Gatm/Ptgs1/Adcy1/Lcn2/Itga5/Camk2n1/Atp1a3/Tifab/Aph1b/Casp3/Prkar2b/Crhr1/Plcb1/Cln8/Dgki/Ncam1/Htr2a/Cpeb3/Rag1/Kalrn/Syngap1/Ntrk2/Specc1/Il1b/Neto1/Oxtr/Lrrn4/Slc2a4	34
BP	GO:0015833	peptide transport	34/1335	320/22893	0.000552212	0.00555054	0.00397597	Abat/Gja1/Alox5/Sfrp1/Hfe/Lrp1/Edn3/Arrb1/Camk2n1/Anxa1/Trpm2/C1qtnf12/Dio2/Lrp5/Pparg/Itsn1/Crhr1/Ica1/Tm7sf3/S100a8/S100a9/Pfkm/Tfr2/Fbn1/Sytl4/Slc16a10/Aqp1/Ano1/Nos2/Pex5l/Kalrn/Slc16a1/Cpe/Il1b	34
BP	GO:0008154	actin polymerization or depolymerization	24/1335	198/22893	0.000554285	0.00556116	0.00398357	Mical2/Sema5a/Kank3/Ppp1r9a/Cracd/Cdc42ep2/Fhod3/Eps8/Spire2/Tmod1/Spire1/Alox15/Cdc42ep1/Pstpip2/Add2/Cdc42ep4/Shroom2/Ccl24/Diaph3/Sptb/Micall2/Spta1/Lmod1/Fer	24
BP	GO:0051098	regulation of binding	40/1335	397/22893	0.000556325	0.0055638	0.00398547	Gzma/Cav1/Angpt1/Hfe/Mmp9/P2ry1/Lrp1/Mmp8/Bmp2/Ace/Dab2/Ifi204/Arrb1/Ramp2/Itga2/Tlr4/Met/Hipk2/Hmox1/Tgfbr3/Dysf/Ctbp2/Pparg/Cldn5/Zfp462/Ifi207/Grem2/Zfp618/Epb41/Add2/Fam220a/Bag2/Ccm2l/Zfpm1/Gata1/Blm/Myocd/Phlda2/Spta1/Twist1	40
BP	GO:0007205	protein kinase C-activating G protein-coupled receptor signaling pathway	7/1335	26/22893	0.000556584	0.0055638	0.00398547	Lrp1/Ms4a2/F2r/Dgki/Dgkh/Dgkg/Ednra	7
BP	GO:0043523	regulation of neuron apoptotic process	31/1335	283/22893	0.000569553	0.00568306	0.00407089	Star/C5ar1/Itgam/Angpt1/Axl/Lrp1/Kdr/Vegfa/Mt1/Lcn2/Nqo1/Arrb1/Hipk2/Hmox1/Itga1/Casp3/Itsn1/Tyrobp/Atp7a/F2r/Slc30a10/Kif14/Gclm/Epha7/Syngap1/Ntrk2/Il1b/Crlf1/Epor/Ilk/Ccl3	31
BP	GO:0032760	positive regulation of tumor necrosis factor production	16/1335	109/22893	0.000574321	0.00572019	0.00409749	Thbs1/Spon2/Ccr2/Lilra5/Fcgr3/Mmp8/Cd14/Lbp/Tlr4/Cd209b/Tyrobp/Hspb1/Oas1e/Oas1g/Twist1/Ccl3	16
BP	GO:0044557	relaxation of smooth muscle	5/1335	13/22893	0.000580559	0.0057405	0.00411204	Gucy1a1/Irag1/Slc8a1/Prkg1/Adora2b	5
BP	GO:0071635	negative regulation of transforming growth factor beta production	5/1335	13/22893	0.000580559	0.0057405	0.00411204	Gata6/Met/Tyrobp/Fbln1/Cdh3	5
BP	GO:0097066	response to thyroid hormone	5/1335	13/22893	0.000580559	0.0057405	0.00411204	Kit/Hpn/Gas2l1/Klf9/Gata1	5
BP	GO:1902548	negative regulation of cellular response to vascular endothelial growth factor stimulus	5/1335	13/22893	0.000580559	0.0057405	0.00411204	Cadm4/Xdh/Atp2b4/Spry2/Sema6a	5
BP	GO:0018149	peptide cross-linking	9/1335	42/22893	0.000588503	0.00577975	0.00414016	F13a1/Prss34/Thbs1/Anxa1/Egflam/Cstdc4/Epb42/Stfa2l1/Tgm3	9
BP	GO:0090175	regulation of establishment of planar polarity	9/1335	42/22893	0.000588503	0.00577975	0.00414016	Fzd1/Sfrp1/Dab2/Nkd1/Ptk7/Wnt7a/Gpc3/Celsr3/Wnt9b	9
BP	GO:1900744	regulation of p38MAPK cascade	9/1335	42/22893	0.000588503	0.00577975	0.00414016	Gdf6/Sash1/Xdh/Bmp2/Vegfa/Met/Hgf/Il1b/Sphk1	9
BP	GO:0060389	pathway-restricted SMAD protein phosphorylation	12/1335	69/22893	0.000588757	0.00577975	0.00414016	Gdf6/Bmp6/Hfe/Lrp1/Bmp2/Dab2/Tgfbr3/Pparg/Eng/Emilin1/Gdf3/Inhba	12
BP	GO:0010565	regulation of cellular ketone metabolic process	20/1335	153/22893	0.000597499	0.00585506	0.0041941	Star/Cav1/Slc45a3/Bmp6/Prox1/Atp2b4/Fgfr4/Bmp2/Dab2/Abcd2/Anxa1/Acacb/Pparg/Dgat2/Clcn2/Rdh1/Il1b/Ces1d/Erfe/Twist1	20
BP	GO:1905954	positive regulation of lipid localization	15/1335	99/22893	0.000600554	0.00587447	0.004208	Bmp6/Lrp1/Dab2/Acsl6/Scarb1/Abca13/Acacb/Acsl1/Abcb4/C1qtnf1/Msr1/Tnfrsf11a/P2ry2/Il1b/Erfe	15
BP	GO:1903829	positive regulation of cellular protein localization	47/1335	491/22893	0.000602827	0.00588618	0.00421639	Abat/Itgam/Gja1/Hcar2/Asph/Pls1/Lrp4/Lrp1/Atp2b4/Adrb1/Vegfa/Tmem35a/Cav2/Ank3/Arrb1/Camk2n1/Fermt2/Chp2/Tlr4/Cd33/Frmd4a/Trpm2/C1qtnf12/Myh10/Tek/Cemip/Card10/Pparg/Tm7sf3/Tyrobp/Cep290/Pfkm/Sorbs1/Epha2/Jup/Sytl4/Mmp13/Ano1/Gnai1/Stom/Epb41/Lgals3/Clstn3/Epha3/Erbb2/Ric3/Slc35d3	47
BP	GO:0070997	neuron death	43/1335	438/22893	0.000605116	0.00589507	0.00422276	Star/Fzd1/C5ar1/Itgam/Angpt1/Axl/Lrp1/Kdr/Vegfa/Mt1/Lcn2/Nqo1/Arrb1/Tlr4/Trpm2/Hipk2/Hmox1/Itga1/Casp3/Itsn1/Crhr1/Cbl/Tyrobp/Nlrp1a/Atp7a/F2r/Slc30a10/Nos1ap/Aatk/Kif14/Gclm/Epha7/Syngap1/Ntrk2/Cit/Il1b/St8sia2/Crlf1/Ache/Epor/Ephb1/Ilk/Ccl3	43
BP	GO:0006690	icosanoid metabolic process	19/1335	142/22893	0.000605894	0.00589507	0.00422276	Tbxas1/Alox5/Alox12/Hpgd/Ptgis/Ptgs1/Mgll/Tlr4/Anxa1/Alox5ap/Ces2g/Mgst3/Pla2g2f/Alox15/Fcer1a/Aloxe3/Ltc4s/Il1b/Sphk1	19
BP	GO:0009187	cyclic nucleotide metabolic process	8/1335	34/22893	0.000608719	0.00590156	0.00422741	Pde5a/Gucy1b1/Npr1/Gucy1a1/Adcy1/Adcy9/Adcy6/Epha2	8
BP	GO:0010758	regulation of macrophage chemotaxis	8/1335	34/22893	0.000608719	0.00590156	0.00422741	C5ar1/Thbs1/Mmp28/Csf1r/Mtus1/Trem1/Cmklr1/C3ar1	8
BP	GO:0050769	positive regulation of neurogenesis	32/1335	297/22893	0.000623439	0.00603357	0.00432197	Shank3/Star/Kit/Lrp1/Kdr/Bmp2/Ace/Vegfa/Flt1/Plxna4/Plxnb1/Sema5a/Plxna1/Met/Cxcl12/Tiam2/Pparg/Cdh4/Eef2k/Wnt2/Serpine2/Kalrn/Gjc2/Aspa/Rassf10/Ntrk2/Il1b/Ache/Gfap/Ilk/Plxnb3/Neurl1a	32
BP	GO:0055006	cardiac cell development	16/1335	110/22893	0.000636377	0.0061479	0.00440387	Prox1/Sorbs2/Adrb1/Vegfa/Col14a1/Met/Tgfbr3/Myh10/Pi16/Fhod3/Slc8a1/Cxadr/Mylk3/Myocd/Lmna/Bves	16
BP	GO:0022409	positive regulation of cell-cell adhesion	32/1335	298/22893	0.000660366	0.00636638	0.00456037	Cav1/Gm5150/Mmrn1/Elane/Alox5/Ccr2/Tjp1/Ctsg/Cd244a/Selp/Vcam1/Gp1ba/Nlrp3/Tnfrsf14/Ank3/Myo10/Gcnt2/Anxa1/Plpp3/Sirpb1b/Zbtb16/Alox15/Sirpb1c/Emilin2/Rag1/Blm/Il1b/Slc4a1/Cd59b/Spta1/Ptpru/Fstl3	32
BP	GO:0034614	cellular response to reactive oxygen species	19/1335	143/22893	0.000661321	0.00636638	0.00456037	Mmp9/Axl/Mpo/Lcn2/Nqo1/Hk3/Anxa1/Met/Trpm2/Trpc6/Slc8a1/Atp7a/Aqp1/Hgf/Ednra/Mapk13/Fer/Epor/Sphk1	19
BP	GO:0006816	calcium ion transport	43/1335	440/22893	0.000664114	0.00638203	0.00457158	Cav1/Gp5/Gja1/Aplnr/Asph/Lilra5/P2rx1/Atp2b4/Adrb1/Gp1bb/Ace/F2rl3/Gp1ba/Ramp2/Cd33/Agtr1a/Trpm2/Cxcl12/Trpc6/Ms4a2/Gp9/Cemip/Dysf/Slc8a1/F2r/Xcr1/Gpr35/Homer3/Clec4b1/Tpcn1/Nos1ap/Htr2a/Epb41/Lgals3/Trpv3/Slc24a3/Pkd1l1/Gramd2/Gjc2/Ednra/Slc24a5/Grin2c/Ccr1l1	43
BP	GO:0050777	negative regulation of immune response	23/1335	189/22893	0.000676679	0.00649137	0.0046499	Clec4g/Hfe/Ccr2/Fgl2/Cd300a/Tnfrsf14/Ifi204/Anxa1/Olfm4/Hmox1/Pparg/Il1rl1/Alox15/Klre1/Ifi207/Sh2d1b1/Arg2/Lgals3/Oas1e/Cd59b/Oas1g/Enpp3/Fer	23
BP	GO:0031032	actomyosin structure organization	25/1335	213/22893	0.000694285	0.0066486	0.00476253	Fam171a1/Prox1/Tjp1/Itgb5/Dlc1/Arrb1/Fermt2/Met/Kank3/Cdc42bpb/Ppp1r9a/Cdc42bpa/Myh10/Fhod3/Cgnl1/Sorbs1/Tmod1/Epb41l1/Anln/Epb41/Mylk3/Cit/Pgm5/Lmod1/Cnn1	25
BP	GO:0034599	cellular response to oxidative stress	30/1335	274/22893	0.000698165	0.00667407	0.00478078	Fzd1/Itgam/Alox5/Mmp9/Axl/Mpo/Lcn2/Nqo1/Hk3/Tlr4/Anxa1/Met/Trpm2/Trpc6/Gsr/Hmox1/Stx2/Slc25a24/Slc8a1/Atp7a/Aqp1/Hgf/Ankrd2/Ednra/Mapk13/Hspb1/Fancd2/Fer/Epor/Sphk1	30
BP	GO:1903557	positive regulation of tumor necrosis factor superfamily cytokine production	16/1335	111/22893	0.000704072	0.00671878	0.0048128	Thbs1/Spon2/Ccr2/Lilra5/Fcgr3/Mmp8/Cd14/Lbp/Tlr4/Cd209b/Tyrobp/Hspb1/Oas1e/Oas1g/Twist1/Ccl3	16
BP	GO:0030856	regulation of epithelial cell differentiation	20/1335	155/22893	0.000706072	0.00672614	0.00481807	Cav1/Bmp6/Vcl/Mmp9/Xdh/Frzb/Vegfa/Cdh5/Prom1/Spry2/Cldn5/Plcb1/Fat4/Prlr/Mycn/Gdf3/Il1b/Btg1c/Apold1/Wnt9b	20
BP	GO:0014829	vascular smooth muscle contraction	7/1335	27/22893	0.00071388	0.0067769	0.00485443	Dock5/P2rx1/Edn3/Dock4/Slc8a1/Htr2a/Ednra	7
BP	GO:0098581	detection of external biotic stimulus	7/1335	27/22893	0.00071388	0.0067769	0.00485443	Clec4n/Scarb1/Lbp/Tlr4/Naip2/Cd209b/Naip6	7
BP	GO:0043524	negative regulation of neuron apoptotic process	23/1335	190/22893	0.000728348	0.00690227	0.00494424	Star/C5ar1/Angpt1/Axl/Lrp1/Kdr/Vegfa/Mt1/Lcn2/Arrb1/Hipk2/Hmox1/Itsn1/Atp7a/F2r/Slc30a10/Kif14/Gclm/Syngap1/Ntrk2/Crlf1/Epor/Ilk	23
BP	GO:0046460	neutral lipid biosynthetic process	10/1335	52/22893	0.00073572	0.00694804	0.00497703	Plpp1/Acsl6/Scarb1/Lpin3/Plce1/Acsl1/Mogat2/Dgat2/Pla2g15/Mogat1	10
BP	GO:0046463	acylglycerol biosynthetic process	10/1335	52/22893	0.00073572	0.00694804	0.00497703	Plpp1/Acsl6/Scarb1/Lpin3/Plce1/Acsl1/Mogat2/Dgat2/Pla2g15/Mogat1	10
BP	GO:1905952	regulation of lipid localization	21/1335	167/22893	0.000740846	0.00698172	0.00500115	Bmp6/Thbs1/Lrp1/Dab2/Acsl6/Scarb1/Abca13/Agtr1a/Acacb/Acsl1/Pparg/Abhd5/Abcb4/Crhr1/C1qtnf1/Msr1/Tnfrsf11a/P2ry2/Il1b/Ces1d/Erfe	21
BP	GO:0030220	platelet formation	6/1335	20/22893	0.00074184	0.00698172	0.00500115	Mpig6b/Mpl/Clec1b/Zfpm1/Gata1/Tal1	6
BP	GO:0008361	regulation of cell size	25/1335	214/22893	0.000743597	0.00698624	0.00500439	Sema3d/Shank3/Sema3a/Sema6d/Lrp1/Vegfa/Mgll/Plxna4/Sema5a/Arhgap5/Cxcl12/Sema3f/Sema3c/Cdh4/Atp7a/Cln8/Iqgap3/Slit1/Sema6a/Aqp1/Aqp11/Aatk/Epha7/Xk/Ilk	25
BP	GO:0043537	negative regulation of blood vessel endothelial cell migration	8/1335	35/22893	0.000749172	0.00702654	0.00503325	Thbs1/Mmrn2/Atp2b4/Angpt2/Card10/Pparg/Jup/Stard13	8
BP	GO:0060402	calcium ion transport into cytosol	22/1335	179/22893	0.00076634	0.00717525	0.00513978	Cav1/Gp5/Aplnr/Asph/P2rx1/Adrb1/Gp1bb/F2rl3/Gp1ba/Agtr1a/Trpm2/Ms4a2/Gp9/Cemip/Slc8a1/F2r/Xcr1/Clec4b1/Htr2a/Trpv3/Ednra/Grin2c	22
BP	GO:0002263	cell activation involved in immune response	34/1335	326/22893	0.000767669	0.00717541	0.0051399	Itgam/Ccr2/Fgl2/Cd177/Kit/Lrp1/Cd244a/Cd300a/Nlrp3/Slc11a1/Lbp/Clec4d/Tlr4/Anxa1/Hmox1/Gab2/Ms4a2/Gata2/Itgb2l/Dysf/Crhr1/Tyrobp/Atp7a/Fcer1a/Sh2d1b1/Klrc2/Lgals3/Clec4e/6030468B19Rik/Gata1/Klrc3/Adora2b/Enpp3/Fer	34
BP	GO:1903035	negative regulation of response to wounding	14/1335	91/22893	0.000772696	0.00721007	0.00516473	Gp5/Tfpi/Abat/Mmrn1/Gja1/Alox5/Alox12/Thbs1/Gp1ba/Pros1/Xylt1/C1qtnf1/Prkg1/Serpine2	14
BP	GO:0000302	response to reactive oxygen species	23/1335	191/22893	0.000783407	0.00728515	0.00521851	Mmp9/Axl/Mpo/Lcn2/Nqo1/Hk3/Anxa1/Met/Trpm2/Trpc6/Hmox1/Casp3/Slc8a1/Atp7a/Aqp1/Hgf/Ednra/Mapk13/Slc4a1/Fer/Epor/Sphk1/Hba-a1	23
BP	GO:0050731	positive regulation of peptidyl-tyrosine phosphorylation	23/1335	191/22893	0.000783407	0.00728515	0.00521851	Bmp6/Angpt1/Lrp4/Lilra5/Kit/Clec4n/Ace/Vegfa/Tnfrsf14/Itga5/Cav2/Csf1r/Tlr4/Plpp3/Kitl/Fcer1a/Ctnnd1/Sh2d1b1/Hgf/Htr2a/Gata1/Crlf1/Neurl1a	23
BP	GO:0002791	regulation of peptide secretion	27/1335	239/22893	0.00078561	0.00729324	0.0052243	Abat/Gja1/Alox5/Sfrp1/Hfe/Lrp1/Arrb1/Camk2n1/Trpm2/C1qtnf12/Lrp5/Pparg/Itsn1/Ica1/Tm7sf3/S100a8/S100a9/Pfkm/Tfr2/Fbn1/Sytl4/Ano1/Nos2/Pex5l/Kalrn/Slc16a1/Il1b	27
BP	GO:0055001	muscle cell development	26/1335	227/22893	0.0007932	0.00733207	0.00525211	Prox1/Sorbs2/Adrb1/Vegfa/Tmtc3/Col14a1/Cav2/Ramp2/Met/Myh10/Pi16/Dysf/Fhod3/Eng/Norad/Slc8a1/Tmod1/Cxadr/Ednra/Mylk3/Myocd/Lmna/Bves/Xk/Pgm5/Lmod1	26
BP	GO:0009636	response to toxic substance	17/1335	123/22893	0.000793816	0.00733207	0.00525211	Aldh1a7/Slc6a4/Mpo/Mt1/Lcn2/Gstm5/Mt2/Ppp1r9a/Atp7a/Aldh1a1/Slc30a10/Gsta3/Gjc2/Abcc2/Abcg2/Ces1d/Cyp1a1	17
BP	GO:0032612	interleukin-1 production	17/1335	123/22893	0.000793816	0.00733207	0.00525211	Lilra5/Nlrp12/Nlrp3/Ifi204/Tlr8/Tlr4/Anxa1/Cd33/Tyrobp/Nlrp1a/F2r/Ifi207/Arg2/Hspb1/Il1b/Sphk1/Ccl3	17
BP	GO:1901214	regulation of neuron death	39/1335	392/22893	0.000824854	0.00756936	0.00542209	Star/Fzd1/C5ar1/Itgam/Angpt1/Axl/Lrp1/Kdr/Vegfa/Mt1/Lcn2/Nqo1/Arrb1/Tlr4/Trpm2/Hipk2/Hmox1/Itga1/Casp3/Itsn1/Crhr1/Cbl/Tyrobp/Atp7a/F2r/Slc30a10/Nos1ap/Kif14/Gclm/Epha7/Syngap1/Ntrk2/Il1b/St8sia2/Crlf1/Epor/Ephb1/Ilk/Ccl3	39
BP	GO:0048660	regulation of smooth muscle cell proliferation	22/1335	180/22893	0.00082605	0.00756936	0.00542209	Cav1/Elane/Alox12/Thbs1/Npr1/Mmp9/Hpgd/Ogn/Bmp2/Vegfa/Flt1/Itga2/Tlr4/Hmox1/Pparg/Pdgfd/Prkg1/Igf1r/C3ar1/Myocd/Ilk/Cnn1	22
BP	GO:0010657	muscle cell apoptotic process	15/1335	102/22893	0.000826428	0.00756936	0.00542209	Cav1/Alox12/Gata6/Arrb1/Dmpk/Agtr1a/Hmox1/Pparg/Trem1/Cxcr2/Rps6ka2/Igf1r/Acot1/Myocd/Ilk	15
BP	GO:0032611	interleukin-1 beta production	15/1335	102/22893	0.000826428	0.00756936	0.00542209	Lilra5/Nlrp3/Ifi204/Tlr8/Tlr4/Cd33/Tyrobp/Nlrp1a/F2r/Ifi207/Arg2/Hspb1/Il1b/Sphk1/Ccl3	15
BP	GO:0072080	nephron tubule development	15/1335	102/22893	0.000826428	0.00756936	0.00542209	Npnt/Tcf21/Wt1/Bmp2/Vegfa/Agtr1a/Prom1/Fat4/Aqp1/Gpc3/Aqp11/Wnt2b/Adamts16/Ilk/Wnt9b	15
BP	GO:0050982	detection of mechanical stimulus	11/1335	62/22893	0.000828366	0.00757443	0.00542572	Kit/Hpn/Itga2/Tlr4/Cxcl12/Jup/Htr2a/Serpine2/Pkd1l1/Piezo2/Asic2	11
BP	GO:0051258	protein polymerization	30/1335	277/22893	0.000833702	0.00761048	0.00545155	Cav1/Cdh5/Met/Kank3/Ppp1r9a/Cracd/Cdc42ep2/Fhod3/Eps8/Spire2/Tppp3/Ccdc57/Tmod1/Spire1/Alox15/Cdc42ep1/Inpp5j/Pstpip2/Gda/Nav3/Add2/Cdc42ep4/Tppp/Ccl24/Diaph3/Sptb/Micall2/Spta1/Lmod1/Fer	30
BP	GO:0050919	negative chemotaxis	9/1335	44/22893	0.000842483	0.00767783	0.00549979	Sema3d/Sema3a/Sema6d/Plxna4/Sema3f/Sema3c/Slit3/Slit1/Sema6a	9
BP	GO:0030516	regulation of axon extension	16/1335	113/22893	0.000858026	0.00777361	0.0055684	Sema3d/Sema3a/Sema6d/Lrp1/Vegfa/Mgll/Plxna4/Sema5a/Cxcl12/Sema3f/Sema3c/Cdh4/Slit1/Sema6a/Aatk/Ilk	16
BP	GO:0090331	negative regulation of platelet aggregation	5/1335	14/22893	0.000859875	0.00777361	0.0055684	Abat/Alox12/C1qtnf1/Prkg1/Serpine2	5
BP	GO:2000052	positive regulation of non-canonical Wnt signaling pathway	5/1335	14/22893	0.000859875	0.00777361	0.0055684	Sfrp1/Dab2/Nkd1/Gpc3/Rspo1	5
BP	GO:1904036	negative regulation of epithelial cell apoptotic process	10/1335	53/22893	0.000860102	0.00777361	0.0055684	Angpt1/Kdr/Cdh5/Ramp2/Sema5a/Hmox1/Gata2/Tek/Igf1r/Angptl4	10
BP	GO:2000351	regulation of endothelial cell apoptotic process	10/1335	53/22893	0.000860102	0.00777361	0.0055684	Thbs1/Angpt1/Kdr/Cdh5/Ramp2/Sema5a/Gata2/Tek/Angptl4/Cd248	10
BP	GO:0030041	actin filament polymerization	21/1335	169/22893	0.000865714	0.00780734	0.00559256	Kank3/Ppp1r9a/Cracd/Cdc42ep2/Fhod3/Eps8/Spire2/Tmod1/Spire1/Alox15/Cdc42ep1/Pstpip2/Add2/Cdc42ep4/Ccl24/Diaph3/Sptb/Micall2/Spta1/Lmod1/Fer	21
BP	GO:0015711	organic anion transport	36/1335	354/22893	0.000867182	0.00780734	0.00559256	Abat/Slc7a2/Gja1/Ace/Abcc3/Slc11a1/Anxa1/Kcnj10/Slco4c1/Slc26a1/Slc7a8/Slc25a24/Abcb4/Slc39a8/Cln8/Pla2g2f/Slc16a12/Slc6a9/Nos2/Tnfrsf11a/Apba1/Arg2/Aqp9/Slc16a1/Slc16a3/Abcc2/P2ry2/Abcg2/Ntrk2/Il1b/Slc38a5/Atp8b1/Slc4a1/Ces1d/Gfap/Slc25a21	36
BP	GO:0015718	monocarboxylic acid transport	17/1335	124/22893	0.000870972	0.00780734	0.00559256	Ace/Abcc3/Anxa1/Abcb4/Pla2g2f/Slc16a12/Nos2/Tnfrsf11a/Aqp9/Slc16a1/Slc16a3/Abcc2/P2ry2/Abcg2/Il1b/Atp8b1/Ces1d	17
BP	GO:0019882	antigen processing and presentation	17/1335	124/22893	0.000870972	0.00780734	0.00559256	Clec4a3/Clec4a1/Thbs1/Treml4/Hfe/Fgl2/Clec4a2/Fcgr3/Slc11a1/Fcgr1/Rab4a/Fcgr4/Clec4b2/Clec4b1/Ctse/Cd68/Marchf8	17
BP	GO:0051208	sequestering of calcium ion	17/1335	124/22893	0.000870972	0.00780734	0.00559256	Gp5/Aplnr/Asph/Gp1bb/F2rl3/Gp1ba/Atp7b/Trpm2/Ms4a2/Gp9/Cemip/Slc8a1/F2r/Xcr1/Clec4b1/Htr2a/Ednra	17
BP	GO:0048168	regulation of neuronal synaptic plasticity	12/1335	72/22893	0.000873632	0.00781836	0.00560045	Shank3/Star/Kit/Kdr/Kcnj10/Shisa6/Syngr1/Kalrn/Syngap1/Neto1/Neurl1a/Syn1	12
BP	GO:0001780	neutrophil homeostasis	7/1335	28/22893	0.000904371	0.00805391	0.00576919	Itgam/Mertk/Ccr2/Axl/Anxa1/Cxcr2/Mpl	7
BP	GO:0033688	regulation of osteoblast proliferation	7/1335	28/22893	0.000904371	0.00805391	0.00576919	Sfrp1/Bmp2/Plxnb1/Lrp5/Ltf/Igf1r/Gata1	7
BP	GO:0060445	branching involved in salivary gland morphogenesis	7/1335	28/22893	0.000904371	0.00805391	0.00576919	Ntn4/Sema3a/Plxna1/Met/Sema3c/Hgf/Lama1	7
BP	GO:0048169	regulation of long-term neuronal synaptic plasticity	8/1335	36/22893	0.000914545	0.00813127	0.0058246	Shank3/Kit/Kdr/Kcnj10/Syngr1/Syngap1/Neto1/Neurl1a	8
BP	GO:1904064	positive regulation of cation transmembrane transport	21/1335	170/22893	0.000934674	0.00829675	0.00594313	Shank3/Aplnr/Asph/P2rx1/Adrb1/F2rl3/Lcn2/Edn3/Ank3/Atp1b2/Agtr1a/Cemip/Plcb1/F2r/Cnksr3/Slc6a9/Clec4b1/Kcnj2/Gjc2/Ednra/Asic2	21
BP	GO:0051606	detection of stimulus	30/1335	279/22893	0.000936364	0.00829828	0.00594423	Cadm1/Dach1/Kit/Hpn/Clec4n/Arrb1/Scarb1/Lbp/Sema5a/Itga2/Tlr4/Naip2/Cd209b/Cxcl12/Eng/Jup/Ano1/Naip6/Htr2a/Fech/Serpine2/Pkd1l1/Reep6/Rtp3/Rgs9bp/Olfr420/Piezo2/Asic2/Ephb1/Cngb1	30
BP	GO:0090087	regulation of peptide transport	27/1335	242/22893	0.000949311	0.00839207	0.00601142	Abat/Gja1/Alox5/Sfrp1/Hfe/Lrp1/Arrb1/Camk2n1/Trpm2/C1qtnf12/Lrp5/Pparg/Itsn1/Ica1/Tm7sf3/S100a8/S100a9/Pfkm/Tfr2/Fbn1/Sytl4/Ano1/Nos2/Pex5l/Kalrn/Slc16a1/Il1b	27
BP	GO:0001755	neural crest cell migration	11/1335	63/22893	0.000951552	0.00839207	0.00601142	Sema3d/Sema3a/Sema6d/Edn3/Sema5a/Kitl/Sema3f/Sema3c/Sema6a/Ednra/Twist1	11
BP	GO:0043303	mast cell degranulation	11/1335	63/22893	0.000951552	0.00839207	0.00601142	Kit/Cd300a/Hmox1/Gab2/Ms4a2/Gata2/Crhr1/Fcer1a/Gata1/Adora2b/Fer	11
BP	GO:1903037	regulation of leukocyte cell-cell adhesion	35/1335	343/22893	0.00095617	0.00841922	0.00603086	Clec4g/Cav1/Gm5150/Elane/Pde5a/Alox5/Hfe/Ccr2/Fgl2/Ctsg/Cd244a/Cd300a/Selp/Vcam1/Gp1ba/Nlrp3/Tnfrsf14/Anxa1/Cxcl12/Casp3/Sirpb1b/Zbtb16/Pla2g2f/Sirpb1c/Arg2/Lgals3/Rag1/Erbb2/Hspb1/Blm/Il1b/Slc4a1/Cd59b/Spta1/Tarm1	35
BP	GO:0070301	cellular response to hydrogen peroxide	14/1335	93/22893	0.000962846	0.00846437	0.00606321	Axl/Lcn2/Nqo1/Hk3/Anxa1/Met/Trpm2/Trpc6/Aqp1/Hgf/Ednra/Mapk13/Epor/Sphk1	14
BP	GO:0051099	positive regulation of binding	23/1335	194/22893	0.000970775	0.00852038	0.00610332	Cav1/Hfe/Mmp9/Lrp1/Mmp8/Bmp2/Ace/Arrb1/Ramp2/Itga2/Tlr4/Met/Hipk2/Ctbp2/Pparg/Cldn5/Zfp618/Epb41/Add2/Fam220a/Myocd/Spta1/Twist1	23
BP	GO:0002577	regulation of antigen processing and presentation	6/1335	21/22893	0.000987698	0.00864117	0.00618985	Thbs1/Hfe/Fgl2/Slc11a1/Clec4b2/Cd68	6
BP	GO:0090594	inflammatory response to wounding	6/1335	21/22893	0.000987698	0.00864117	0.00618985	Alox5/Ccr2/Tlr4/Hmox1/Pparg/F2r	6
BP	GO:1905330	regulation of morphogenesis of an epithelium	12/1335	73/22893	0.00099096	0.00864889	0.00619538	Ntn4/Alox12/Sfrp1/Mmrn2/Vegfa/Lcn2/Nkd1/Met/Agtr1a/Hgf/Wnt2/Wnt2b	12
BP	GO:0002691	regulation of cellular extravasation	9/1335	45/22893	0.000999345	0.00864889	0.00619538	Elane/Ccr2/Selp/Gp1ba/Plvap/Cxcl12/Pdgfd/Plcb1/Lyve1	9
BP	GO:0045940	positive regulation of steroid metabolic process	9/1335	45/22893	0.000999345	0.00864889	0.00619538	Star/Bmp6/Dab2/Agtr1a/Abcg4/Igf1r/Sec14l2/Adora2b/Ces1d	9
BP	GO:0086009	membrane repolarization	9/1335	45/22893	0.000999345	0.00864889	0.00619538	Cav1/Gja1/Kcnd3/Kcnj5/Kcnj8/Atp1b2/Kcnj2/Nos1ap/Scn5a	9
BP	GO:1905521	regulation of macrophage migration	9/1335	45/22893	0.000999345	0.00864889	0.00619538	C5ar1/Thbs1/Mmp28/Csf1r/Mtus1/Trem1/Emilin1/Cmklr1/C3ar1	9
BP	GO:0021545	cranial nerve development	10/1335	54/22893	0.00100123	0.00864889	0.00619538	Ackr3/Sema3a/Mafb/Plxna4/Tifab/Sema3f/Atp8b1/Ephb1/Hoxb2/Cngb1	10
BP	GO:0044060	regulation of endocrine process	10/1335	54/22893	0.00100123	0.00864889	0.00619538	Bmp6/Adrb1/Fgfr4/Dab2/Agtr1a/Crhr1/C1qtnf1/F2r/Pex5l/Inhba	10
BP	GO:0070527	platelet aggregation	10/1335	54/22893	0.00100123	0.00864889	0.00619538	Abat/Mmrn1/Alox12/Ctsg/Gp1ba/C1qtnf1/Prkg1/Emilin2/Serpine2/Gata1	10
BP	GO:0050890	cognition	36/1335	357/22893	0.00100882	0.00870065	0.00623246	Shank3/C5ar1/Pde5a/Itga8/Kit/Slc6a4/Adrb1/Gatm/Ptgs1/Adcy1/Lcn2/Itga5/Camk2n1/Atp1a3/Tifab/Aph1b/Casp3/Prkar2b/Crhr1/Plcb1/Cln8/Dgki/Ncam1/Htr2a/Cpeb3/Rag1/Kalrn/Syngap1/Ntrk2/Specc1/Shroom4/Il1b/Neto1/Oxtr/Lrrn4/Slc2a4	36
BP	GO:0055013	cardiac muscle cell development	15/1335	104/22893	0.00101397	0.00873133	0.00625443	Prox1/Sorbs2/Adrb1/Vegfa/Col14a1/Met/Myh10/Pi16/Fhod3/Slc8a1/Cxadr/Mylk3/Myocd/Lmna/Bves	15
BP	GO:0016079	synaptic vesicle exocytosis	18/1335	137/22893	0.00103302	0.00888138	0.00636192	Kcnh1/P2ry1/Septin5/P2rx1/Adcy1/Stx2/Ctbp2/Rims3/Wnt7a/Dgki/Apba1/Htr2a/Cadps2/Ppfia2/P2ry2/Chrna6/Adora2b/Erc2	18
BP	GO:0032273	positive regulation of protein polymerization	14/1335	94/22893	0.00107179	0.00918579	0.00657997	Cav1/Met/Cracd/Cdc42ep2/Tppp3/Alox15/Cdc42ep1/Gda/Nav3/Cdc42ep4/Tppp/Ccl24/Lmod1/Fer	14
BP	GO:0120193	tight junction organization	14/1335	94/22893	0.00107179	0.00918579	0.00657997	Gja1/Tjp1/Cdh5/Ramp2/Cldn15/Cldn5/Svep1/Epha2/Cldn1/Mpdz/Snai1/Pard3/Micall2/Cldn13	14
BP	GO:0055007	cardiac muscle cell differentiation	19/1335	149/22893	0.00109439	0.00936483	0.00670822	Prox1/Wt1/Sorbs2/Adrb1/Bmp2/Vegfa/Gata6/Col14a1/Met/Myh10/Pi16/Fhod3/Slc8a1/Cxadr/Sox6/Mylk3/Myocd/Lmna/Bves	19
BP	GO:0007435	salivary gland morphogenesis	8/1335	37/22893	0.00110792	0.00939239	0.00672796	Ntn4/Sema3a/Plxna1/Met/Sema3c/Ctnnd1/Hgf/Lama1	8
BP	GO:0009595	detection of biotic stimulus	8/1335	37/22893	0.00110792	0.00939239	0.00672796	Dach1/Clec4n/Scarb1/Lbp/Tlr4/Naip2/Cd209b/Naip6	8
BP	GO:0022617	extracellular matrix disassembly	8/1335	37/22893	0.00110792	0.00939239	0.00672796	Hpn/Ctsg/Fgfr4/Sema5a/Adamts5/Eng/Mmp13/Cma1	8
BP	GO:0045954	positive regulation of natural killer cell mediated cytotoxicity	8/1335	37/22893	0.00110792	0.00939239	0.00672796	Cadm1/Klrb1c/Nectin2/Klre1/Sh2d1b1/Klrc2/Klri2/Klrc3	8
BP	GO:0050901	leukocyte tethering or rolling	8/1335	37/22893	0.00110792	0.00939239	0.00672796	Elane/Ccr2/Selp/Vcam1/Gp1ba/Cxcl12/Jam2/Add2	8
BP	GO:0090022	regulation of neutrophil chemotaxis	8/1335	37/22893	0.00110792	0.00939239	0.00672796	C5ar1/Lbp/C5ar2/Dysf/Cxcr2/Ednra/Il1b/C3ar1	8
BP	GO:2000300	regulation of synaptic vesicle exocytosis	13/1335	84/22893	0.0011109	0.00940311	0.00673565	Kcnh1/P2ry1/P2rx1/Adcy1/Rims3/Wnt7a/Dgki/Apba1/Htr2a/Ppfia2/P2ry2/Chrna6/Adora2b	13
BP	GO:0060675	ureteric bud morphogenesis	12/1335	74/22893	0.0011211	0.00947473	0.00678695	Npnt/Tcf21/Wt1/Bmp2/Vegfa/Agtr1a/Fat4/Gpc3/Wnt2b/Adamts16/Ilk/Wnt9b	12
BP	GO:0010893	positive regulation of steroid biosynthetic process	7/1335	29/22893	0.00113273	0.00954359	0.00683627	Star/Bmp6/Dab2/Abcg4/Igf1r/Sec14l2/Adora2b	7
BP	GO:0090023	positive regulation of neutrophil chemotaxis	7/1335	29/22893	0.00113273	0.00954359	0.00683627	C5ar1/Lbp/Dysf/Cxcr2/Ednra/Il1b/C3ar1	7
BP	GO:0034113	heterotypic cell-cell adhesion	10/1335	55/22893	0.00116077	0.00976472	0.00699467	Vcam1/Itga5/Itgad/Gcnt2/Itgb2l/Jup/Alox15/Cxadr/Il1b/Perp	10
BP	GO:0003007	heart morphogenesis	30/1335	283/22893	0.00117523	0.00987122	0.00707096	Flrt2/Fzd1/Gja1/Thbs1/Angpt1/Aplnr/Prox1/Erg/Bmp2/Vegfa/Dlc1/Gata6/Tgfbr3/Sema3c/Tek/Eng/Slit3/Slc8a1/Col5a1/Fat4/Snai1/Wnt2/Ednra/Ccm2l/Cpe/Zfpm1/Stil/Epor/Ilk/Twist1	30
BP	GO:0032271	regulation of protein polymerization	24/1335	209/22893	0.001193	0.0100051	0.00716688	Cav1/Cdh5/Met/Kank3/Ppp1r9a/Cracd/Cdc42ep2/Fhod3/Eps8/Tppp3/Tmod1/Alox15/Cdc42ep1/Inpp5j/Gda/Nav3/Add2/Cdc42ep4/Tppp/Ccl24/Sptb/Spta1/Lmod1/Fer	24
BP	GO:0002366	leukocyte activation involved in immune response	33/1335	322/22893	0.00122303	0.0102258	0.00732495	Itgam/Ccr2/Fgl2/Cd177/Kit/Cd244a/Cd300a/Nlrp3/Slc11a1/Lbp/Clec4d/Tlr4/Anxa1/Hmox1/Gab2/Ms4a2/Gata2/Itgb2l/Dysf/Crhr1/Tyrobp/Atp7a/Fcer1a/Sh2d1b1/Klrc2/Lgals3/Clec4e/6030468B19Rik/Gata1/Klrc3/Adora2b/Enpp3/Fer	33
BP	GO:0002761	regulation of myeloid leukocyte differentiation	18/1335	139/22893	0.00122306	0.0102258	0.00732495	Pilrb1/Itgam/Sfrp1/Mafb/Csf1r/Kitl/Gata2/C1qc/Tyrobp/Fbn1/Gfi1b/Ccr1l1/Zfpm1/Tal1/Fstl3/Ocstamp/Tmem178/Ccl3	18
BP	GO:0033690	positive regulation of osteoblast proliferation	5/1335	15/22893	0.00122818	0.010253	0.00734444	Bmp2/Lrp5/Ltf/Igf1r/Gata1	5
BP	GO:0060393	regulation of pathway-restricted SMAD protein phosphorylation	11/1335	65/22893	0.00124349	0.0103649	0.0074246	Gdf6/Bmp6/Hfe/Lrp1/Bmp2/Dab2/Pparg/Eng/Emilin1/Gdf3/Inhba	11
BP	GO:0061387	regulation of extent of cell growth	17/1335	128/22893	0.00124679	0.0103767	0.00743302	Sema3d/Sema3a/Sema6d/Lrp1/Vegfa/Mgll/Plxna4/Sema5a/Cxcl12/Sema3f/Sema3c/Cdh4/Slit1/Sema6a/Aatk/Epha7/Ilk	17
BP	GO:0032652	regulation of interleukin-1 production	16/1335	117/22893	0.00125291	0.0103959	0.00744683	Lilra5/Nlrp12/Nlrp3/Ifi204/Tlr8/Tlr4/Anxa1/Cd33/Tyrobp/Nlrp1a/F2r/Ifi207/Arg2/Hspb1/Sphk1/Ccl3	16
BP	GO:0072009	nephron epithelium development	16/1335	117/22893	0.00125291	0.0103959	0.00744683	Npnt/Tcf21/Wt1/Bmp2/Vegfa/Agtr1a/Prom1/Fat4/Aqp1/Gpc3/Aqp11/Ednra/Wnt2b/Adamts16/Ilk/Wnt9b	16
BP	GO:0072171	mesonephric tubule morphogenesis	12/1335	75/22893	0.00126509	0.0104811	0.00750782	Npnt/Tcf21/Wt1/Bmp2/Vegfa/Agtr1a/Fat4/Gpc3/Wnt2b/Adamts16/Ilk/Wnt9b	12
BP	GO:0010039	response to iron ion	6/1335	22/22893	0.00129164	0.0106206	0.00760772	Abat/Bmp6/Hfe/Slc40a1/Hmox1/Tfr2	6
BP	GO:0036344	platelet morphogenesis	6/1335	22/22893	0.00129164	0.0106206	0.00760772	Mpig6b/Mpl/Clec1b/Zfpm1/Gata1/Tal1	6
BP	GO:0043117	positive regulation of vascular permeability	6/1335	22/22893	0.00129164	0.0106206	0.00760772	Bmp6/Pde3a/Angpt1/Tjp1/Vegfa/Cxcr2	6
BP	GO:0072111	cell proliferation involved in kidney development	6/1335	22/22893	0.00129164	0.0106206	0.00760772	Wt1/Bmp2/Lin28a/Pdgfd/Gpc3/C3ar1	6
BP	GO:2000810	regulation of bicellular tight junction assembly	6/1335	22/22893	0.00129164	0.0106206	0.00760772	Gja1/Tjp1/Cldn5/Epha2/Cldn1/Snai1	6
BP	GO:0007044	cell-substrate junction assembly	14/1335	96/22893	0.00132087	0.0108284	0.00775661	Vcl/Lrp1/Kdr/Vegfa/Dlc1/Itga5/Fermt2/Itga2/Tns1/Tek/Sorbs1/Ston1/Thsd1/Epha3	14
BP	GO:0032651	regulation of interleukin-1 beta production	14/1335	96/22893	0.00132087	0.0108284	0.00775661	Lilra5/Nlrp3/Ifi204/Tlr8/Tlr4/Cd33/Tyrobp/Nlrp1a/F2r/Ifi207/Arg2/Hspb1/Sphk1/Ccl3	14
BP	GO:0050768	negative regulation of neurogenesis	20/1335	163/22893	0.00132765	0.0108676	0.00778471	Sema3d/Sema3a/Sema6d/Lrp4/Sema5a/Lin28a/Id4/Trpc6/Sema3f/Sema3c/Slit1/Wnt7a/Sema6a/Mycn/Aatk/Epha7/Trak2/Syngap1/Cit/Il1b	20
BP	GO:0072577	endothelial cell apoptotic process	10/1335	56/22893	0.00134045	0.010956	0.007848	Thbs1/Angpt1/Kdr/Cdh5/Ramp2/Sema5a/Gata2/Tek/Angptl4/Cd248	10
BP	GO:0042552	myelination	21/1335	175/22893	0.00135486	0.0110573	0.00792058	Acer3/Abcd2/Id4/Kcnj10/Galc/Cldn5/Jam2/Mal/Ugt8a/Hgf/Adam22/Mpdz/Sh3tc2/Kif14/Tppp/Erbb2/Prx/Ntrk2/Pard3/Xk/Ilk	21
BP	GO:0050974	detection of mechanical stimulus involved in sensory perception	9/1335	47/22893	0.00138396	0.011278	0.00807863	Kit/Hpn/Itga2/Tlr4/Cxcl12/Htr2a/Serpine2/Piezo2/Asic2	9
BP	GO:0030324	lung development	26/1335	236/22893	0.00140152	0.011404	0.00816894	Chil1/Tcf21/Ccbe1/Kdr/Fgfr4/Ace/Vegfa/Tmtc3/Gata6/Flt4/Tns3/Spry2/Fndc3b/Ptk7/Hs6st1/Atp7a/Lipa/Clcn2/Gpc3/Lama1/Wnt2/Mycn/Tshz3/Wnt2b/Fgf18/Myocd	26
BP	GO:0035929	steroid hormone secretion	7/1335	30/22893	0.00140395	0.0114068	0.00817093	Bmp6/Fzd4/Dab2/Agtr1a/Crhr1/C1qtnf1/Inhba	7
BP	GO:0010524	positive regulation of calcium ion transport into cytosol	11/1335	66/22893	0.00141493	0.011479	0.00822262	Cav1/Aplnr/Asph/P2rx1/Adrb1/F2rl3/Agtr1a/Cemip/F2r/Clec4b1/Ednra	11
BP	GO:0032370	positive regulation of lipid transport	12/1335	76/22893	0.00142405	0.0115188	0.00825117	Bmp6/Lrp1/Dab2/Acsl6/Abca13/Acsl1/Abcb4/C1qtnf1/Tnfrsf11a/P2ry2/Il1b/Erfe	12
BP	GO:1903036	positive regulation of response to wounding	12/1335	76/22893	0.00142405	0.0115188	0.00825117	Thbs1/Lrp1/Fermt2/Anxa1/Plpp3/S100a9/Atp7a/F2r/Cldn1/Igf1r/Emilin2/Cldn13	12
BP	GO:0051651	maintenance of location in cell	25/1335	224/22893	0.00142992	0.0115492	0.00827292	Cav1/Gp5/Gja1/Aplnr/Asph/Gp1bb/F2rl3/Gp1ba/Lcn2/Nr5a1/Atp7b/Ank3/Trpm2/Ms4a2/Gp9/Cemip/Vps13c/Slc8a1/Adcy6/F2r/Xcr1/Clec4b1/Htr2a/Ednra/Slc30a2	25
BP	GO:0006631	fatty acid metabolic process	42/1335	444/22893	0.00143794	0.0115968	0.00830706	Cav1/Tnxb/Slc45a3/Tbxas1/Alox5/Alox12/Hpgd/Ptgis/Hacd4/Ptgs1/Mgll/Abcd2/Acsl6/Tuba8/Anxa1/Lpin3/Acacb/Acsl1/Alox5ap/Prkar2b/Pparg/Abhd5/Ces2g/Dgat2/Aoah/Pla2g15/Lipa/Pla2g2f/Alox15/Hacd1/Acot11/Aloxe3/Acot1/Elovl2/Ltc4s/Il1b/Ces1d/Fabp4/Erfe/Sphk1/Cyp1a1/Twist1	42
BP	GO:0051494	negative regulation of cytoskeleton organization	21/1335	176/22893	0.00145591	0.0117245	0.00839848	Shank3/Tjp1/Dlc1/Cdh5/Met/Kank3/Gas2l1/Ppp1r9a/Cracd/Dysf/Fhod3/Eps8/Cgnl1/Tmod1/Inpp5j/Nav3/Add2/Shroom2/Sptb/Spta1/Lmod1	21
BP	GO:0070588	calcium ion transmembrane transport	31/1335	300/22893	0.00148349	0.011929	0.00854498	Gp5/Aplnr/Asph/P2rx1/Atp2b4/Adrb1/Gp1bb/F2rl3/Gp1ba/Agtr1a/Trpm2/Trpc6/Ms4a2/Gp9/Cemip/Dysf/Slc8a1/F2r/Xcr1/Gpr35/Clec4b1/Tpcn1/Nos1ap/Htr2a/Trpv3/Slc24a3/Pkd1l1/Gjc2/Ednra/Slc24a5/Grin2c	31
BP	GO:0006820	anion transport	46/1335	499/22893	0.00148874	0.0119537	0.00856266	Clic5/Abat/Clca3a1/Slc7a2/Gabrq/Gja1/Fgfr4/Ace/Pcyox1/Abcc3/Slc11a1/Ttyh2/Gabra3/Anxa1/Kcnj10/Slco4c1/Slc26a1/Slc7a8/Slc25a24/Abcb4/Slc39a8/Cln8/Pla2g2f/Slc16a12/Clcn2/Slc6a9/Ano1/Nos2/Tnfrsf11a/Apba1/Arg2/Aqp9/Slc16a1/Slc16a3/Abcc2/P2ry2/Abcg2/Ntrk2/Il1b/Slc38a5/Atp8b1/Slc4a1/Ces1d/Ano5/Gfap/Slc25a21	46
BP	GO:0032755	positive regulation of interleukin-6 production	15/1335	108/22893	0.00149805	0.0120107	0.00860354	Spon2/Lilra5/Mmp8/Lbp/Tlr8/Tlr4/Il36g/Rab7b/Tyrobp/F2r/Nos2/Mapk13/Il1b/Adora2b/Twist1	15
BP	GO:0051209	release of sequestered calcium ion into cytosol	16/1335	119/22893	0.0015019	0.012024	0.00861303	Gp5/Aplnr/Asph/Gp1bb/F2rl3/Gp1ba/Trpm2/Ms4a2/Gp9/Cemip/Slc8a1/F2r/Xcr1/Clec4b1/Htr2a/Ednra	16
BP	GO:0010463	mesenchymal cell proliferation	10/1335	57/22893	0.00154211	0.0123099	0.00881781	Kdr/Bmp2/Vegfa/Arhgap5/Lrp5/Fat4/Gpc3/Wnt2/Mycn/Lmna	10
BP	GO:0030514	negative regulation of BMP signaling pathway	10/1335	57/22893	0.00154211	0.0123099	0.00881781	Cav1/Fzd1/Sfrp1/Hipk2/Pparg/Fbn1/Grem2/Gdf3/Nbl1/Fstl3	10
BP	GO:0035418	protein localization to synapse	13/1335	87/22893	0.00154583	0.0123215	0.00882617	Rab27b/Gpc4/Dlg2/Nptxr/Adam22/Bsn/Clstn3/Kalrn/Grin2c/Hspb1/Nsg1/Lgi1/Asic2	13
BP	GO:0060047	heart contraction	26/1335	238/22893	0.00158137	0.0125865	0.009016	Sema3a/Cav1/Pde5a/Gja1/Kcnd3/Kcnj5/Atp2b4/Adrb1/Ace/Kcnj8/Gata6/Edn3/Dmpk/Atp1a3/Met/Rps6ka2/Slc8a1/Jup/Nos2/Adra1d/Kcnj2/Nos1ap/Cxadr/Scn5a/Ednra/Bves	26
BP	GO:0002717	positive regulation of natural killer cell mediated immunity	8/1335	39/22893	0.00159195	0.0126339	0.00904993	Cadm1/Klrb1c/Nectin2/Klre1/Sh2d1b1/Klrc2/Klri2/Klrc3	8
BP	GO:1904645	response to amyloid-beta	8/1335	39/22893	0.00159195	0.0126339	0.00904993	Fpr2/Gja1/Mmp9/Lrp1/Vcam1/Atp1a3/Tlr4/Igf1r	8
BP	GO:0010718	positive regulation of epithelial to mesenchymal transition	9/1335	48/22893	0.00161658	0.0127738	0.00915016	Bmp2/Dab2/Fermt2/Gcnt2/Eng/Snai1/Il1b/Myocd/Twist1	9
BP	GO:0030517	negative regulation of axon extension	9/1335	48/22893	0.00161658	0.0127738	0.00915016	Sema3d/Sema3a/Sema6d/Sema5a/Sema3f/Sema3c/Slit1/Sema6a/Aatk	9
BP	GO:0062014	negative regulation of small molecule metabolic process	14/1335	98/22893	0.00161659	0.0127738	0.00915016	Prox1/Soga1/Atp2b4/Bmp2/Pid1/Entpd1/C1qtnf12/Acacb/Dgat2/Snai1/Cda/Slc4a1/Erfe/Acmsd	14
BP	GO:0032956	regulation of actin cytoskeleton organization	36/1335	367/22893	0.00163783	0.0129125	0.00924946	Shank3/Prox1/Tjp1/Lrp1/Dlc1/Rhobtb1/Fermt2/Csf1r/Sema5a/Met/Trpm2/Kank3/Ppp1r9a/Cracd/Cdc42ep2/Tek/Fhod3/Eps8/Cgnl1/Tmod1/Iqgap3/Alox15/Cdc42ep1/Add2/Rnd1/Cdc42ep4/Epha3/Shroom2/Ccl24/Sptb/Mylk3/Spta1/Lmod1/Fer/Ilk/Wasf1	36
BP	GO:0030316	osteoclast differentiation	16/1335	120/22893	0.00164121	0.0129125	0.00924946	Pilrb1/Sfrp1/Mafb/Csf1r/Gab2/Tyrobp/Epha2/Fbn1/Tnfrsf11a/Gpc3/Farp2/Ccr1l1/Fstl3/Ocstamp/Tmem178/Ccl3	16
BP	GO:0051283	negative regulation of sequestering of calcium ion	16/1335	120/22893	0.00164121	0.0129125	0.00924946	Gp5/Aplnr/Asph/Gp1bb/F2rl3/Gp1ba/Trpm2/Ms4a2/Gp9/Cemip/Slc8a1/F2r/Xcr1/Clec4b1/Htr2a/Ednra	16
BP	GO:0000272	polysaccharide catabolic process	6/1335	23/22893	0.00166211	0.0130394	0.00934036	Chil3/Adrb1/Pygl/Mgam/Aoah/Pfkm	6
BP	GO:0035357	peroxisome proliferator activated receptor signaling pathway	6/1335	23/22893	0.00166211	0.0130394	0.00934036	Ptgis/Bmp2/Pparg/Alox15/Aloxe3/Twist1	6
BP	GO:0001558	regulation of cell growth	43/1335	461/22893	0.00166703	0.0130592	0.0093546	Sema3d/Sema3a/Gja1/Sfrp1/Wt1/Sema6d/Hpn/Lrp1/Adrb1/Frzb/Dab2/Vegfa/Mgll/Col14a1/Plxna4/Flt4/Sema5a/Dcbld2/Cxcl12/Kazald1/Gas2l1/Sema3f/Sema3c/Pi16/Pparg/Cdh4/Slit3/Slit1/Tro/Sema6a/Aatk/Kif14/Epha7/Serpine2/Clstn3/Inhba/Cda/Erbb2/Minar1/Myocd/Lgi1/Sphk1/Ilk	43
BP	GO:0051048	negative regulation of secretion	23/1335	202/22893	0.00167012	0.0130646	0.00935848	Abat/Sfrp1/Ccr2/P2ry1/Cd300a/Ace/Entpd1/Ptgs1/Edn3/Anxa1/Frmd4a/Hmox1/Tifab/Ppp1r9a/Pparg/Crhr1/F2r/Fbn1/Sytl4/Kalrn/Rsad2/Il1b/Oxtr	23
BP	GO:0007272	ensheathment of neurons	21/1335	178/22893	0.0016774	0.0130742	0.00936532	Acer3/Abcd2/Id4/Kcnj10/Galc/Cldn5/Jam2/Mal/Ugt8a/Hgf/Adam22/Mpdz/Sh3tc2/Kif14/Tppp/Erbb2/Prx/Ntrk2/Pard3/Xk/Ilk	21
BP	GO:0008366	axon ensheathment	21/1335	178/22893	0.0016774	0.0130742	0.00936532	Acer3/Abcd2/Id4/Kcnj10/Galc/Cldn5/Jam2/Mal/Ugt8a/Hgf/Adam22/Mpdz/Sh3tc2/Kif14/Tppp/Erbb2/Prx/Ntrk2/Pard3/Xk/Ilk	21
BP	GO:0030323	respiratory tube development	26/1335	239/22893	0.00167851	0.0130742	0.00936532	Chil1/Tcf21/Ccbe1/Kdr/Fgfr4/Ace/Vegfa/Tmtc3/Gata6/Flt4/Tns3/Spry2/Fndc3b/Ptk7/Hs6st1/Atp7a/Lipa/Clcn2/Gpc3/Lama1/Wnt2/Mycn/Tshz3/Wnt2b/Fgf18/Myocd	26
BP	GO:0008212	mineralocorticoid metabolic process	5/1335	16/22893	0.00170123	0.0131761	0.0094383	Bmp6/Cyp21a1/Bmp2/Dab2/Clcn2	5
BP	GO:0021681	cerebellar granular layer development	5/1335	16/22893	0.00170123	0.0131761	0.0094383	Prox1/Ophn1/Wnt7a/Kif14/Serpine2	5
BP	GO:0038065	collagen-activated signaling pathway	5/1335	16/22893	0.00170123	0.0131761	0.0094383	Gp6/Col4a2/Col4a1/Itga2/Col4a5	5
BP	GO:0071371	cellular response to gonadotropin stimulus	5/1335	16/22893	0.00170123	0.0131761	0.0094383	Wt1/Gata6/Inhba/Epha3/Ednra	5
BP	GO:0120192	tight junction assembly	13/1335	88/22893	0.00171889	0.0131788	0.00944024	Gja1/Tjp1/Cdh5/Ramp2/Cldn15/Cldn5/Epha2/Cldn1/Mpdz/Snai1/Pard3/Micall2/Cldn13	13
BP	GO:0006779	porphyrin-containing compound biosynthetic process	7/1335	31/22893	0.00172327	0.0131788	0.00944024	Alas2/Slc6a9/Fech/Cpox/Sptb/Ank1/Spta1	7
BP	GO:0033014	tetrapyrrole biosynthetic process	7/1335	31/22893	0.00172327	0.0131788	0.00944024	Alas2/Slc6a9/Fech/Cpox/Sptb/Ank1/Spta1	7
BP	GO:0035455	response to interferon-alpha	7/1335	31/22893	0.00172327	0.0131788	0.00944024	Star/Ifitm6/Axl/Ifitm2/Ifi204/Oas1e/Oas1g	7
BP	GO:0035767	endothelial cell chemotaxis	7/1335	31/22893	0.00172327	0.0131788	0.00944024	Thbs1/Kdr/Vegfa/Sema5a/Met/Hspb1/Fgf18	7
BP	GO:0060317	cardiac epithelial to mesenchymal transition	7/1335	31/22893	0.00172327	0.0131788	0.00944024	Erg/Bmp2/Tgfbr3/Eng/Snai1/Wnt2/Twist1	7
BP	GO:0071624	positive regulation of granulocyte chemotaxis	7/1335	31/22893	0.00172327	0.0131788	0.00944024	C5ar1/Lbp/Dysf/Cxcr2/Ednra/Il1b/C3ar1	7
BP	GO:0099622	cardiac muscle cell membrane repolarization	7/1335	31/22893	0.00172327	0.0131788	0.00944024	Gja1/Kcnd3/Kcnj5/Kcnj8/Kcnj2/Nos1ap/Scn5a	7
BP	GO:1904752	regulation of vascular associated smooth muscle cell migration	7/1335	31/22893	0.00172327	0.0131788	0.00944024	Dock5/Lrp1/Dock4/Atp7a/Dock7/Prkg1/Myocd	7
BP	GO:0016358	dendrite development	32/1335	316/22893	0.00174347	0.0133146	0.00953755	Shank3/Sema3a/Prex2/Lrp4/Btbd3/Met/Csmd3/Trpc6/Ppp1r9a/Itsn1/Sdk1/Atp7a/Spire1/Wnt7a/Mpdz/Eef2k/Prkg1/Dgkg/Cpeb3/Ppfia2/Kalrn/Trak2/Kif1a/Syngap1/Ntrk2/Cit/Ache/Hecw1/Ephb1/Mcf2/Ilk/Neurl1a	32
BP	GO:0048593	camera-type eye morphogenesis	19/1335	155/22893	0.00174956	0.0133425	0.00955751	Sdk2/Prox1/Col8a2/Kdr/Vegfa/Flt1/Hipk2/Ptprm/Prom1/Lrp5/Sdk1/Epha2/Aldh1a1/Aqp1/Shroom2/Tspan12/Ntrk2/Ephb1/Twist1	19
BP	GO:0019216	regulation of lipid metabolic process	37/1335	382/22893	0.00177795	0.0135402	0.00969909	Star/Cav1/Slc45a3/Bmp6/Hcar2/Adgrf5/Prox1/Kit/Fgfr4/Bmp2/Dab2/Flt1/Abcd2/Scarb1/Anxa1/Agtr1a/Acacb/Tek/Pparg/Abhd5/Dgat2/Sorbs1/Clcn2/Abcg4/Snai1/Htr2a/Igf1r/Angptl4/Sec14l2/Rdh1/Dhh/Il1b/Adora2b/Ces1d/Erfe/Sphk1/Twist1	37
BP	GO:0051961	negative regulation of nervous system development	20/1335	167/22893	0.0017836	0.013548	0.00970469	Sema3d/Sema3a/Sema6d/Lrp4/Sema5a/Lin28a/Id4/Trpc6/Sema3f/Sema3c/Slit1/Wnt7a/Sema6a/Mycn/Aatk/Epha7/Trak2/Syngap1/Cit/Il1b	20
BP	GO:0006672	ceramide metabolic process	14/1335	99/22893	0.00178393	0.013548	0.00970469	Sgms2/P2rx1/Plpp1/Acer3/Plpp3/B3galt1/Galc/St3gal2/Cln8/Pla2g15/Ugt8a/Aloxe3/St8sia2/Sphk1	14
BP	GO:0009612	response to mechanical stimulus	21/1335	179/22893	0.00179849	0.0135747	0.00972386	Shank3/Cav1/P2ry1/Kit/Hpn/Itga2/Tlr4/Cxcl12/Tifab/Slc8a1/Etv1/Jup/Aqp1/Htr2a/Ankrd2/Serpine2/Kalrn/Pkd1l1/Ednra/Piezo2/Asic2	21
BP	GO:0002604	regulation of dendritic cell antigen processing and presentation	4/1335	10/22893	0.00181973	0.0135747	0.00972386	Thbs1/Fgl2/Slc11a1/Cd68	4
BP	GO:0006527	arginine catabolic process	4/1335	10/22893	0.00181973	0.0135747	0.00972386	Atp2b4/Nos2/Arg2/Ddah1	4
BP	GO:0021612	facial nerve structural organization	4/1335	10/22893	0.00181973	0.0135747	0.00972386	Sema3a/Plxna4/Sema3f/Hoxb2	4
BP	GO:0034163	regulation of toll-like receptor 9 signaling pathway	4/1335	10/22893	0.00181973	0.0135747	0.00972386	Treml4/Rab7b/Rsad2/Cd300ld3	4
BP	GO:0051001	negative regulation of nitric-oxide synthase activity	4/1335	10/22893	0.00181973	0.0135747	0.00972386	Cav1/Atp2b4/Eng/Arg2	4
BP	GO:0051121	hepoxilin metabolic process	4/1335	10/22893	0.00181973	0.0135747	0.00972386	Alox5/Alox12/Alox15/Aloxe3	4
BP	GO:0051122	hepoxilin biosynthetic process	4/1335	10/22893	0.00181973	0.0135747	0.00972386	Alox5/Alox12/Alox15/Aloxe3	4
BP	GO:0060312	regulation of blood vessel remodeling	4/1335	10/22893	0.00181973	0.0135747	0.00972386	Gja1/Lrp1/Erg/Flt4	4
BP	GO:0061687	detoxification of inorganic compound	4/1335	10/22893	0.00181973	0.0135747	0.00972386	Mt1/Mt2/Atp7a/Abcc2	4
BP	GO:0097067	cellular response to thyroid hormone stimulus	4/1335	10/22893	0.00181973	0.0135747	0.00972386	Kit/Gas2l1/Klf9/Gata1	4
BP	GO:0097501	stress response to metal ion	4/1335	10/22893	0.00181973	0.0135747	0.00972386	Mt1/Mt2/Atp7a/Slc30a10	4
BP	GO:0099509	regulation of presynaptic cytosolic calcium ion concentration	4/1335	10/22893	0.00181973	0.0135747	0.00972386	Kcnh1/P2ry1/P2rx1/P2ry2	4
BP	GO:0006665	sphingolipid metabolic process	18/1335	144/22893	0.00183216	0.0136489	0.00977696	Sgms2/Kit/P2rx1/Plpp1/Hacd4/Acer3/Plpp3/B3galt1/Galc/St3gal2/Cln8/Pla2g15/Hacd1/Ugt8a/Aloxe3/Elovl2/St8sia2/Sphk1	18
BP	GO:0001666	response to hypoxia	24/1335	216/22893	0.00186916	0.0139056	0.00996084	Cav1/Abat/Ptgis/Kdr/Bmp2/Vegfa/Flt1/Gata6/Hmox1/Tek/Vasn/Pparg/Eng/Crhr1/Alas2/Slc8a1/Aqp1/Nos2/Fosl2/Ednra/Ak4/Ddah1/Slc2a4/Twist1	24
BP	GO:0061900	glial cell activation	9/1335	49/22893	0.00187951	0.0139446	0.0099888	C5ar1/Itgam/Lrp1/Mmp8/Tlr4/Pparg/Tyrobp/Il1b/Sphk1	9
BP	GO:1990573	potassium ion import across plasma membrane	9/1335	49/22893	0.00187951	0.0139446	0.0099888	Kcnj16/Kcnd3/Kcnj5/Kcnj8/Atp1b2/Atp1a3/Kcnj10/Kcnj9/Kcnj2	9
BP	GO:0052548	regulation of endopeptidase activity	35/1335	357/22893	0.00190199	0.0140923	0.0100946	Alox12/Thbs1/Asph/Timp3/Mmp9/P2rx1/Xdh/Serpinb2/Nlrp12/Vegfa/Dlc1/Nlrp3/Ifi204/Hip1/Arrb1/Naip2/Aph1b/Serpinb6a/Pparg/St18/Serpina3b/Ltf/Nlrp1a/S100a8/S100a9/F2r/Ifi207/Aqp1/Hgf/Naip6/Epha7/Serpine2/Serpinb10/Rag1/Perp	35
BP	GO:0061333	renal tubule morphogenesis	13/1335	89/22893	0.00190767	0.0141152	0.010111	Npnt/Tcf21/Wt1/Bmp2/Vegfa/Col4a1/Agtr1a/Fat4/Gpc3/Wnt2b/Adamts16/Ilk/Wnt9b	13
BP	GO:0007163	establishment or maintenance of cell polarity	25/1335	229/22893	0.00194191	0.0143491	0.0102786	Gja1/Frmd4b/Myo9a/Parvb/Rhobtb1/Cdh5/Frmd4a/Dlg2/Cyth3/Spry2/Ptk7/Tek/Ophn1/Cep290/Dock7/Wnt7a/Aqp1/Lama1/Amot/Igf1r/Rnd1/Pard3/Lmna/Ephb1/Ilk	25
BP	GO:0051282	regulation of sequestering of calcium ion	16/1335	122/22893	0.00195251	0.014408	0.0103208	Gp5/Aplnr/Asph/Gp1bb/F2rl3/Gp1ba/Trpm2/Ms4a2/Gp9/Cemip/Slc8a1/F2r/Xcr1/Clec4b1/Htr2a/Ednra	16
BP	GO:0060541	respiratory system development	28/1335	267/22893	0.0019726	0.0145366	0.0104129	Chil1/Tcf21/Ccbe1/Wt1/Kdr/Fgfr4/Ace/Vegfa/Tmtc3/Gata6/Flt4/Tns3/Spry2/Fndc3b/Ptk7/Hs6st1/Atp7a/Lipa/Clcn2/Ano1/Gpc3/Lama1/Wnt2/Mycn/Tshz3/Wnt2b/Fgf18/Myocd	28
BP	GO:0051928	positive regulation of calcium ion transport	18/1335	145/22893	0.00198052	0.0145754	0.0104406	Cav1/Aplnr/Asph/Lilra5/P2rx1/Adrb1/F2rl3/Agtr1a/Cxcl12/Trpc6/Cemip/F2r/Clec4b1/Lgals3/Trpv3/Gjc2/Ednra/Ccr1l1	18
BP	GO:2000379	positive regulation of reactive oxygen species metabolic process	12/1335	79/22893	0.00200258	0.0147179	0.0105427	Fpr2/Itgam/Thbs1/Cd177/Xdh/Mmp8/Pid1/Lcn2/Tlr4/Agtr1a/Itgb2l/Tyrobp	12
BP	GO:0045071	negative regulation of viral genome replication	10/1335	59/22893	0.00201921	0.0148202	0.010616	Ifitm6/Prox1/Ifitm2/Ifi204/Ltf/Ifi207/Rsad2/Oas1e/Isg20/Oas1g	10
BP	GO:0090596	sensory organ morphogenesis	32/1335	319/22893	0.00202654	0.0148541	0.0106403	Clic5/Sdk2/Itga8/Prox1/Pls1/Hpn/Col8a2/Kdr/Frzb/Vegfa/Mafb/Flt1/Hipk2/Ptprm/Prom1/Tifab/Spry2/Ptk7/Gata2/Lrp5/Sdk1/Col5a1/Epha2/Aldh1a1/Ush1g/Aqp1/Shroom2/Tspan12/Ednra/Ntrk2/Ephb1/Twist1	32
BP	GO:0006691	leukotriene metabolic process	6/1335	24/22893	0.00210799	0.0153482	0.0109942	Alox5/Tlr4/Alox5ap/Mgst3/Fcer1a/Ltc4s	6
BP	GO:0009190	cyclic nucleotide biosynthetic process	6/1335	24/22893	0.00210799	0.0153482	0.0109942	Gucy1b1/Npr1/Gucy1a1/Adcy1/Adcy9/Adcy6	6
BP	GO:0010842	retina layer formation	6/1335	24/22893	0.00210799	0.0153482	0.0109942	Sdk2/Hipk2/Ptprm/Prom1/Sdk1/Tspan12	6
BP	GO:0032930	positive regulation of superoxide anion generation	6/1335	24/22893	0.00210799	0.0153482	0.0109942	Fpr2/Itgam/Cd177/Agtr1a/Itgb2l/Tyrobp	6
BP	GO:0052652	cyclic purine nucleotide metabolic process	6/1335	24/22893	0.00210799	0.0153482	0.0109942	Gucy1b1/Npr1/Gucy1a1/Adcy1/Adcy9/Adcy6	6
BP	GO:0032872	regulation of stress-activated MAPK cascade	23/1335	206/22893	0.00215772	0.0156385	0.0112022	Gdf6/Fgd4/Sfrp1/Sash1/Xdh/Mmp8/Bmp2/Dab2/Vegfa/Flt4/Tlr4/Naip2/Met/Hipk2/Plcb1/Wnt7a/Hgf/Naip6/Igf1r/Igfbp6/Il1b/Ephb1/Sphk1	23
BP	GO:0032092	positive regulation of protein binding	14/1335	101/22893	0.00216192	0.0156385	0.0112022	Cav1/Hfe/Mmp9/Lrp1/Bmp2/Ace/Arrb1/Ramp2/Hipk2/Cldn5/Epb41/Add2/Fam220a/Spta1	14
BP	GO:0042116	macrophage activation	14/1335	101/22893	0.00216192	0.0156385	0.0112022	Slc7a2/C5ar1/Itgam/Thbs1/Adgrf5/Mmp8/Slc11a1/Lbp/Tlr4/Dysf/Pparg/Il1rl1/Tyrobp/Sphk1	14
BP	GO:0045639	positive regulation of myeloid cell differentiation	15/1335	112/22893	0.00216217	0.0156385	0.0112022	Itgam/Csf1r/Kitl/Gata2/Rab7b/Tyrobp/Mpl/Inhba/Gfi1b/Ccr1l1/Gata1/Tal1/Ocstamp/Fam210b/Ccl3	15
BP	GO:0048144	fibroblast proliferation	15/1335	112/22893	0.00216217	0.0156385	0.0112022	Sfrp1/Mmp9/Dach1/Cd300a/Fndc3b/Pparg/Pdgfd/Aqp1/Fosl2/Fbln1/Wnt2/Ednra/Pdgfc/Cdc6/Sphk1	15
BP	GO:0030574	collagen catabolic process	9/1335	50/22893	0.00217551	0.0156935	0.0112416	Mmp9/Mmp8/Mmp28/Mmp25/Prtn3/Mmp16/Mmp13/Mrc2/Mmp17	9
BP	GO:0034332	adherens junction organization	9/1335	50/22893	0.00217551	0.0156935	0.0112416	Bmp6/Vcl/Tjp1/Vegfa/Fermt2/Cdh5/Ramp2/Cdh8/Cdh6	9
BP	GO:0031644	regulation of neurological system process	22/1335	194/22893	0.00218971	0.0157752	0.0113001	Shank3/Abat/Mgll/Fcgr1/Dmpk/Itga2/Tlr4/Kcnj10/Fcgr4/F2r/Jam2/Nptxr/Gpr35/Wnt7a/Homer3/Hgf/Ncam1/Shisa6/Tppp/Grin2c/Pard3/Neto1	22
BP	GO:0009266	response to temperature stimulus	20/1335	170/22893	0.00220708	0.0158585	0.0113598	Adrb1/Pklr/Tlr4/Trpm2/Cxcl12/Hmox1/Dio2/Pparg/Cdh8/Xylt1/Dnaja4/Ano1/Metrnl/Acot11/Htr2a/Scara5/Trpv3/Hspb1/Ces1d/Ephb1	20
BP	GO:0051250	negative regulation of lymphocyte activation	20/1335	170/22893	0.00220708	0.0158585	0.0113598	Clec4g/Pde5a/Sfrp1/Mertk/Hfe/Fgl2/Axl/Ctsg/Cd300a/Tnfrsf14/Anxa1/Casp3/Tyrobp/Pla2g2f/Arg2/Lgals3/Erbb2/Hspb1/Hmgb3/Tarm1	20
BP	GO:0035886	vascular smooth muscle cell differentiation	8/1335	41/22893	0.00222969	0.0159999	0.0114611	Aplnr/Kit/Vegfa/Gata6/Ramp2/Eng/Ednra/Myocd	8
BP	GO:0051145	smooth muscle cell differentiation	12/1335	80/22893	0.00223352	0.0160064	0.0114657	Npnt/Itga8/Aplnr/Kit/Vegfa/Gata6/Ramp2/Eng/Tmem204/Ednra/Tshz3/Myocd	12
BP	GO:0042326	negative regulation of phosphorylation	38/1335	401/22893	0.00228509	0.0163207	0.0116909	Ptprb/Cav1/Cadm4/Sfrp1/Angpt1/Xdh/Lrp1/Cd300a/Bmp2/Pid1/Nlrp12/Niban1/Arrb1/Camk2n1/Plpp3/Met/Spry2/Casp3/Prkar2b/Lrp5/Pparg/Eng/Cbl/Slc8a1/Cnksr3/Sh2d1b1/Inpp5j/Emilin1/Hgf/Fbln1/Hspb1/Pard3/Il1b/Myocd/Slc4a1/Fabp4/Ilk/Twist1	38
BP	GO:0001878	response to yeast	5/1335	17/22893	0.00229528	0.0163207	0.0116909	Elane/Clec4n/Mpo/Cd209b/Camp	5
BP	GO:0038093	Fc receptor signaling pathway	5/1335	17/22893	0.00229528	0.0163207	0.0116909	Kit/Clec4d/Ms4a2/Clec4e/Fer	5
BP	GO:0070486	leukocyte aggregation	5/1335	17/22893	0.00229528	0.0163207	0.0116909	Thbs1/S100a8/S100a9/Jam2/Il1b	5
BP	GO:0090136	epithelial cell-cell adhesion	5/1335	17/22893	0.00229528	0.0163207	0.0116909	Vcl/Kit/Itgb5/Svep1/Bves	5
BP	GO:2000047	regulation of cell-cell adhesion mediated by cadherin	5/1335	17/22893	0.00229528	0.0163207	0.0116909	Bmp6/Tjp1/Vegfa/Nexmif/Ptpru	5
BP	GO:0030042	actin filament depolymerization	10/1335	60/22893	0.00229879	0.0163244	0.0116935	Mical2/Sema5a/Cracd/Eps8/Tmod1/Add2/Shroom2/Sptb/Spta1/Lmod1	10
BP	GO:0001937	negative regulation of endothelial cell proliferation	11/1335	70/22893	0.00230519	0.0163486	0.0117109	Cav1/Gja1/Alox5/Thbs1/Mmrn2/Xdh/Flt1/Cav2/Ptprm/Pparg/Eng	11
BP	GO:0002224	toll-like receptor signaling pathway	16/1335	124/22893	0.00231167	0.0163734	0.0117286	Cav1/Treml4/Tlr13/Tlr11/Cd300a/Cd14/Lbp/Tlr8/Tlr4/Ltf/Rab7b/Tril/Rsad2/Oas1e/Cd300ld3/Oas1g	16
BP	GO:0035023	regulation of Rho protein signal transduction	13/1335	91/22893	0.00233664	0.0165074	0.0118246	Adgrg1/F2rl2/Arap3/F2rl3/Dlc1/Arrb1/Met/Stard8/Eps8/Ophn1/F2r/Gpr35/Stard13	13
BP	GO:0043297	apical junction assembly	13/1335	91/22893	0.00233664	0.0165074	0.0118246	Gja1/Vcl/Tjp1/Cdh5/Ramp2/Cldn15/Cldn5/Epha2/Cldn1/Snai1/Pard3/Micall2/Cldn13	13
BP	GO:0150115		14/1335	102/22893	0.00237438	0.0167524	0.0120001	Vcl/Lrp1/Kdr/Vegfa/Dlc1/Itga5/Fermt2/Itga2/Tns1/Tek/Sorbs1/Ston1/Thsd1/Epha3	14
BP	GO:1902903	regulation of supramolecular fiber organization	37/1335	389/22893	0.00243031	0.0171249	0.0122669	Shank3/Cav1/Tnxb/Prox1/Tjp1/Dlc1/Fermt2/Cdh5/Hspg2/Sema5a/Met/Kank3/Gas2l1/Ppp1r9a/Cracd/Cdc42ep2/Dysf/Fhod3/Eps8/Cgnl1/Tmod1/Alox15/Cdc42ep1/Inpp5j/Emilin1/Gda/Nav3/Add2/Cdc42ep4/Shroom2/Ccl24/Sptb/Mylk3/Spta1/Lmod1/Fer/Wasf1	37
BP	GO:0060491	regulation of cell projection assembly	23/1335	208/22893	0.00244376	0.0171975	0.0123189	Cav1/Kit/Myo10/Trpm2/Plce1/Ppp1r9a/Cdc42ep2/Klf5/Eps8/Atp7a/Epha2/Aqp1/Cdc42ep1/Anln/Kif24/Cdc42ep4/Mns1/Atp8b1/Adamts16/Fer/Plxnb3/Fam110c/Neurl1a	23
BP	GO:0010862	positive regulation of pathway-restricted SMAD protein phosphorylation	9/1335	51/22893	0.00250743	0.0175777	0.0125913	Gdf6/Bmp6/Hfe/Bmp2/Dab2/Pparg/Eng/Gdf3/Inhba	9
BP	GO:0045646	regulation of erythrocyte differentiation	9/1335	51/22893	0.00250743	0.0175777	0.0125913	Mafb/Gas2l1/Gata2/Inhba/Gfi1b/Zfpm1/Gata1/Tal1/Fam210b	9
BP	GO:0045933	positive regulation of muscle contraction	9/1335	51/22893	0.00250743	0.0175777	0.0125913	Npnt/Abat/Kit/Ptgs1/Itga2/F2r/Myocd/Oxtr/Sphk1	9
BP	GO:0003073	regulation of systemic arterial blood pressure	16/1335	125/22893	0.0025109	0.0175795	0.0125926	Gja1/Kdr/Adrb1/Ace/Edn3/Camk2n1/Agtr1a/Eng/Rps6ka2/F2r/Adra1d/Asic2/Hsd11b2/Adamts16/Oxtr/Ddah1	16
BP	GO:0002478	antigen processing and presentation of exogenous peptide antigen	7/1335	33/22893	0.00252859	0.0176132	0.0126167	Clec4a3/Clec4a1/Clec4a2/Fcgr3/Fcgr1/Clec4b1/Ctse	7
BP	GO:0033687	osteoblast proliferation	7/1335	33/22893	0.00252859	0.0176132	0.0126167	Sfrp1/Bmp2/Plxnb1/Lrp5/Ltf/Igf1r/Gata1	7
BP	GO:0120178		7/1335	33/22893	0.00252859	0.0176132	0.0126167	Star/Bmp6/Cyp21a1/Bmp2/Dab2/Scarb1/Clcn2	7
BP	GO:1904646	cellular response to amyloid-beta	7/1335	33/22893	0.00252859	0.0176132	0.0126167	Fpr2/Gja1/Lrp1/Vcam1/Atp1a3/Tlr4/Igf1r	7
BP	GO:0050680	negative regulation of epithelial cell proliferation	20/1335	172/22893	0.00253415	0.0176294	0.0126283	Cav1/Gja1/Alox5/Sfrp1/Thbs1/Mmrn2/Hpn/Xdh/Dab2/Flt1/Cav2/Ptprm/Tgfbr3/Pparg/Eng/Klf9/Gpc3/Aqp11/Mcc/Lims2	20
BP	GO:0010563	negative regulation of phosphorus metabolic process	42/1335	458/22893	0.00256535	0.0177869	0.0127411	Ptprb/Cav1/Cadm4/Sfrp1/Angpt1/Hpn/Xdh/Lrp1/Cd300a/Bmp2/Pid1/Nlrp12/Entpd1/Niban1/Arrb1/Camk2n1/Plpp3/Met/Spry2/Akap1/Casp3/Prkar2b/Lrp5/Pparg/Eng/Cbl/Slc8a1/Cnksr3/Sh2d1b1/Inpp5j/Emilin1/Hgf/Fbln1/Cda/Hspb1/Pard3/Il1b/Myocd/Slc4a1/Fabp4/Ilk/Twist1	42
BP	GO:0045936	negative regulation of phosphate metabolic process	42/1335	458/22893	0.00256535	0.0177869	0.0127411	Ptprb/Cav1/Cadm4/Sfrp1/Angpt1/Hpn/Xdh/Lrp1/Cd300a/Bmp2/Pid1/Nlrp12/Entpd1/Niban1/Arrb1/Camk2n1/Plpp3/Met/Spry2/Akap1/Casp3/Prkar2b/Lrp5/Pparg/Eng/Cbl/Slc8a1/Cnksr3/Sh2d1b1/Inpp5j/Emilin1/Hgf/Fbln1/Cda/Hspb1/Pard3/Il1b/Myocd/Slc4a1/Fabp4/Ilk/Twist1	42
BP	GO:0008202	steroid metabolic process	33/1335	337/22893	0.00256654	0.0177869	0.0127411	Star/Bmp6/Cyp21a1/Prox1/Kit/Lrp1/Fgfr4/Bmp2/Dab2/Dhrs9/Scarb1/Agtr1a/Lrp5/Dgat2/Cln8/Lipa/Apobr/Clcn2/Abcg4/Snai1/Fech/Ugt1a7c/Igf1r/Sec14l2/Rdh1/Dhh/Atp8b1/Adora2b/Ces1d/Hsd11b2/Schip1/Dhrs11/Cyp1a1	33
BP	GO:0032720	negative regulation of tumor necrosis factor production	11/1335	71/22893	0.00258699	0.0179059	0.0128264	Clec4a3/Clec4a1/Clec4a2/Axl/Lbp/Tlr4/Cd33/C5ar2/Clec4b1/Arg2/Twist1	11
BP	GO:0043281	regulation of cysteine-type endopeptidase activity involved in apoptotic process	23/1335	209/22893	0.00259842	0.0179312	0.0128445	Alox12/Thbs1/Mmp9/P2rx1/Xdh/Nlrp12/Vegfa/Dlc1/Nlrp3/Hip1/Arrb1/Naip2/Pparg/St18/Nlrp1a/S100a8/S100a9/F2r/Aqp1/Hgf/Naip6/Epha7/Rag1	23
BP	GO:0070302	regulation of stress-activated protein kinase signaling cascade	23/1335	209/22893	0.00259842	0.0179312	0.0128445	Gdf6/Fgd4/Sfrp1/Sash1/Xdh/Mmp8/Bmp2/Dab2/Vegfa/Flt4/Tlr4/Naip2/Met/Hipk2/Plcb1/Wnt7a/Hgf/Naip6/Igf1r/Igfbp6/Il1b/Ephb1/Sphk1	23
BP	GO:0090276	regulation of peptide hormone secretion	25/1335	234/22893	0.00260304	0.0179312	0.0128445	Abat/Gja1/Alox5/Sfrp1/Hfe/Lrp1/Arrb1/Camk2n1/Trpm2/C1qtnf12/Lrp5/Pparg/Itsn1/Ica1/Tm7sf3/Pfkm/Tfr2/Fbn1/Sytl4/Ano1/Nos2/Pex5l/Kalrn/Slc16a1/Il1b	25
BP	GO:0060993	kidney morphogenesis	14/1335	103/22893	0.00260377	0.0179312	0.0128445	Npnt/Tcf21/Wt1/Bmp2/Vegfa/Fras1/Agtr1a/Fat4/Gpc3/Tshz3/Wnt2b/Adamts16/Ilk/Wnt9b	14
BP	GO:0032731	positive regulation of interleukin-1 beta production	10/1335	61/22893	0.00260861	0.017942	0.0128522	Lilra5/Nlrp3/Ifi204/Tlr8/Tlr4/Tyrobp/Nlrp1a/Ifi207/Hspb1/Ccl3	10
BP	GO:0007413	axonal fasciculation	6/1335	25/22893	0.00263847	0.0180115	0.012902	Sema3a/Sema5a/Casp3/Ncam1/Epha3/Celsr3	6
BP	GO:0010759	positive regulation of macrophage chemotaxis	6/1335	25/22893	0.00263847	0.0180115	0.012902	C5ar1/Thbs1/Csf1r/Trem1/Cmklr1/C3ar1	6
BP	GO:0051354	negative regulation of oxidoreductase activity	6/1335	25/22893	0.00263847	0.0180115	0.012902	Gzma/Cav1/Atp2b4/Eng/Arg2/Slc4a1	6
BP	GO:0060216	definitive hemopoiesis	6/1335	25/22893	0.00263847	0.0180115	0.012902	Tgfbr3/Gata2/Mpl/Zfpm1/Gata1/Tal1	6
BP	GO:0106030	neuron projection fasciculation	6/1335	25/22893	0.00263847	0.0180115	0.012902	Sema3a/Sema5a/Casp3/Ncam1/Epha3/Celsr3	6
BP	GO:2000193	positive regulation of fatty acid transport	6/1335	25/22893	0.00263847	0.0180115	0.012902	Acsl6/Acsl1/Tnfrsf11a/P2ry2/Il1b/Erfe	6
BP	GO:0006814	sodium ion transport	26/1335	247/22893	0.00265712	0.0181161	0.012977	Slc6a4/Atp2b4/Scnn1a/Ank3/Chp2/Dmpk/Fxyd6/Atp1b2/Atp1a3/Trpm2/Plcb1/Slc8a1/Cnksr3/Slc6a9/Tpcn1/Scn5a/Stom/Cpox/Serpine2/Slc24a3/Ednra/Slc24a5/Slc22a4/Neto1/Asic2/Hecw1	26
BP	GO:0035725	sodium ion transmembrane transport	18/1335	149/22893	0.00267896	0.0182423	0.0130673	Slc6a4/Atp2b4/Scnn1a/Ank3/Fxyd6/Atp1b2/Atp1a3/Plcb1/Slc8a1/Cnksr3/Slc6a9/Tpcn1/Scn5a/Stom/Slc24a3/Neto1/Asic2/Hecw1	18
BP	GO:1903531	negative regulation of secretion by cell	20/1335	173/22893	0.00271239	0.0184169	0.0131924	Abat/Sfrp1/Ccr2/P2ry1/Cd300a/Entpd1/Ptgs1/Edn3/Anxa1/Frmd4a/Hmox1/Ppp1r9a/Pparg/Crhr1/F2r/Fbn1/Sytl4/Kalrn/Rsad2/Il1b	20
BP	GO:0021559	trigeminal nerve development	4/1335	11/22893	0.00272818	0.0184169	0.0131924	Sema3a/Plxna4/Tifab/Sema3f	4
BP	GO:0032342	aldosterone biosynthetic process	4/1335	11/22893	0.00272818	0.0184169	0.0131924	Bmp6/Bmp2/Dab2/Clcn2	4
BP	GO:0033007	negative regulation of mast cell activation involved in immune response	4/1335	11/22893	0.00272818	0.0184169	0.0131924	Cd300a/Hmox1/Enpp3/Fer	4
BP	GO:0061299	retina vasculature morphogenesis in camera-type eye	4/1335	11/22893	0.00272818	0.0184169	0.0131924	Fzd4/Col4a1/Lrp5/Lama1	4
BP	GO:0070493	thrombin-activated receptor signaling pathway	4/1335	11/22893	0.00272818	0.0184169	0.0131924	F2rl2/F2rl3/Met/F2r	4
BP	GO:1900747	negative regulation of vascular endothelial growth factor signaling pathway	4/1335	11/22893	0.00272818	0.0184169	0.0131924	Cadm4/Xdh/Spry2/Sema6a	4
BP	GO:0070830	bicellular tight junction assembly	12/1335	82/22893	0.0027607	0.0186134	0.0133332	Gja1/Tjp1/Cdh5/Ramp2/Cldn15/Cldn5/Epha2/Cldn1/Snai1/Pard3/Micall2/Cldn13	12
BP	GO:1904035	regulation of epithelial cell apoptotic process	13/1335	93/22893	0.00284171	0.019133	0.0137053	Thbs1/Angpt1/Sort1/Kdr/Cdh5/Ramp2/Sema5a/Hmox1/Gata2/Tek/Igf1r/Angptl4/Cd248	13
BP	GO:1901215	negative regulation of neuron death	27/1335	261/22893	0.00284475	0.019133	0.0137053	Star/Fzd1/C5ar1/Angpt1/Axl/Lrp1/Kdr/Vegfa/Mt1/Lcn2/Arrb1/Hipk2/Hmox1/Itsn1/Crhr1/Cbl/Atp7a/F2r/Slc30a10/Nos1ap/Kif14/Gclm/Syngap1/Ntrk2/Crlf1/Epor/Ilk	27
BP	GO:0051924	regulation of calcium ion transport	29/1335	287/22893	0.00287723	0.0193276	0.0138448	Cav1/Gja1/Aplnr/Asph/Lilra5/P2rx1/Adrb1/Ace/F2rl3/Cd33/Agtr1a/Cxcl12/Trpc6/Ms4a2/Cemip/Dysf/Slc8a1/F2r/Gpr35/Homer3/Clec4b1/Nos1ap/Epb41/Lgals3/Trpv3/Gramd2/Gjc2/Ednra/Ccr1l1	29
BP	GO:1903556	negative regulation of tumor necrosis factor superfamily cytokine production	11/1335	72/22893	0.00289595	0.0194295	0.0139178	Clec4a3/Clec4a1/Clec4a2/Axl/Lbp/Tlr4/Cd33/C5ar2/Clec4b1/Arg2/Twist1	11
BP	GO:0042180	cellular ketone metabolic process	25/1335	236/22893	0.00291645	0.0195431	0.0139991	Star/Cav1/Slc45a3/Bmp6/Cyp21a1/Prox1/Atp2b4/Fgfr4/Bmp2/Dab2/Dhrs9/Abcd2/Anxa1/Acacb/Pparg/Dgat2/Gpd1/Clcn2/Rdh1/Il1b/Hagh/Ces1d/Hsd11b2/Erfe/Twist1	25
BP	GO:0001736	establishment of planar polarity	10/1335	62/22893	0.00295096	0.019726	0.0141301	Fzd1/Sfrp1/Dab2/Nkd1/Ptk7/Fat4/Wnt7a/Gpc3/Celsr3/Wnt9b	10
BP	GO:0042446	hormone biosynthetic process	10/1335	62/22893	0.00295096	0.019726	0.0141301	Star/Bmp6/Hfe/Cyp21a1/Bmp2/Dab2/Scarb1/Dio2/Clcn2/Igf1r	10
BP	GO:0061351	neural precursor cell proliferation	22/1335	199/22893	0.00300511	0.0200634	0.0143719	Shank3/C5ar1/Adgrg1/Prox1/Slc6a4/Vegfa/Acsl6/Id4/Gata2/Zfp423/Dock7/Wnt7a/Wnt2/Kif14/Zfp503/Gjc2/Kif1a/Rassf10/Il1b/Lims2/Ephb1/Ilk	22
BP	GO:0014002	astrocyte development	7/1335	34/22893	0.00302634	0.0200867	0.0143885	C5ar1/Lrp1/Tlr4/S100a8/S100a9/Il1b/Gfap	7
BP	GO:0010644	cell communication by electrical coupling	5/1335	18/22893	0.00302696	0.0200867	0.0143885	Cav1/Gja1/Ank3/Slc8a1/Gjc2	5
BP	GO:0035633	maintenance of permeability of blood-brain barrier	5/1335	18/22893	0.00302696	0.0200867	0.0143885	Angpt1/Tjp1/Vegfa/Ptgs1/Cldn5	5
BP	GO:0071280	cellular response to copper ion	5/1335	18/22893	0.00302696	0.0200867	0.0143885	Mt1/Atp7b/Mt2/Atp7a/Aqp1	5
BP	GO:1901570	fatty acid derivative biosynthetic process	5/1335	18/22893	0.00302696	0.0200867	0.0143885	Alox5/Alox12/Acsl6/Acsl1/Alox15	5
BP	GO:1905039	carboxylic acid transmembrane transport	17/1335	139/22893	0.00304707	0.0201956	0.0144665	Slc7a2/Thbs1/Slc11a1/Abcd2/Acsl6/Kcnj10/Acsl1/Slc7a8/Cln8/Slc6a9/Arg2/Slc16a1/Slc16a3/Slc22a4/Slc38a5/Gfap/Slc25a21	17
BP	GO:0048873	homeostasis of number of cells within a tissue	8/1335	43/22893	0.00305233	0.020206	0.014474	Ccr2/Vegfa/Col14a1/Gata2/F2r/Lipa/Gata1/Tex15	8
BP	GO:0072078	nephron tubule morphogenesis	12/1335	83/22893	0.00305982	0.020231	0.0144919	Npnt/Tcf21/Wt1/Bmp2/Vegfa/Agtr1a/Fat4/Gpc3/Wnt2b/Adamts16/Ilk/Wnt9b	12
BP	GO:0007189	adenylate cyclase-activating G protein-coupled receptor signaling pathway	18/1335	151/22893	0.00309882	0.0204642	0.0146589	Adgre4/Adgrg1/Atp2b4/Adrb1/Adgrg3/Adcy1/Adgre1/Adgrl3/S1pr5/Ramp2/Adcy9/Crhr1/Adgrl2/Adcy6/Adgrg7/Adra1d/Adgrb2/Adora2b	18
BP	GO:0003015	heart process	26/1335	250/22893	0.00313219	0.0206596	0.0147989	Sema3a/Cav1/Pde5a/Gja1/Kcnd3/Kcnj5/Atp2b4/Adrb1/Ace/Kcnj8/Gata6/Edn3/Dmpk/Atp1a3/Met/Rps6ka2/Slc8a1/Jup/Nos2/Adra1d/Kcnj2/Nos1ap/Cxadr/Scn5a/Ednra/Bves	26
BP	GO:0002793	positive regulation of peptide secretion	16/1335	128/22893	0.00319589	0.0210291	0.0150636	Abat/Gja1/Hfe/Lrp1/Arrb1/Camk2n1/Trpm2/C1qtnf12/Itsn1/Tm7sf3/S100a8/S100a9/Pfkm/Tfr2/Ano1/Pex5l	16
BP	GO:0048640	negative regulation of developmental growth	16/1335	128/22893	0.00319589	0.0210291	0.0150636	Sema3d/Sema3a/Gja1/Sema6d/Slc6a4/Adrb1/Nkd1/Sema5a/Sema3f/Sema3c/Pi16/Slit1/Sema6a/Cxadr/Aatk/Epha7	16
BP	GO:0046486	glycerolipid metabolic process	36/1335	382/22893	0.00321094	0.0211027	0.0151163	Cav1/Tnxb/Plpp1/Gdpd1/Mgll/Acsl6/Scarb1/Csf1r/Lpin3/Pcyt1a/Plce1/Acsl1/Abhd5/Mogat2/Dgat2/Plcb1/Gpd1/Pla2g15/Pla2g2f/Apobr/Alox15/Pip5k1b/Dgki/Inpp5j/Dgkh/Htr2a/Pi4k2b/Dgkg/Pgap4/Pla2g4c/Slc22a4/Pcyt1b/Mboat2/Ptdss2/Ces1d/Mogat1	36
BP	GO:0002888	positive regulation of myeloid leukocyte mediated immunity	6/1335	26/22893	0.00326304	0.021368	0.0153064	Itgam/Cd177/Fcgr3/Fcgr1/Itgb2l/Tyrobp	6
BP	GO:0010575	positive regulation of vascular endothelial growth factor production	6/1335	26/22893	0.00326304	0.021368	0.0153064	C5ar1/Ccbe1/Flt4/Il1b/C3ar1/Adora2b	6
BP	GO:0097164	ammonium ion metabolic process	6/1335	26/22893	0.00326304	0.021368	0.0153064	Hdc/Maoa/Atp7a/Chdh/Enpp6/Ache	6
BP	GO:1903825	organic acid transmembrane transport	17/1335	140/22893	0.00328457	0.0214744	0.0153825	Slc7a2/Thbs1/Slc11a1/Abcd2/Acsl6/Kcnj10/Acsl1/Slc7a8/Cln8/Slc6a9/Arg2/Slc16a1/Slc16a3/Slc22a4/Slc38a5/Gfap/Slc25a21	17
BP	GO:0038066	p38MAPK cascade	9/1335	53/22893	0.00329106	0.0214744	0.0153825	Gdf6/Sash1/Xdh/Bmp2/Vegfa/Met/Hgf/Il1b/Sphk1	9
BP	GO:0061028	establishment of endothelial barrier	9/1335	53/22893	0.00329106	0.0214744	0.0153825	Vcl/Tjp1/Vegfa/Cdh5/Cldn5/Plcb1/Cldn1/Ednra/Il1b	9
BP	GO:0035249	synaptic transmission, glutamatergic	15/1335	117/22893	0.00331907	0.0216313	0.015495	Shank3/Ccr2/P2rx1/Aph1b/Cdh8/Ophn1/Dgki/Htr2a/Serpine2/Clstn3/Kalrn/Grin2c/Tshz3/Ntrk2/Oxtr	15
BP	GO:0007164	establishment of tissue polarity	10/1335	63/22893	0.00332821	0.0216651	0.0155191	Fzd1/Sfrp1/Dab2/Nkd1/Ptk7/Fat4/Wnt7a/Gpc3/Celsr3/Wnt9b	10
BP	GO:0007568	aging	12/1335	84/22893	0.00338463	0.0219579	0.0157289	Abat/Mmp9/Nr5a1/Agtr1a/Arhgef12/Norad/Cln8/Adra1d/Ncam1/Cd68/Ednra/Acmsd	12
BP	GO:0032722	positive regulation of chemokine production	12/1335	84/22893	0.00338463	0.0219579	0.0157289	Lrp1/Chil3/Lbp/Csf1r/Tlr4/Il1rl1/P2ry2/Oas1e/Il1b/Adora2b/Oas1g/Twist1	12
BP	GO:0042098	T cell proliferation	24/1335	226/22893	0.00338524	0.0219579	0.0157289	Clec4g/Pde5a/Itgam/Gja1/Ccr2/Cd244a/Vcam1/Tnfrsf14/Slc11a1/Itgad/Anxa1/Cxcl12/Casp3/Pla2g2f/Arg2/Lgals3/Erbb2/Blm/Il1b/Slc4a1/Cd59b/Spta1/Tarm1/Lmo1	24
BP	GO:0150063	visual system development	39/1335	424/22893	0.00339167	0.0219735	0.0157401	Itgam/Sdk2/Bmp6/Gja1/Mertk/Prox1/Wt1/Fzd4/Col8a2/Kdr/Vstm4/Vegfa/Flt1/Col4a1/Hipk2/Ptprm/Prom1/Spry2/Myh10/Lrp5/Frem2/Sdk1/Cep290/Col5a1/Epha2/Cln8/Aldh1a1/Tmod1/Clcn2/Aqp1/Lama1/Gdf3/Inhba/Shroom2/Tspan12/Ntrk2/Ache/Ephb1/Twist1	39
BP	GO:0060401	cytosolic calcium ion transport	22/1335	201/22893	0.00339611	0.0219763	0.0157421	Cav1/Gp5/Aplnr/Asph/P2rx1/Adrb1/Gp1bb/F2rl3/Gp1ba/Agtr1a/Trpm2/Ms4a2/Gp9/Cemip/Slc8a1/F2r/Xcr1/Clec4b1/Htr2a/Trpv3/Ednra/Grin2c	22
BP	GO:1901879	regulation of protein depolymerization	13/1335	95/22893	0.00343252	0.0221856	0.015892	Asph/Sema5a/Gas2l1/Cracd/Dysf/Eps8/Tmod1/Nav3/Add2/Shroom2/Sptb/Spta1/Lmod1	13
BP	GO:0001889	liver development	16/1335	129/22893	0.00345588	0.0223102	0.0159813	Vwf/Cadm1/Prox1/Hpn/Frzb/Gata6/Hp/Anxa1/Met/Hmox1/Tgfbr3/Hgf/Fgf18/Klf1/Lims2/E2f8	16
BP	GO:0002833	positive regulation of response to biotic stimulus	21/1335	189/22893	0.00347481	0.022406	0.0160499	Bmp6/Cadm1/Sash1/Mmrn2/Trem3/Clec4n/Ifi204/Lbp/Tlr8/Tlr4/Klrb1c/Tyrobp/Nectin2/Klre1/Ifi207/Sh2d1b1/Klrc2/Emilin1/Klri2/Emilin2/Klrc3	21
BP	GO:0045017	glycerolipid biosynthetic process	23/1335	214/22893	0.00350159	0.0225521	0.0161545	Plpp1/Acsl6/Scarb1/Lpin3/Pcyt1a/Plce1/Acsl1/Abhd5/Mogat2/Dgat2/Pla2g15/Alox15/Pip5k1b/Dgki/Dgkh/Htr2a/Pi4k2b/Dgkg/Pgap4/Pla2g4c/Pcyt1b/Ptdss2/Mogat1	23
BP	GO:0050714	positive regulation of protein secretion	19/1335	165/22893	0.00356854	0.0229514	0.0164406	Abat/Gja1/Hcar2/Lrp1/Adrb1/Arrb1/Camk2n1/Tlr4/Cd33/Frmd4a/Trpm2/C1qtnf12/Myh10/Pparg/Tm7sf3/Pfkm/Sytl4/Mmp13/Ano1	19
BP	GO:0006633	fatty acid biosynthetic process	18/1335	153/22893	0.00357199	0.0229514	0.0164406	Slc45a3/Tbxas1/Alox5/Alox12/Ptgis/Hacd4/Ptgs1/Mgll/Abcd2/Anxa1/Acacb/Alox15/Hacd1/Aloxe3/Elovl2/Ltc4s/Il1b/Sphk1	18
BP	GO:0000038	very long-chain fatty acid metabolic process	7/1335	35/22893	0.00359563	0.0230221	0.0164912	Hacd4/Abcd2/Acsl6/Acsl1/Hacd1/Acot1/Elovl2	7
BP	GO:0042908	xenobiotic transport	7/1335	35/22893	0.00359563	0.0230221	0.0164912	Gja1/Abcc3/Cldn1/Abcc2/Abcg2/Slc22a4/Atp8b1	7
BP	GO:1904738	vascular associated smooth muscle cell migration	7/1335	35/22893	0.00359563	0.0230221	0.0164912	Dock5/Lrp1/Dock4/Atp7a/Dock7/Prkg1/Myocd	7
BP	GO:0071675	regulation of mononuclear cell migration	15/1335	118/22893	0.00360253	0.0230393	0.0165036	C5ar1/Thbs1/Ccr2/Tnfrsf14/Csf1r/Cxcl12/Pdgfd/Trem1/Plcb1/Jam2/Lgals3/Nbl1/Cmklr1/Ccr1l1/C3ar1	15
BP	GO:0050708	regulation of protein secretion	30/1335	305/22893	0.00366635	0.0234201	0.0167763	Abat/Gja1/Alox5/Sfrp1/Hcar2/Lrp1/Adrb1/Arrb1/Camk2n1/Tlr4/Anxa1/Cd33/Frmd4a/Trpm2/C1qtnf12/Myh10/Lrp5/Pparg/Ica1/Tm7sf3/Pfkm/F2r/Fbn1/Sytl4/Mmp13/Ano1/Nos2/Slc16a1/Rsad2/Il1b	30
BP	GO:0006066	alcohol metabolic process	33/1335	345/22893	0.00370094	0.0236135	0.0169148	Bmp6/P2ry1/Lrp1/Plpp1/Cd244a/Fgfr4/Bmp2/Dab2/Acer3/Gdpd1/Scarb1/Plpp3/Dysf/Sord/Lrp5/Mogat2/Dgat2/Plcb1/Gpd1/Cln8/Aldh1a1/Apobr/Clcn2/Inpp5j/Abcg4/Fech/Sec14l2/Rdh1/Ces1d/Hsd11b2/Mogat1/Sphk1/Cyp1a1	33
BP	GO:0072088	nephron epithelium morphogenesis	12/1335	85/22893	0.00373672	0.0238091	0.017055	Npnt/Tcf21/Wt1/Bmp2/Vegfa/Agtr1a/Fat4/Gpc3/Wnt2b/Adamts16/Ilk/Wnt9b	12
BP	GO:0014911	positive regulation of smooth muscle cell migration	10/1335	64/22893	0.00374279	0.0238091	0.017055	Dock5/Sema6d/Lrp1/Itga2/Tlr4/Dock4/Pdgfd/Atp7a/Dock7/P2ry2	10
BP	GO:0003044	regulation of systemic arterial blood pressure mediated by a chemical signal	9/1335	54/22893	0.00374902	0.0238091	0.017055	Adrb1/Ace/Edn3/Agtr1a/Rps6ka2/F2r/Adra1d/Hsd11b2/Oxtr	9
BP	GO:0045777	positive regulation of blood pressure	9/1335	54/22893	0.00374902	0.0238091	0.017055	Adrb1/Ace/Camk2n1/Agtr1a/Eng/Adra1d/Tac2/Hsd11b2/Oxtr	9
BP	GO:1903706	regulation of hemopoiesis	37/1335	400/22893	0.00387032	0.0243693	0.0174562	Csf3r/Pilrb1/Itgam/Sfrp1/Ccr2/Fgl2/Axl/Mafb/Nlrp3/Csf1r/Anxa1/Kitl/Gas2l1/Gata2/Nfam1/Rab7b/C1qc/Tyrobp/Mpl/Zbtb16/Fbn1/Inhba/Rag1/Erbb2/Hspb1/Gfi1b/Ccr1l1/Fancd2/Zfpm1/Gata1/Tal1/Hmgb3/Fstl3/Ocstamp/Fam210b/Tmem178/Ccl3	37
BP	GO:0007320	insemination	4/1335	12/22893	0.00390465	0.0243693	0.0174562	P2rx1/Slc6a4/Serpine2/Oxtr	4
BP	GO:0021561	facial nerve development	4/1335	12/22893	0.00390465	0.0243693	0.0174562	Sema3a/Plxna4/Sema3f/Hoxb2	4
BP	GO:0021610	facial nerve morphogenesis	4/1335	12/22893	0.00390465	0.0243693	0.0174562	Sema3a/Plxna4/Sema3f/Hoxb2	4
BP	GO:0031272	regulation of pseudopodium assembly	4/1335	12/22893	0.00390465	0.0243693	0.0174562	Kit/Cdc42ep2/Cdc42ep1/Cdc42ep4	4
BP	GO:0031274	positive regulation of pseudopodium assembly	4/1335	12/22893	0.00390465	0.0243693	0.0174562	Kit/Cdc42ep2/Cdc42ep1/Cdc42ep4	4
BP	GO:0032354	response to follicle-stimulating hormone	4/1335	12/22893	0.00390465	0.0243693	0.0174562	Tgfbr3/Inhba/Epha3/Ednra	4
BP	GO:0038063	collagen-activated tyrosine kinase receptor signaling pathway	4/1335	12/22893	0.00390465	0.0243693	0.0174562	Gp6/Col4a2/Col4a1/Col4a5	4
BP	GO:0042135	neurotransmitter catabolic process	4/1335	12/22893	0.00390465	0.0243693	0.0174562	Abat/Maoa/Naalad2/Ache	4
BP	GO:0046689	response to mercury ion	4/1335	12/22893	0.00390465	0.0243693	0.0174562	Gatm/Aqp1/Aqp9/Abcc2	4
BP	GO:0070944	neutrophil mediated killing of bacterium	4/1335	12/22893	0.00390465	0.0243693	0.0174562	Elane/Trem3/Ctsg/Trem1	4
BP	GO:0002544	chronic inflammatory response	5/1335	19/22893	0.00391299	0.0243693	0.0174562	Pde5a/Gja1/S100a9/Camp/Adora2b	5
BP	GO:0021783	preganglionic parasympathetic fiber development	5/1335	19/22893	0.00391299	0.0243693	0.0174562	Ackr3/Sema3a/Plxna4/Sema3f/Hoxb2	5
BP	GO:0033604	negative regulation of catecholamine secretion	5/1335	19/22893	0.00391299	0.0243693	0.0174562	Abat/P2ry1/Entpd1/Ptgs1/Crhr1	5
BP	GO:0035457	cellular response to interferon-alpha	5/1335	19/22893	0.00391299	0.0243693	0.0174562	Star/Axl/Ifi204/Oas1e/Oas1g	5
BP	GO:0043249	erythrocyte maturation	5/1335	19/22893	0.00391299	0.0243693	0.0174562	Trim58/Epb42/Klf1/Tal1/Fam210b	5
BP	GO:1904251	regulation of bile acid metabolic process	5/1335	19/22893	0.00391299	0.0243693	0.0174562	Star/Prox1/Kit/Fgfr4/Ces1d	5
BP	GO:0048880	sensory system development	39/1335	428/22893	0.00397682	0.0247149	0.0177038	Itgam/Sdk2/Bmp6/Gja1/Mertk/Prox1/Wt1/Fzd4/Col8a2/Kdr/Vstm4/Vegfa/Flt1/Col4a1/Hipk2/Ptprm/Prom1/Spry2/Myh10/Lrp5/Frem2/Sdk1/Cep290/Col5a1/Epha2/Cln8/Aldh1a1/Tmod1/Clcn2/Aqp1/Lama1/Gdf3/Inhba/Shroom2/Tspan12/Ntrk2/Ache/Ephb1/Twist1	39
BP	GO:0006837	serotonin transport	6/1335	27/22893	0.00399137	0.0247149	0.0177038	Fcgr3/P2rx1/Slc6a4/Cd300a/Fcer1a/Lgals3	6
BP	GO:0007350	blastoderm segmentation	6/1335	27/22893	0.00399137	0.0247149	0.0177038	Sema3a/Wt1/Tifab/Sema3f/Pcsk6/Ednra	6
BP	GO:0030204	chondroitin sulfate metabolic process	6/1335	27/22893	0.00399137	0.0247149	0.0177038	Prss34/Chsy3/Xylt1/Egflam/Chst13/Csgalnact1	6
BP	GO:0031954	positive regulation of protein autophosphorylation	6/1335	27/22893	0.00399137	0.0247149	0.0177038	Ace/Vegfa/Pdgfd/Tom1l1/Ctnnd1/Pdgfc	6
BP	GO:0007422	peripheral nervous system development	11/1335	75/22893	0.00400465	0.0247149	0.0177038	Plxna4/Etv1/Cldn1/Adam22/Sh3tc2/Erbb2/Prx/Adgrb2/Ntrk2/Pard3/Ilk	11
BP	GO:0030512	negative regulation of transforming growth factor beta receptor signaling pathway	11/1335	75/22893	0.00400465	0.0247149	0.0177038	Cav1/Lrp1/Bmp2/Cav2/Tgfbr3/Spry2/Vasn/Pparg/Fbn1/Emilin1/Il17rd	11
BP	GO:0045669	positive regulation of osteoblast differentiation	11/1335	75/22893	0.00400465	0.0247149	0.0177038	Npnt/Gdpd2/Bmp6/Bmp2/Vegfa/Ifi204/Fermt2/Lrp5/Ltf/Lmna/Ilk	11
BP	GO:2000243	positive regulation of reproductive process	14/1335	108/22893	0.0040405	0.0249081	0.0178422	Sema3a/Pde5a/Pde3a/Lhfpl2/Wt1/P2ry1/Vegfa/Nr5a1/Plcb1/Tac2/Igf1r/Inhba/P2ry2/Oxtr	14
BP	GO:0001990	regulation of systemic arterial blood pressure by hormone	8/1335	45/22893	0.00409348	0.0252062	0.0180557	Adrb1/Ace/Edn3/Agtr1a/Rps6ka2/F2r/Hsd11b2/Oxtr	8
BP	GO:0048041	focal adhesion assembly	12/1335	86/22893	0.00411768	0.02528	0.0181086	Vcl/Lrp1/Kdr/Vegfa/Dlc1/Fermt2/Itga2/Tek/Sorbs1/Ston1/Thsd1/Epha3	12
BP	GO:0002028	regulation of sodium ion transport	13/1335	97/22893	0.00411933	0.02528	0.0181086	Atp2b4/Ank3/Dmpk/Fxyd6/Atp1b2/Plcb1/Slc8a1/Cnksr3/Scn5a/Stom/Serpine2/Neto1/Hecw1	13
BP	GO:0010660	regulation of muscle cell apoptotic process	13/1335	97/22893	0.00411933	0.02528	0.0181086	Cav1/Alox12/Gata6/Arrb1/Agtr1a/Hmox1/Pparg/Trem1/Cxcr2/Igf1r/Acot1/Myocd/Ilk	13
BP	GO:0010719	negative regulation of epithelial to mesenchymal transition	7/1335	36/22893	0.00424279	0.0259213	0.018568	Sfrp1/Hpn/Vegfa/Tgfbr3/Spry2/Vasn/Il17rd	7
BP	GO:0010922	positive regulation of phosphatase activity	7/1335	36/22893	0.00424279	0.0259213	0.018568	Npnt/Cd300a/Bmp2/Chp2/Itga2/Cd33/Itga1	7
BP	GO:0042168	heme metabolic process	7/1335	36/22893	0.00424279	0.0259213	0.018568	Hmox1/Alas2/Slc6a9/Fech/Cpox/Hebp1/Blvrb	7
BP	GO:0097242	amyloid-beta clearance	7/1335	36/22893	0.00424279	0.0259213	0.018568	C5ar1/Itgam/Lrp4/Lrp1/Msr1/Igf1r/Myocd	7
BP	GO:0036293	response to decreased oxygen levels	25/1335	243/22893	0.00427648	0.0260794	0.0186812	Cav1/Abat/Ptgis/Kdr/Bmp2/Vegfa/Flt1/Gata6/Hmox1/Tek/Vasn/Pparg/Eng/Crhr1/Alas2/Slc8a1/Aqp1/Nos2/Fosl2/Ednra/Ak4/Oxtr/Ddah1/Slc2a4/Twist1	25
BP	GO:0002705	positive regulation of leukocyte mediated immunity	20/1335	180/22893	0.00427821	0.0260794	0.0186812	Itgam/Cadm1/Cd177/Fcgr3/Kit/Nlrp3/Fcgr1/Klrb1c/Itgb2l/Tyrobp/Nectin2/Klre1/Fcer1a/Sh2d1b1/Klrc2/Klri2/6030468B19Rik/Rsad2/Il1b/Klrc3	20
BP	GO:0070663	regulation of leukocyte proliferation	27/1335	269/22893	0.00430425	0.0261951	0.0187641	Clec4g/Pde5a/Ccr2/Cd244a/Cd300a/Vcam1/Tnfrsf14/Csf1r/Tlr4/Anxa1/Kitl/Casp3/Tyrobp/Mpl/Pla2g2f/Arg2/Lgals3/Erbb2/Blm/Il1b/Slc4a1/Cd59b/Spta1/Enpp3/Ocstamp/Tarm1/Lmo1	27
BP	GO:0120032	regulation of plasma membrane bounded cell projection assembly	22/1335	205/22893	0.00430676	0.0261951	0.0187641	Cav1/Kit/Myo10/Trpm2/Plce1/Ppp1r9a/Cdc42ep2/Klf5/Eps8/Atp7a/Epha2/Aqp1/Cdc42ep1/Anln/Kif24/Cdc42ep4/Mns1/Atp8b1/Adamts16/Fer/Plxnb3/Neurl1a	22
BP	GO:0061008	hepaticobiliary system development	16/1335	132/22893	0.00434218	0.0263812	0.0188974	Vwf/Cadm1/Prox1/Hpn/Frzb/Gata6/Hp/Anxa1/Met/Hmox1/Tgfbr3/Hgf/Fgf18/Klf1/Lims2/E2f8	16
BP	GO:0048145	regulation of fibroblast proliferation	14/1335	109/22893	0.00439345	0.026663	0.0190993	Sfrp1/Mmp9/Dach1/Cd300a/Fndc3b/Pparg/Pdgfd/Aqp1/Fosl2/Fbln1/Wnt2/Pdgfc/Cdc6/Sphk1	14
BP	GO:0043393	regulation of protein binding	23/1335	218/22893	0.00440171	0.0266835	0.019114	Cav1/Angpt1/Hfe/Mmp9/Lrp1/Bmp2/Ace/Dab2/Arrb1/Ramp2/Hipk2/Tgfbr3/Dysf/Cldn5/Grem2/Epb41/Add2/Fam220a/Bag2/Ccm2l/Zfpm1/Phlda2/Spta1	23
BP	GO:0002718	regulation of cytokine production involved in immune response	13/1335	98/22893	0.00450211	0.0272318	0.0195067	Spon2/Angpt1/Hfe/Ccr2/Kit/Nlrp3/Tnfrsf14/Tlr4/Hmox1/Tek/Tril/Rsad2/Il1b	13
BP	GO:0015908	fatty acid transport	13/1335	98/22893	0.00450211	0.0272318	0.0195067	Thbs1/Ace/Abcd2/Acsl6/Anxa1/Acsl1/Pparg/Pla2g2f/Tnfrsf11a/P2ry2/Il1b/Fabp4/Erfe	13
BP	GO:0007517	muscle organ development	34/1335	363/22893	0.00451152	0.0272586	0.0195259	Cav1/Tcf21/Fzd1/Gja1/Angpt1/Prox1/Wt1/Bmp2/Cav2/Met/Tgfbr3/Tifab/Dysf/Klf5/Eng/Norad/Zfhx3/Etv1/Wnt2/Ankrd2/Popdc3/Ednra/Boc/Ccm2l/Zfpm1/Myocd/Lmna/Bves/Xk/Hlf/Epor/Ephb1/Twist1/Tcf23	34
BP	GO:0072028	nephron morphogenesis	12/1335	87/22893	0.00452918	0.027335	0.0195807	Npnt/Tcf21/Wt1/Bmp2/Vegfa/Agtr1a/Fat4/Gpc3/Wnt2b/Adamts16/Ilk/Wnt9b	12
BP	GO:0060419	heart growth	15/1335	121/22893	0.00457394	0.0275748	0.0197524	Gja1/Prox1/Wt1/Sorbs2/Adrb1/Gata6/Col14a1/Tgfbr3/Acacb/Pi16/Ncam1/Cxadr/Wnt2/Ccm2l/Myocd	15
BP	GO:0060688	regulation of morphogenesis of a branching structure	10/1335	66/22893	0.00469404	0.0282216	0.0202157	Ntn4/Sfrp1/Vegfa/Met/Agtr1a/Hgf/Wnt2/Cpe/Wnt2b/Il1b	10
BP	GO:0150076	neuroinflammatory response	10/1335	66/22893	0.00469404	0.0282216	0.0202157	C5ar1/Itgam/Lrp1/Mmp8/Adcy1/Tlr4/Pparg/Tyrobp/Il1b/Sphk1	10
BP	GO:0022612	gland morphogenesis	18/1335	157/22893	0.00469856	0.0282216	0.0202157	Ntn4/Sema3a/Cav1/Sfrp1/Prox1/Hpn/Plxna1/Id4/Met/Sema3c/Lrp5/Epha2/Ctnnd1/Hgf/Lama1/Igf1r/Fgf18/Lims2	18
BP	GO:0032768	regulation of monooxygenase activity	8/1335	46/22893	0.00470704	0.0282216	0.0202157	Cav1/Atp2b4/Scarb1/Eng/Atp7a/Arg2/Cdh3/Il1b	8
BP	GO:0034142	toll-like receptor 4 signaling pathway	8/1335	46/22893	0.00470704	0.0282216	0.0202157	Cd14/Lbp/Tlr4/Ltf/Rab7b/Tril/Oas1e/Oas1g	8
BP	GO:1901652	response to peptide	38/1335	419/22893	0.00478601	0.0286637	0.0205324	Cav1/Fpr2/Gja1/Sort1/Mmp9/Lrp1/Soga1/Gatm/Pid1/Vcam1/Cav2/Pklr/Atp1a3/Tlr4/Anxa1/Agtr1a/Lpin3/C1qtnf12/Tgfbr3/Rab31/Bcar1/Pparg/Vps13c/Crhr1/Plcb1/Nlrp1a/Adcy6/Sorbs1/Ano1/Slc30a10/Igf1r/Ednra/Il1b/Adora2b/Ache/Fer/Erfe/Slc2a4	38
BP	GO:0002762	negative regulation of myeloid leukocyte differentiation	9/1335	56/22893	0.00481361	0.0287578	0.0205998	Pilrb1/Sfrp1/Mafb/Gata2/C1qc/Fbn1/Zfpm1/Fstl3/Tmem178	9
BP	GO:0030834	regulation of actin filament depolymerization	9/1335	56/22893	0.00481361	0.0287578	0.0205998	Sema5a/Cracd/Eps8/Tmod1/Add2/Shroom2/Sptb/Spta1/Lmod1	9
BP	GO:0003094	glomerular filtration	6/1335	28/22893	0.00483328	0.0287578	0.0205998	Gja1/Adgrf5/F2r/Aqp1/Ednra/Tmem63c	6
BP	GO:0006882	cellular zinc ion homeostasis	6/1335	28/22893	0.00483328	0.0287578	0.0205998	Mt1/Atp7b/Mt2/Slc39a8/Slc30a10/Slc30a2	6
BP	GO:0032928	regulation of superoxide anion generation	6/1335	28/22893	0.00483328	0.0287578	0.0205998	Fpr2/Itgam/Cd177/Agtr1a/Itgb2l/Tyrobp	6
BP	GO:0046688	response to copper ion	6/1335	28/22893	0.00483328	0.0287578	0.0205998	Mt1/Atp7b/Mt2/Sord/Atp7a/Aqp1	6
BP	GO:0071695	anatomical structure maturation	29/1335	298/22893	0.00491214	0.0291686	0.0208941	Ntn4/Gja1/Pde3a/Kdr/Bmp2/Vegfa/Ank3/Cdh5/Plxnb1/Dlg2/Gata2/Pparg/Plcb1/Xylt1/Rps6ka2/Zbtb16/Fat4/Trim58/Kif14/Rnd1/Farp2/Ednra/Epb42/Cdh3/Klf1/Tal1/Slfn14/Fam210b/Cngb1	29
BP	GO:0014033	neural crest cell differentiation	13/1335	99/22893	0.00491299	0.0291686	0.0208941	Sema3d/Sema3a/Sfrp1/Sema6d/Frzb/Edn3/Sema5a/Kitl/Sema3f/Sema3c/Sema6a/Ednra/Twist1	13
BP	GO:0046545	development of primary female sexual characteristics	15/1335	122/22893	0.00494143	0.0292151	0.0209274	Sfrp1/Angpt1/Lhfpl2/Wt1/Fzd4/Dach1/Kit/Kdr/Vegfa/Nr5a1/Arrb1/Kitl/Inhba/Pcyt1b/Schip1	15
BP	GO:0006828	manganese ion transport	5/1335	20/22893	0.00497004	0.0292151	0.0209274	Slc11a1/Trpm2/Trpc6/Slc39a8/Slc30a10	5
BP	GO:0050965	detection of temperature stimulus involved in sensory perception of pain	5/1335	20/22893	0.00497004	0.0292151	0.0209274	Tlr4/Cxcl12/Ano1/Htr2a/Ephb1	5
BP	GO:0060841	venous blood vessel development	5/1335	20/22893	0.00497004	0.0292151	0.0209274	Aplnr/Prox1/Vegfa/Sema3c/Eng	5
BP	GO:0060973	cell migration involved in heart development	5/1335	20/22893	0.00497004	0.0292151	0.0209274	Sema3c/Eng/Ednra/Bves/Twist1	5
BP	GO:0090030	regulation of steroid hormone biosynthetic process	5/1335	20/22893	0.00497004	0.0292151	0.0209274	Bmp6/Bmp2/Dab2/Clcn2/Igf1r	5
BP	GO:1903236	regulation of leukocyte tethering or rolling	5/1335	20/22893	0.00497004	0.0292151	0.0209274	Elane/Ccr2/Selp/Gp1ba/Cxcl12	5
BP	GO:1904754	positive regulation of vascular associated smooth muscle cell migration	5/1335	20/22893	0.00497004	0.0292151	0.0209274	Dock5/Lrp1/Dock4/Atp7a/Dock7	5
BP	GO:2000846	regulation of corticosteroid hormone secretion	5/1335	20/22893	0.00497004	0.0292151	0.0209274	Bmp6/Dab2/Agtr1a/Crhr1/C1qtnf1	5
BP	GO:2000191	regulation of fatty acid transport	7/1335	37/22893	0.00497426	0.0292151	0.0209274	Thbs1/Acsl6/Acsl1/Tnfrsf11a/P2ry2/Il1b/Erfe	7
BP	GO:0001654	eye development	38/1335	421/22893	0.00517115	0.0303389	0.0217324	Sdk2/Bmp6/Gja1/Mertk/Prox1/Wt1/Fzd4/Col8a2/Kdr/Vstm4/Vegfa/Flt1/Col4a1/Hipk2/Ptprm/Prom1/Spry2/Myh10/Lrp5/Frem2/Sdk1/Cep290/Col5a1/Epha2/Cln8/Aldh1a1/Tmod1/Clcn2/Aqp1/Lama1/Gdf3/Inhba/Shroom2/Tspan12/Ntrk2/Ache/Ephb1/Twist1	38
BP	GO:1902305	regulation of sodium ion transmembrane transport	10/1335	67/22893	0.00523594	0.0306861	0.0219811	Atp2b4/Ank3/Fxyd6/Atp1b2/Plcb1/Cnksr3/Scn5a/Stom/Neto1/Hecw1	10
BP	GO:0003014	renal system process	15/1335	123/22893	0.0053325	0.0311851	0.0223386	Gja1/Adgrf5/Adrb1/Ace/Dab2/Agtr1a/Adcy6/F2r/Aqp1/Adra1d/Ednra/Abcg2/Slc4a1/Tmem63c/Hsd11b2	15
BP	GO:0032368	regulation of lipid transport	15/1335	123/22893	0.0053325	0.0311851	0.0223386	Bmp6/Thbs1/Lrp1/Dab2/Acsl6/Abca13/Agtr1a/Acsl1/Abcb4/Crhr1/C1qtnf1/Tnfrsf11a/P2ry2/Il1b/Erfe	15
BP	GO:0021604	cranial nerve structural organization	4/1335	13/22893	0.00538202	0.0313073	0.0224261	Sema3a/Plxna4/Sema3f/Hoxb2	4
BP	GO:0030949	positive regulation of vascular endothelial growth factor receptor signaling pathway	4/1335	13/22893	0.00538202	0.0313073	0.0224261	Angpt1/Kdr/Tek/Fgf18	4
BP	GO:0051639	actin filament network formation	4/1335	13/22893	0.00538202	0.0313073	0.0224261	Pls1/Fhod3/Spire2/Spire1	4
BP	GO:0060394	negative regulation of pathway-restricted SMAD protein phosphorylation	4/1335	13/22893	0.00538202	0.0313073	0.0224261	Lrp1/Pparg/Eng/Emilin1	4
BP	GO:0097084	vascular smooth muscle cell development	4/1335	13/22893	0.00538202	0.0313073	0.0224261	Vegfa/Ramp2/Eng/Ednra	4
BP	GO:0030835	negative regulation of actin filament depolymerization	8/1335	47/22893	0.0053887	0.0313129	0.02243	Cracd/Eps8/Tmod1/Add2/Shroom2/Sptb/Spta1/Lmod1	8
BP	GO:0043030	regulation of macrophage activation	9/1335	57/22893	0.00542701	0.0314353	0.0225178	Slc7a2/Thbs1/Adgrf5/Mmp8/Lbp/Tlr4/Pparg/Il1rl1/Sphk1	9
BP	GO:0061383	trabecula morphogenesis	9/1335	57/22893	0.00542701	0.0314353	0.0225178	Sfrp1/Slc40a1/Vegfa/Plxnb1/Tgfbr3/Tek/Eng/Ccm2l/Chad	9
BP	GO:0086001	cardiac muscle cell action potential	9/1335	57/22893	0.00542701	0.0314353	0.0225178	Cav1/Kcnd3/Kcnj5/Kcnj8/Ank3/Jup/Kcnj2/Cxadr/Scn5a	9
BP	GO:0002027	regulation of heart rate	14/1335	112/22893	0.00560455	0.032395	0.0232052	Sema3a/Cav1/Kcnd3/Kcnj5/Adrb1/Edn3/Slc8a1/Jup/Adra1d/Kcnj2/Nos1ap/Scn5a/Ednra/Bves	14
BP	GO:1902106	negative regulation of leukocyte differentiation	14/1335	112/22893	0.00560455	0.032395	0.0232052	Pilrb1/Sfrp1/Fgl2/Mafb/Anxa1/Gata2/C1qc/Fbn1/Erbb2/Hspb1/Zfpm1/Hmgb3/Fstl3/Tmem178	14
BP	GO:0051482	positive regulation of cytosolic calcium ion concentration involved in phospholipase C-activating G protein-coupled signaling pathway	7/1335	38/22893	0.00579658	0.0332508	0.0238182	F2rl2/F2rl3/Agtr1a/F2r/Gpr35/Ednra/C3ar1	7
BP	GO:0002675	positive regulation of acute inflammatory response	6/1335	29/22893	0.00579864	0.0332508	0.0238182	Fcgr3/Fcgr1/Alox5ap/Fcer1a/Tnfrsf11a/Il1b	6
BP	GO:0042744	hydrogen peroxide catabolic process	6/1335	29/22893	0.00579864	0.0332508	0.0238182	Mpo/Epx/Pxdn/Hbb-b1/Hbq1a/Hba-a1	6
BP	GO:0055069	zinc ion homeostasis	6/1335	29/22893	0.00579864	0.0332508	0.0238182	Mt1/Atp7b/Mt2/Slc39a8/Slc30a10/Slc30a2	6
BP	GO:0090280	positive regulation of calcium ion import	6/1335	29/22893	0.00579864	0.0332508	0.0238182	P2rx1/Adrb1/Agtr1a/Cxcl12/Lgals3/Trpv3	6
BP	GO:0097205	renal filtration	6/1335	29/22893	0.00579864	0.0332508	0.0238182	Gja1/Adgrf5/F2r/Aqp1/Ednra/Tmem63c	6
BP	GO:1902932	positive regulation of alcohol biosynthetic process	6/1335	29/22893	0.00579864	0.0332508	0.0238182	Bmp6/P2ry1/Cd244a/Dab2/Abcg4/Sec14l2	6
BP	GO:0032147	activation of protein kinase activity	13/1335	101/22893	0.00582491	0.0332508	0.0238182	Chil1/Angpt1/Cd300a/Vegfa/Slc11a1/Tlr4/Agtr1a/Card10/Tom1l1/Fbn1/Prlr/Kif14/Pdgfc	13
BP	GO:0050772	positive regulation of axonogenesis	13/1335	101/22893	0.00582491	0.0332508	0.0238182	Lrp1/Vegfa/Plxna4/Plxnb1/Sema5a/Plxna1/Cxcl12/Tiam2/Cdh4/Ntrk2/Ache/Ilk/Plxnb3	13
BP	GO:0006801	superoxide metabolic process	10/1335	68/22893	0.00582558	0.0332508	0.0238182	Fpr2/Itgam/Cd177/Mpo/Nqo1/Agtr1a/Itgb2l/Tyrobp/Atp7a/Nos2	10
BP	GO:0042440	pigment metabolic process	10/1335	68/22893	0.00582558	0.0332508	0.0238182	Hmox1/Alas2/Atp7a/Slc6a9/Fech/Cpox/Hebp1/Slc24a5/Cdh3/Blvrb	10
BP	GO:0050433	regulation of catecholamine secretion	10/1335	68/22893	0.00582558	0.0332508	0.0238182	Abat/P2ry1/Entpd1/Ptgs1/Cxcl12/Crhr1/Htr2a/Chrna6/Adora2b/Oxtr	10
BP	GO:0045638	negative regulation of myeloid cell differentiation	12/1335	90/22893	0.00596405	0.0340057	0.024359	Pilrb1/Sfrp1/Mafb/Gas2l1/Gata2/C1qc/Zbtb16/Fbn1/Zfpm1/Hmgb3/Fstl3/Tmem178	12
BP	GO:0016485	protein processing	27/1335	276/22893	0.00605439	0.0344848	0.0247022	F5/Ccbe1/Thbs1/Asph/Hpn/Ctsg/Mafb/F10/Ifi204/Hp/Cd5l/Cpd/Aph1b/Casp3/Rps6ka2/Mmp16/Ctnnd1/Ifi207/Ctse/Pcsk6/Cma1/Adamts3/Serpine2/Bag2/Cpe/Dhh/Perp	27
BP	GO:0002218	activation of innate immune response	9/1335	58/22893	0.00609913	0.0346314	0.0248072	Clec4n/Ifi204/Tlr4/Tyrobp/Klre1/Ifi207/Klrc2/Klri2/Klrc3	9
BP	GO:0019748	secondary metabolic process	9/1335	58/22893	0.00609913	0.0346314	0.0248072	Atp7a/Gsta3/Ugt1a7c/Slc24a5/Abcc2/Fmo2/Cdh3/Acmsd/Cyp1a1	9
BP	GO:0090303	positive regulation of wound healing	9/1335	58/22893	0.00609913	0.0346314	0.0248072	Thbs1/Fermt2/Anxa1/Plpp3/S100a9/F2r/Cldn1/Emilin2/Cldn13	9
BP	GO:0003179	heart valve morphogenesis	8/1335	48/22893	0.00614312	0.0348089	0.0249343	Erg/Bmp2/Tie1/Slit3/Emilin1/Adamts9/Zfpm1/Twist1	8
BP	GO:0010799	regulation of peptidyl-threonine phosphorylation	8/1335	48/22893	0.00614312	0.0348089	0.0249343	Chil1/Cadm4/Met/Trpc6/Spry2/Cemip/Pard3/Sphk1	8
BP	GO:0048592	eye morphogenesis	20/1335	186/22893	0.0061578	0.0348166	0.0249399	Sdk2/Prox1/Col8a2/Kdr/Vegfa/Flt1/Hipk2/Ptprm/Prom1/Lrp5/Sdk1/Col5a1/Epha2/Aldh1a1/Aqp1/Shroom2/Tspan12/Ntrk2/Ephb1/Twist1	20
BP	GO:0048813	dendrite morphogenesis	20/1335	186/22893	0.0061578	0.0348166	0.0249399	Shank3/Sema3a/Prex2/Lrp4/Btbd3/Met/Trpc6/Ppp1r9a/Atp7a/Wnt7a/Eef2k/Ppfia2/Kalrn/Trak2/Kif1a/Cit/Ache/Hecw1/Ephb1/Ilk	20
BP	GO:0009308	amine metabolic process	15/1335	125/22893	0.00618966	0.0348166	0.0249399	Abat/Itgam/Npr1/Atp2b4/Hdc/Vcam1/Gdpd1/Maoa/Agtr1a/Atp7a/Ednra/Abcc2/Acmsd/Cyp1a1/Smox	15
BP	GO:0051261	protein depolymerization	15/1335	125/22893	0.00618966	0.0348166	0.0249399	Asph/Mical2/Sema5a/Gas2l1/Cracd/Dysf/Eps8/Tmod1/Nav3/Add2/Kif24/Shroom2/Sptb/Spta1/Lmod1	15
BP	GO:2001056	positive regulation of cysteine-type endopeptidase activity	17/1335	149/22893	0.00619178	0.0348166	0.0249399	Alox12/Asph/P2rx1/Xdh/Dlc1/Nlrp3/Ifi204/Hip1/Arrb1/Pparg/St18/Nlrp1a/S100a8/S100a9/F2r/Ifi207/Perp	17
BP	GO:0006700	C21-steroid hormone biosynthetic process	5/1335	21/22893	0.00621453	0.0348166	0.0249399	Bmp6/Cyp21a1/Bmp2/Dab2/Clcn2	5
BP	GO:0031290	retinal ganglion cell axon guidance	5/1335	21/22893	0.00621453	0.0348166	0.0249399	Vegfa/Ptprm/Slit1/Epha7/Ephb1	5
BP	GO:0032332	positive regulation of chondrocyte differentiation	5/1335	21/22893	0.00621453	0.0348166	0.0249399	Gdf6/Bmp6/Zbtb16/Sox6/Fgf18	5
BP	GO:0035584	calcium-mediated signaling using intracellular calcium source	5/1335	21/22893	0.00621453	0.0348166	0.0249399	Kdr/Selp/Vcam1/Trpm2/Ntrk2	5
BP	GO:0048148	behavioral response to cocaine	5/1335	21/22893	0.00621453	0.0348166	0.0249399	Abat/Crhr1/Sdk1/Htr2a/Kalrn	5
BP	GO:1903909	regulation of receptor clustering	5/1335	21/22893	0.00621453	0.0348166	0.0249399	Shank3/Lrp4/Sorbs2/Sorbs1/Shisa6	5
BP	GO:1905475	regulation of protein localization to membrane	21/1335	199/22893	0.00629496	0.0352311	0.0252368	Shank3/Itgam/Pls1/Lrp4/Lrp1/Sorbs2/Atp2b4/Dab2/Pid1/Gpc4/Ank3/Cemip/Sorbs1/Epha2/Gpc3/Shisa6/Stom/Lgals3/Kalrn/Epha3/Erbb2	21
BP	GO:0001906	cell killing	24/1335	238/22893	0.00645637	0.0360976	0.0258574	Ppbp/Elane/Itgam/Cadm1/Gzmb/Trem3/Fcgr3/Ctsg/Fcgr1/Cd5l/Cxcl12/Klrb1c/Ltf/Trem1/Tyrobp/Nectin2/Klre1/Sh2d1b1/Klrc2/Nos2/Klri2/Lgals3/Klrc3/Cd59b	24
BP	GO:0120254		18/1335	162/22893	0.00650118	0.036311	0.0260103	Bmp6/Alox5/Alox12/Cyp21a1/Bmp2/Dab2/Ptgs1/Dhrs9/Mgll/Aldh1a1/Pla2g2f/Alox15/Clcn2/Aloxe3/Rdh1/Hsd11b2/Sphk1/Cyp1a1	18
BP	GO:0001656	metanephros development	12/1335	91/22893	0.00651505	0.0363143	0.0260127	Tcf21/Gdf6/Itga8/Wt1/Fras1/Cxcr2/Fat4/Fbn1/Aqp1/Gpc3/Tshz3/Wnt9b	12
BP	GO:0060420	regulation of heart growth	12/1335	91/22893	0.00651505	0.0363143	0.0260127	Gja1/Prox1/Wt1/Adrb1/Gata6/Col14a1/Tgfbr3/Acacb/Pi16/Ncam1/Cxadr/Wnt2	12
BP	GO:1903707	negative regulation of hemopoiesis	14/1335	114/22893	0.00655127	0.0364789	0.0261306	Pilrb1/Sfrp1/Fgl2/Mafb/Anxa1/Gata2/C1qc/Fbn1/Erbb2/Hspb1/Zfpm1/Hmgb3/Fstl3/Tmem178	14
BP	GO:0003205	cardiac chamber development	21/1335	200/22893	0.00665857	0.0370387	0.0265316	Fzd1/Aplnr/Prox1/Lrp1/Bmp2/Gata6/Tgfbr3/Ptk7/Sema3c/Myh10/Tek/Eng/Slit3/Wnt2/Scn5a/Ednra/Ccm2l/Cpe/Zfpm1/Myocd/Epor	21
BP	GO:0019432	triglyceride biosynthetic process	7/1335	39/22893	0.00671634	0.0372842	0.0267075	Acsl6/Scarb1/Lpin3/Acsl1/Mogat2/Dgat2/Mogat1	7
BP	GO:1902624	positive regulation of neutrophil migration	7/1335	39/22893	0.00671634	0.0372842	0.0267075	C5ar1/Lbp/Dysf/Cxcr2/Ednra/Il1b/C3ar1	7
BP	GO:0042113	B cell activation	34/1335	373/22893	0.00679758	0.0376969	0.0270031	Sfrp1/Kit/Cd300a/Adgrg3/Tlr4/Casp3/Ighv10-1/Nfam1/Tyrobp/Ighv1-74/Ighv3-5/Ighv1-55/Ighv1-76/Ighv10-3/Ighg2c/Ighv1-5/6030468B19Rik/Ighv2-2/Rag1/Ighv9-1/Ighv14-2/Ighv9-3/Ighv5-9/Ighv1-77/Ighv1-12/Ighv9-4/Ighv1-49/Hmgb3/Trdv4/Ighv1-53/Ighv1-56/Ighv7-3/Ighv7-1/Ighv1-78	34
BP	GO:0007528	neuromuscular junction development	9/1335	59/22893	0.00683352	0.0378578	0.0271184	Lrp4/Sorbs2/Col4a1/Col4a5/Sorbs1/F2r/Kalrn/Erbb2/Ntrk2	9
BP	GO:0001516	prostaglandin biosynthetic process	6/1335	30/22893	0.00689731	0.0379804	0.0272061	Tbxas1/Ptgis/Ptgs1/Anxa1/Il1b/Sphk1	6
BP	GO:0002438	acute inflammatory response to antigenic stimulus	6/1335	30/22893	0.00689731	0.0379804	0.0272061	Elane/Fcgr3/Fcgr1/Cxcr2/Fcer1a/Il31ra	6
BP	GO:0014912	negative regulation of smooth muscle cell migration	6/1335	30/22893	0.00689731	0.0379804	0.0272061	Sema6d/Lrp1/Pparg/Prkg1/Myocd/Ilk	6
BP	GO:0034123	positive regulation of toll-like receptor signaling pathway	6/1335	30/22893	0.00689731	0.0379804	0.0272061	Cav1/Treml4/Lbp/Ltf/Rsad2/Cd300ld3	6
BP	GO:0046457	prostanoid biosynthetic process	6/1335	30/22893	0.00689731	0.0379804	0.0272061	Tbxas1/Ptgis/Ptgs1/Anxa1/Il1b/Sphk1	6
BP	GO:0060343	trabecula formation	6/1335	30/22893	0.00689731	0.0379804	0.0272061	Sfrp1/Slc40a1/Vegfa/Tgfbr3/Tek/Chad	6
BP	GO:0016601	Rac protein signal transduction	8/1335	49/22893	0.00697504	0.0383312	0.0274574	Cadm4/Arap3/Eps8/Garre1/Farp2/Rhou/Ssx2ip/Wasf1	8
BP	GO:0060421	positive regulation of heart growth	8/1335	49/22893	0.00697504	0.0383312	0.0274574	Prox1/Wt1/Adrb1/Gata6/Tgfbr3/Acacb/Ncam1/Wnt2	8
BP	GO:0043254	regulation of protein complex assembly	38/1335	429/22893	0.00698427	0.0383434	0.0274661	Cav1/Septin8/Fnip2/Vegfa/Selp/Fermt2/Cdh5/Tlr4/Met/Svip/Kank3/Ppp1r9a/Cracd/Cdc42ep2/Fhod3/Eps8/Ica1/Tppp3/Tmod1/Stxbp6/Alox15/Cdc42ep1/Inpp5j/Ncam1/Gda/Nav3/Lgals3/Add2/Kif14/Cdc42ep4/Tppp/Farp2/Ccl24/Sptb/Tal1/Spta1/Lmod1/Fer	38
BP	GO:0043010	camera-type eye development	34/1335	374/22893	0.00707174	0.0387768	0.0277766	Sdk2/Gja1/Mertk/Prox1/Wt1/Fzd4/Col8a2/Kdr/Vstm4/Vegfa/Flt1/Col4a1/Hipk2/Ptprm/Prom1/Spry2/Myh10/Lrp5/Sdk1/Cep290/Epha2/Cln8/Aldh1a1/Tmod1/Clcn2/Aqp1/Lama1/Inhba/Shroom2/Tspan12/Ntrk2/Ache/Ephb1/Twist1	34
BP	GO:0097581	lamellipodium organization	12/1335	92/22893	0.00710545	0.0387768	0.0277766	Fgd4/Vcl/Parvb/Kit/Plce1/Mtss2/Atp7a/Epha2/Aqp1/Fer/Plxnb3/Wasf1	12
BP	GO:0048662	negative regulation of smooth muscle cell proliferation	10/1335	70/22893	0.00715913	0.0387768	0.0277766	Cav1/Npr1/Ogn/Bmp2/Hmox1/Pparg/Prkg1/Myocd/Ilk/Cnn1	10
BP	GO:0050863	regulation of T cell activation	32/1335	347/22893	0.00717622	0.0387768	0.0277766	Clec4g/Cav1/Gm5150/Pde5a/Hfe/Ccr2/Fgl2/Ctsg/Cd244a/Cd300a/Vcam1/Nlrp3/Tnfrsf14/Anxa1/Casp3/Sirpb1b/Zbtb16/Pla2g2f/Sirpb1c/Arg2/Lgals3/Rag1/Erbb2/Hspb1/Fancd2/Blm/Il1b/Slc4a1/Cd59b/Spta1/Tarm1/Lmo1	32
BP	GO:0001553	luteinization	4/1335	14/22893	0.00719087	0.0387768	0.0277766	Fzd4/Nr5a1/Inhba/Schip1	4
BP	GO:0002138	retinoic acid biosynthetic process	4/1335	14/22893	0.00719087	0.0387768	0.0277766	Dhrs9/Aldh1a1/Rdh1/Cyp1a1	4
BP	GO:0016102	diterpenoid biosynthetic process	4/1335	14/22893	0.00719087	0.0387768	0.0277766	Dhrs9/Aldh1a1/Rdh1/Cyp1a1	4
BP	GO:0030206	chondroitin sulfate biosynthetic process	4/1335	14/22893	0.00719087	0.0387768	0.0277766	Chsy3/Xylt1/Chst13/Csgalnact1	4
BP	GO:0032341	aldosterone metabolic process	4/1335	14/22893	0.00719087	0.0387768	0.0277766	Bmp6/Bmp2/Dab2/Clcn2	4
BP	GO:0032769	negative regulation of monooxygenase activity	4/1335	14/22893	0.00719087	0.0387768	0.0277766	Cav1/Atp2b4/Eng/Arg2	4
BP	GO:0034309	primary alcohol biosynthetic process	4/1335	14/22893	0.00719087	0.0387768	0.0277766	Bmp6/Bmp2/Dab2/Clcn2	4
BP	GO:0034756	regulation of iron ion transport	4/1335	14/22893	0.00719087	0.0387768	0.0277766	Hfe/Lcn2/Atp7a/Slc6a9	4
BP	GO:0046058	cAMP metabolic process	4/1335	14/22893	0.00719087	0.0387768	0.0277766	Adcy1/Adcy9/Adcy6/Epha2	4
BP	GO:0051152	positive regulation of smooth muscle cell differentiation	4/1335	14/22893	0.00719087	0.0387768	0.0277766	Kit/Eng/Tshz3/Myocd	4
BP	GO:0070365	hepatocyte differentiation	4/1335	14/22893	0.00719087	0.0387768	0.0277766	Prox1/Frzb/Anxa1/E2f8	4
BP	GO:0098840	protein transport along microtubule	4/1335	14/22893	0.00719087	0.0387768	0.0277766	Rab27b/Dlg2/Kif1a/Hspb1	4
BP	GO:0099118	microtubule-based protein transport	4/1335	14/22893	0.00719087	0.0387768	0.0277766	Rab27b/Dlg2/Kif1a/Hspb1	4
BP	GO:1903238	positive regulation of leukocyte tethering or rolling	4/1335	14/22893	0.00719087	0.0387768	0.0277766	Elane/Ccr2/Selp/Gp1ba	4
BP	GO:0043279	response to alkaloid	11/1335	81/22893	0.00722286	0.0388727	0.0278453	Abat/Adgrl3/Casp3/Crhr1/Sdk1/Slc8a1/Ncam1/Htr2a/Kalrn/Ednra/Blm	11
BP	GO:1901880	negative regulation of protein depolymerization	11/1335	81/22893	0.00722286	0.0388727	0.0278453	Gas2l1/Cracd/Dysf/Eps8/Tmod1/Nav3/Add2/Shroom2/Sptb/Spta1/Lmod1	11
BP	GO:0051222	positive regulation of protein transport	30/1335	321/22893	0.00753326	0.0405033	0.0290133	Abat/Itgam/Gja1/Hcar2/Asph/Lrp1/Adrb1/Ank3/Arrb1/Camk2n1/Chp2/Tlr4/Cd33/Frmd4a/Trpm2/C1qtnf12/Myh10/Tek/Cemip/Pparg/Tm7sf3/Cep290/Pfkm/Jup/Sytl4/Mmp13/Ano1/Stom/Erbb2/Slc35d3	30
BP	GO:0003170	heart valve development	9/1335	60/22893	0.00763377	0.0407967	0.0292235	Aplnr/Erg/Bmp2/Tie1/Slit3/Emilin1/Adamts9/Zfpm1/Twist1	9
BP	GO:0071715	icosanoid transport	9/1335	60/22893	0.00763377	0.0407967	0.0292235	Ace/Abcc3/Anxa1/Pla2g2f/Nos2/Tnfrsf11a/Abcc2/P2ry2/Il1b	9
BP	GO:0099172	presynapse organization	9/1335	60/22893	0.00763377	0.0407967	0.0292235	Fzd1/C5ar1/Cadm1/Lrp4/Pcdh17/Gpc4/Wnt7a/Bsn/Clstn3	9
BP	GO:1900024	regulation of substrate adhesion-dependent cell spreading	9/1335	60/22893	0.00763377	0.0407967	0.0292235	Dock5/Dab2/Fermt2/Olfm4/Bcar1/Dock1/Fbln1/Lims2/Ilk	9
BP	GO:0035930	corticosteroid hormone secretion	5/1335	22/22893	0.00766243	0.0407967	0.0292235	Bmp6/Dab2/Agtr1a/Crhr1/C1qtnf1	5
BP	GO:0042759	long-chain fatty acid biosynthetic process	5/1335	22/22893	0.00766243	0.0407967	0.0292235	Alox5/Alox12/Alox15/Aloxe3/Ltc4s	5
BP	GO:0048486	parasympathetic nervous system development	5/1335	22/22893	0.00766243	0.0407967	0.0292235	Ackr3/Sema3a/Plxna4/Sema3f/Hoxb2	5
BP	GO:0048532	anatomical structure arrangement	5/1335	22/22893	0.00766243	0.0407967	0.0292235	Sema3a/Plxna4/Sema3f/Kif14/Hoxb2	5
BP	GO:0072170	metanephric tubule development	5/1335	22/22893	0.00766243	0.0407967	0.0292235	Gdf6/Cxcr2/Fat4/Aqp1/Wnt9b	5
BP	GO:1903672	positive regulation of sprouting angiogenesis	5/1335	22/22893	0.00766243	0.0407967	0.0292235	Tjp1/Jcad/Vegfa/Itga5/Fut1	5
BP	GO:0032418	lysosome localization	12/1335	93/22893	0.00773711	0.0409712	0.0293485	Kit/Cd300a/Hmox1/Gab2/Ms4a2/Gata2/Crhr1/Fcer1a/Sytl4/Gata1/Adora2b/Fer	12
BP	GO:0099072	regulation of postsynaptic membrane neurotransmitter receptor levels	12/1335	93/22893	0.00773711	0.0409712	0.0293485	Gpc4/Dlg2/Eps8/Ophn1/Usp46/Ctnnd1/Nptxr/Adam22/Shisa6/Kalrn/Nsg1/Lgi1	12
BP	GO:1990849	maintenance of vacuolar location	12/1335	93/22893	0.00773711	0.0409712	0.0293485	Kit/Cd300a/Hmox1/Gab2/Ms4a2/Gata2/Crhr1/Fcer1a/Sytl4/Gata1/Adora2b/Fer	12
BP	GO:2000117	negative regulation of cysteine-type endopeptidase activity	12/1335	93/22893	0.00773711	0.0409712	0.0293485	Thbs1/Mmp9/Vegfa/Ifi204/Arrb1/Naip2/Ltf/Ifi207/Aqp1/Hgf/Naip6/Rag1	12
BP	GO:0019884	antigen processing and presentation of exogenous antigen	7/1335	40/22893	0.00774017	0.0409712	0.0293485	Clec4a3/Clec4a1/Clec4a2/Fcgr3/Fcgr1/Clec4b1/Ctse	7
BP	GO:0032232	negative regulation of actin filament bundle assembly	7/1335	40/22893	0.00774017	0.0409712	0.0293485	Shank3/Tjp1/Dlc1/Met/Kank3/Ppp1r9a/Cgnl1	7
BP	GO:0008064	regulation of actin polymerization or depolymerization	18/1335	165/22893	0.00782848	0.0413986	0.0296547	Sema5a/Kank3/Ppp1r9a/Cracd/Cdc42ep2/Fhod3/Eps8/Tmod1/Alox15/Cdc42ep1/Add2/Cdc42ep4/Shroom2/Ccl24/Sptb/Spta1/Lmod1/Fer	18
BP	GO:0034612	response to tumor necrosis factor	21/1335	203/22893	0.00785376	0.0414394	0.0296839	Npnt/Sfrp1/Ccl6/Ccl9/Pid1/Plvap/Cd14/Naip2/Wfdc21/St18/Gpd1/Nos2/Tnfrsf11a/Naip6/Ccl24/Fabp4/Sphk1/Slc2a4/Ilk/Ocstamp/Ccl3	21
BP	GO:1902105	regulation of leukocyte differentiation	30/1335	322/22893	0.00785859	0.0414394	0.0296839	Pilrb1/Itgam/Sfrp1/Ccr2/Fgl2/Axl/Mafb/Nlrp3/Csf1r/Anxa1/Kitl/Gata2/Nfam1/C1qc/Tyrobp/Zbtb16/Fbn1/Rag1/Erbb2/Hspb1/Gfi1b/Ccr1l1/Fancd2/Zfpm1/Tal1/Hmgb3/Fstl3/Ocstamp/Tmem178/Ccl3	30
BP	GO:0002673	regulation of acute inflammatory response	8/1335	50/22893	0.00788924	0.0414394	0.0296839	Fcgr3/Nlrp3/Fcgr1/Alox5ap/Pparg/Fcer1a/Tnfrsf11a/Il1b	8
BP	GO:0003197	endocardial cushion development	8/1335	50/22893	0.00788924	0.0414394	0.0296839	Thbs1/Aplnr/Erg/Bmp2/Eng/Snai1/Epha3/Twist1	8
BP	GO:0007157	heterophilic cell-cell adhesion via plasma membrane cell adhesion molecules	8/1335	50/22893	0.00788924	0.0414394	0.0296839	Hmcn1/Cadm1/Selp/Vcam1/Itga5/Cdh4/Fat4/Cxadr	8
BP	GO:0089718	amino acid import across plasma membrane	8/1335	50/22893	0.00788924	0.0414394	0.0296839	Slc7a2/Kcnj10/Slc7a8/Cln8/Slc6a9/Arg2/Slc22a4/Gfap	8
BP	GO:1902930	regulation of alcohol biosynthetic process	8/1335	50/22893	0.00788924	0.0414394	0.0296839	Bmp6/P2ry1/Cd244a/Bmp2/Dab2/Clcn2/Abcg4/Sec14l2	8
BP	GO:0050432	catecholamine secretion	10/1335	71/22893	0.00790866	0.0414509	0.0296922	Abat/P2ry1/Entpd1/Ptgs1/Cxcl12/Crhr1/Htr2a/Chrna6/Adora2b/Oxtr	10
BP	GO:0045670	regulation of osteoclast differentiation	11/1335	82/22893	0.00791419	0.0414509	0.0296922	Pilrb1/Sfrp1/Mafb/Csf1r/Tyrobp/Fbn1/Ccr1l1/Fstl3/Ocstamp/Tmem178/Ccl3	11
BP	GO:0070373	negative regulation of ERK1 and ERK2 cascade	11/1335	82/22893	0.00791419	0.0414509	0.0296922	Cav1/Timp3/Dab2/Nlrp12/Arrb1/Tlr4/Spry2/Cnksr3/Sema6a/Emilin1/Fbln1	11
BP	GO:0030010	establishment of cell polarity	17/1335	153/22893	0.00802569	0.0419545	0.0300529	Gja1/Frmd4b/Myo9a/Cdh5/Frmd4a/Cyth3/Spry2/Ptk7/Ophn1/Dock7/Wnt7a/Lama1/Amot/Igf1r/Pard3/Lmna/Ephb1	17
BP	GO:0046660	female sex differentiation	17/1335	153/22893	0.00802569	0.0419545	0.0300529	Sfrp1/Angpt1/Mertk/Lhfpl2/Wt1/Fzd4/Dach1/Kit/Axl/Kdr/Vegfa/Nr5a1/Arrb1/Kitl/Inhba/Pcyt1b/Schip1	17
BP	GO:0007097	nuclear migration	6/1335	31/22893	0.00813908	0.0423047	0.0303037	Cdc42bpa/Myh10/Dock7/Slit1/Trim58/Kif1a	6
BP	GO:0050951	sensory perception of temperature stimulus	6/1335	31/22893	0.00813908	0.0423047	0.0303037	Tlr4/Cxcl12/Ano1/Htr2a/Cpeb3/Ephb1	6
BP	GO:0061036	positive regulation of cartilage development	6/1335	31/22893	0.00813908	0.0423047	0.0303037	Gdf6/Bmp6/Bmp2/Zbtb16/Sox6/Fgf18	6
BP	GO:0099633	protein localization to postsynaptic specialization membrane	6/1335	31/22893	0.00813908	0.0423047	0.0303037	Gpc4/Dlg2/Nptxr/Adam22/Kalrn/Lgi1	6
BP	GO:0099645	neurotransmitter receptor localization to postsynaptic specialization membrane	6/1335	31/22893	0.00813908	0.0423047	0.0303037	Gpc4/Dlg2/Nptxr/Adam22/Kalrn/Lgi1	6
BP	GO:1905523	positive regulation of macrophage migration	6/1335	31/22893	0.00813908	0.0423047	0.0303037	C5ar1/Thbs1/Csf1r/Trem1/Cmklr1/C3ar1	6
BP	GO:0006813	potassium ion transport	24/1335	243/22893	0.00828361	0.043015	0.0308125	Cav1/Kcnj16/Kcnh1/Kcnd3/Kcnj5/Hpn/Kcnj8/Edn3/Ank3/Atp1b2/Atp1a3/Kcnj10/Kcnj9/Kcng2/Kcnk13/Aqp1/Kcnj2/Kcnk12/Htr2a/Cpox/Slc24a3/Slc24a5/Neto1/Kcnn3	24
BP	GO:0051341	regulation of oxidoreductase activity	12/1335	94/22893	0.00841194	0.0436399	0.0312602	Gzma/Cav1/Alox5/Atp2b4/Edn3/Scarb1/Eng/Atp7a/Arg2/Cdh3/Il1b/Slc4a1	12
BP	GO:0010812	negative regulation of cell-substrate adhesion	9/1335	61/22893	0.00850351	0.0439898	0.0315108	Thbs1/Fzd4/Lrp1/Dlc1/Angpt2/Gcnt2/Bcar1/Fbln1/Nexmif	9
BP	GO:0050873	brown fat cell differentiation	9/1335	61/22893	0.00850351	0.0439898	0.0315108	Lrg1/Adrb1/Dio2/Selenbp1/Pparg/Fbn1/Metrnl/Fabp4/Slc2a4	9
BP	GO:1903409	reactive oxygen species biosynthetic process	9/1335	61/22893	0.00850351	0.0439898	0.0315108	Alox5/Mmp8/Mpo/Lcn2/Abcd2/Tlr4/Slc30a10/Arg2/Cyp1a1	9
BP	GO:0051346	negative regulation of hydrolase activity	33/1335	365/22893	0.00851979	0.0440324	0.0315413	Gzma/Tfpi/Thbs1/Sort1/Timp3/Mmp9/Hpn/Serpinb2/Vegfa/Ngp/Ifi204/Arrb1/Naip2/Anxa1/Spry2/Serpinb6a/Pi16/Serpina3b/Ltf/Ifi207/Aqp1/Hgf/Gpc3/Naip6/Amot/Angptl4/Serpine2/Serpinb10/Rag1/Cstdc4/Papln/Stfa2l1/Plxnb3	33
BP	GO:0006809	nitric oxide biosynthetic process	11/1335	83/22893	0.00865583	0.0446932	0.0320146	Cav1/Slc7a2/Ptgis/Atp2b4/Mmp8/Tlr4/Itgb2l/Nos2/Il1b/Ddah1/Epor	11
BP	GO:0046579	positive regulation of Ras protein signal transduction	10/1335	72/22893	0.00871717	0.044925	0.0321807	Adgrg1/F2rl2/F2rl3/Arrb1/Rasgrp4/Kitl/F2r/Gpr35/Dgki/Erbb2	10
BP	GO:0055008	cardiac muscle tissue morphogenesis	10/1335	72/22893	0.00871717	0.044925	0.0321807	Angpt1/Prox1/Bmp2/Tgfbr3/Eng/Wnt2/Ednra/Ccm2l/Zfpm1/Epor	10
BP	GO:0006953	acute-phase response	7/1335	41/22893	0.00887468	0.0455607	0.0326361	F8/Cd163/Hp/Lbp/Orm1/Tnfrsf11a/Il1b	7
BP	GO:0051693	actin filament capping	7/1335	41/22893	0.00887468	0.0455607	0.0326361	Cracd/Eps8/Tmod1/Add2/Sptb/Spta1/Lmod1	7
BP	GO:0086065	cell communication involved in cardiac conduction	7/1335	41/22893	0.00887468	0.0455607	0.0326361	Cav1/Kcnd3/Kcnj5/Slc8a1/Jup/Cxadr/Scn5a	7
BP	GO:1901568	fatty acid derivative metabolic process	7/1335	41/22893	0.00887468	0.0455607	0.0326361	Alox5/Alox12/Hpgd/Acsl6/Acsl1/Dgat2/Alox15	7
BP	GO:0048806	genitalia development	8/1335	51/22893	0.00889051	0.0455607	0.0326361	Bmp6/Mertk/Wt1/Axl/Tifab/Tex15/Asb1/Wnt9b	8
BP	GO:1902622	regulation of neutrophil migration	8/1335	51/22893	0.00889051	0.0455607	0.0326361	C5ar1/Lbp/C5ar2/Dysf/Cxcr2/Ednra/Il1b/C3ar1	8
BP	GO:0010952	positive regulation of peptidase activity	19/1335	180/22893	0.00902748	0.0462193	0.0331079	Alox12/Asph/P2rx1/Xdh/Dlc1/Nlrp3/Ifi204/Hip1/Arrb1/Aph1b/Pparg/St18/Nlrp1a/S100a8/S100a9/F2r/Ifi207/Cldn13/Perp	19
BP	GO:0048864	stem cell development	12/1335	95/22893	0.00913186	0.04671	0.0334593	Sema3d/Sema3a/Sema6d/Edn3/Sema5a/Kitl/Sema3f/Sema3c/Wnt7a/Sema6a/Ednra/Twist1	12
BP	GO:0031334	positive regulation of protein complex assembly	21/1335	206/22893	0.00921781	0.0470616	0.0337112	Cav1/Fnip2/Vegfa/Fermt2/Cdh5/Tlr4/Met/Cracd/Cdc42ep2/Tppp3/Alox15/Cdc42ep1/Gda/Nav3/Lgals3/Cdc42ep4/Tppp/Ccl24/Tal1/Lmod1/Fer	21
BP	GO:0099173	postsynapse organization	21/1335	206/22893	0.00921781	0.0470616	0.0337112	Shank3/Cadm1/Lrp4/Sorbs2/Ppp1r9a/Sema3f/Myh10/Ophn1/Sorbs1/Nptxr/Wnt7a/Eef2k/Nos1ap/Shisa6/Igf1r/Epha7/Ppfia2/Kalrn/Kif1a/Syngap1/Ephb1	21
BP	GO:0042445	hormone metabolic process	22/1335	219/22893	0.00922898	0.0470714	0.0337183	Star/Bmp6/Hfe/Cyp21a1/Hpn/Bmp2/Ace/Dab2/Dhrs9/Nr5a1/Scarb1/Dio2/Aldh1a1/Clcn2/Slc16a10/Pcsk6/Ugt1a7c/Igf1r/Cpe/Rdh1/Schip1/Cyp1a1	22
BP	GO:0009065	glutamine family amino acid catabolic process	5/1335	23/22893	0.00932919	0.0470714	0.0337183	Atp2b4/Nos2/Arg2/Ddah1/Gls2	5
BP	GO:0019400	alditol metabolic process	5/1335	23/22893	0.00932919	0.0470714	0.0337183	Dysf/Sord/Mogat2/Dgat2/Mogat1	5
BP	GO:0020027	hemoglobin metabolic process	5/1335	23/22893	0.00932919	0.0470714	0.0337183	Alas2/Slc6a9/Fech/Inhba/Epb42	5
BP	GO:0030539	male genitalia development	5/1335	23/22893	0.00932919	0.0470714	0.0337183	Bmp6/Wt1/Tex15/Asb1/Wnt9b	5
BP	GO:0036119	response to platelet-derived growth factor	5/1335	23/22893	0.00932919	0.0470714	0.0337183	Tlr4/Pparg/Mtss2/Atp7a/Fer	5
BP	GO:0050961	detection of temperature stimulus involved in sensory perception	5/1335	23/22893	0.00932919	0.0470714	0.0337183	Tlr4/Cxcl12/Ano1/Htr2a/Ephb1	5
BP	GO:0072677	eosinophil migration	5/1335	23/22893	0.00932919	0.0470714	0.0337183	Ccr3/Cd300a/Epx/Lgals3/Ccl24	5
BP	GO:0010960	magnesium ion homeostasis	4/1335	15/22893	0.00935913	0.0470714	0.0337183	Edn3/Ank3/Cnnm2/Xk	4
BP	GO:0016264	gap junction assembly	4/1335	15/22893	0.00935913	0.0470714	0.0337183	Cav1/Aplnr/Ace/Il1b	4
BP	GO:0031269	pseudopodium assembly	4/1335	15/22893	0.00935913	0.0470714	0.0337183	Kit/Cdc42ep2/Cdc42ep1/Cdc42ep4	4
BP	GO:0033004	negative regulation of mast cell activation	4/1335	15/22893	0.00935913	0.0470714	0.0337183	Cd300a/Hmox1/Enpp3/Fer	4
BP	GO:0034112	positive regulation of homotypic cell-cell adhesion	4/1335	15/22893	0.00935913	0.0470714	0.0337183	Mmrn1/Ctsg/Ank3/Emilin2	4
BP	GO:0070943	neutrophil mediated killing of symbiont cell	4/1335	15/22893	0.00935913	0.0470714	0.0337183	Elane/Trem3/Ctsg/Trem1	4
BP	GO:0099550	trans-synaptic signaling, modulating synaptic transmission	4/1335	15/22893	0.00935913	0.0470714	0.0337183	Gucy1b1/Gucy1a1/F2r/Ntrk2	4
BP	GO:2000095	regulation of Wnt signaling pathway, planar cell polarity pathway	4/1335	15/22893	0.00935913	0.0470714	0.0337183	Sfrp1/Dab2/Nkd1/Gpc3	4
BP	GO:0030832	regulation of actin filament length	18/1335	168/22893	0.00936608	0.0470714	0.0337183	Sema5a/Kank3/Ppp1r9a/Cracd/Cdc42ep2/Fhod3/Eps8/Tmod1/Alox15/Cdc42ep1/Add2/Cdc42ep4/Shroom2/Ccl24/Sptb/Spta1/Lmod1/Fer	18
BP	GO:0048661	positive regulation of smooth muscle cell proliferation	13/1335	107/22893	0.00939151	0.0471559	0.0337788	Elane/Alox12/Thbs1/Mmp9/Hpgd/Vegfa/Flt1/Itga2/Tlr4/Hmox1/Pdgfd/Igf1r/C3ar1	13
BP	GO:0042698	ovulation cycle	9/1335	62/22893	0.00944639	0.0473632	0.0339272	Fzd4/Axl/Nr5a1/Arrb1/Anxa1/Igf1r/Inhba/Erbb2/Schip1	9
BP	GO:0032272	negative regulation of protein polymerization	11/1335	84/22893	0.00945012	0.0473632	0.0339272	Cdh5/Kank3/Cracd/Fhod3/Eps8/Tmod1/Inpp5j/Add2/Sptb/Spta1/Lmod1	11
BP	GO:1901653	cellular response to peptide	29/1335	313/22893	0.0095199	0.047607	0.0341019	Cav1/Fpr2/Gja1/Lrp1/Soga1/Pid1/Vcam1/Cav2/Pklr/Atp1a3/Tlr4/Agtr1a/Lpin3/C1qtnf12/Rab31/Bcar1/Pparg/Crhr1/Plcb1/Adcy6/Sorbs1/Ano1/Slc30a10/Igf1r/Ednra/Il1b/Fer/Erfe/Slc2a4	29
BP	GO:0022011	myelination in peripheral nervous system	6/1335	32/22893	0.00953359	0.047607	0.0341019	Adam22/Sh3tc2/Prx/Ntrk2/Pard3/Ilk	6
BP	GO:0032292	peripheral nervous system axon ensheathment	6/1335	32/22893	0.00953359	0.047607	0.0341019	Adam22/Sh3tc2/Prx/Ntrk2/Pard3/Ilk	6
BP	GO:0098703	calcium ion import across plasma membrane	6/1335	32/22893	0.00953359	0.047607	0.0341019	P2rx1/Adrb1/Agtr1a/Trpm2/Slc8a1/Trpv3	6
BP	GO:0060041	retina development in camera-type eye	19/1335	181/22893	0.00955222	0.0476565	0.0341373	Sdk2/Mertk/Prox1/Fzd4/Vstm4/Col4a1/Hipk2/Ptprm/Prom1/Myh10/Lrp5/Sdk1/Cep290/Cln8/Clcn2/Lama1/Tspan12/Ntrk2/Ache	19
BP	GO:0032732	positive regulation of interleukin-1 production	10/1335	73/22893	0.00958752	0.047789	0.0342323	Lilra5/Nlrp3/Ifi204/Tlr8/Tlr4/Tyrobp/Nlrp1a/Ifi207/Hspb1/Ccl3	10
BP	GO:0070482	response to oxygen levels	28/1335	300/22893	0.00975192	0.0485642	0.0347875	Cav1/Abat/Gucy1b1/Ptgis/Gucy1a1/Kdr/Bmp2/Vegfa/Flt1/Gata6/Gucy1a2/Hmox1/Tek/Vasn/Pparg/Eng/Crhr1/Alas2/Slc8a1/Aqp1/Nos2/Fosl2/Ednra/Ak4/Oxtr/Ddah1/Slc2a4/Twist1	28
BP	GO:0045089	positive regulation of innate immune response	16/1335	144/22893	0.00991886	0.0493506	0.0353509	Cadm1/Trem3/Clec4n/Ifi204/Lbp/Tlr8/Tlr4/Klrb1c/Tyrobp/Nectin2/Klre1/Ifi207/Sh2d1b1/Klrc2/Klri2/Klrc3	16
BP	GO:0006694	steroid biosynthetic process	18/1335	169/22893	0.00992919	0.0493571	0.0353555	Star/Bmp6/Cyp21a1/Prox1/Fgfr4/Bmp2/Dab2/Scarb1/Clcn2/Abcg4/Snai1/Igf1r/Sec14l2/Dhh/Adora2b/Ces1d/Dhrs11/Cyp1a1	18
BP	GO:0007617	mating behavior	8/1335	52/22893	0.00998365	0.0494928	0.0354527	Abat/P2ry1/P2rx1/Slc6a4/Serpine2/Ednra/P2ry2/Oxtr	8
BP	GO:0061005	cell differentiation involved in kidney development	8/1335	52/22893	0.00998365	0.0494928	0.0354527	Tcf21/Mmp9/Wt1/Prom1/Fat4/Ednra/Tshz3/Wnt9b	8
BP	GO:0090279	regulation of calcium ion import	8/1335	52/22893	0.00998365	0.0494928	0.0354527	P2rx1/Adrb1/Ace/Agtr1a/Cxcl12/Dysf/Lgals3/Trpv3	8
BP	GO:0030900	forebrain development	35/1335	397/22893	0.0100033	0.0495455	0.0354905	Shank3/Sema3a/Itgam/Adgrg1/Prox1/Axl/Bmp2/Dlc1/Btbd3/Plxna4/Csf1r/Atp1b2/Sema5a/Id4/Cxcl12/Gata2/Myh10/Plcb1/Ophn1/Tyrobp/Atp7a/Fat4/Dock7/Slit1/Wnt7a/Aqp1/Ncam1/Prkg1/Kif14/Inhba/Fut1/Kif1a/Wnt2b/Ntrk2/Stil	35
BP	GO:0051403	stress-activated MAPK cascade	24/1335	247/22893	0.0100321	0.0496431	0.0355604	Gdf6/Fgd4/Sfrp1/Sash1/Xdh/Mmp8/Bmp2/Dab2/Vegfa/Flt4/Tlr4/Naip2/Met/Hipk2/Plcb1/Wnt7a/Hgf/Naip6/Igf1r/Mapk13/Igfbp6/Il1b/Ephb1/Sphk1	24
CC	GO:0062023	collagen-containing extracellular matrix	76/1350	396/22859	4.06818e-20	2.0707e-17	1.61871e-17	Ntn4/Npnt/F13a1/Hmcn1/Tnxb/Mmrn1/Elane/Lama2/Ccdc80/Vwf/Sfrp1/Thbs1/Frem1/Angpt1/Fcnb/Sparcl1/Pcolce2/Pf4/Mmrn2/Timp3/Mmp9/Fgl2/Tinagl1/Sema6d/Ogn/Col8a2/Vegfa/Col4a2/Entpd1/Megf9/Nid2/Fcna/Gpc4/Col14a1/Col6a3/Col4a1/Fras1/Hspg2/Angpt2/Adamts5/Anxa1/Col4a5/Kazald1/Serpinb6a/Sema3c/Frem2/Vcan/Plxdc2/P3h2/Egflam/Cela1/Nid1/Col5a1/Fbn1/Pxdn/Vwa1/Emilin1/Gpc3/Lama1/Fbln1/Wnt2/Adamts4/Pcsk6/Prg2/Lgals…	76
CC	GO:0043235	receptor complex	72/1350	423/22859	3.5141e-16	8.94338e-14	6.99121e-14	Csf3r/Ptprb/Gp5/Gabrq/Itgam/Mertk/Hfe/Itga8/Npr1/Kit/Axl/Lrp1/Kdr/Itga9/Itgb5/Gp1bb/Fgfr4/Bmp2/Kctd12b/Flt1/Gp1ba/Cd14/Itga5/Plxna4/Flt4/Csf1r/Ramp2/Plxnb1/Itgad/Itga2/Plxna1/Tlr4/Gabra3/Met/Gprc5c/Olr1/Tgfbr3/Gpr160/Itga1/Gp9/Itgb2l/Tie1/Tek/Lrp5/Pparg/Eng/Eps8/Itga2b/Epha2/Tfr2/Klrc2/Tril/Emilin1/Pex5l/Prlr/Htr2a/Shisa6/Igf1r/Trpv3/Epha7/Plxdc1/Epha3/Grin2c/Gpr84/Erbb2/Ntrk2/Chrna6/Klrc3/Crlf1/…	72
CC	GO:0098857	membrane microdomain	62/1350	395/22859	1.67621e-12	2.84398e-10	2.22319e-10	Cavin2/Cav1/Tfpi/Ltb4r1/Itgam/Gja1/Gp6/Angpt1/Vcl/Kcnd3/Cd177/Lrp4/P2rx1/Ptgis/Slc6a4/Kdr/Plpp1/Dlc1/Plvap/Cd14/Cav2/Fcgr1/Scarb1/Tlr4/Plpp3/Hmox1/Itga1/Casp3/Ms4a2/Stx2/Itgb2l/Tek/Dysf/Prkar2b/Nfam1/Cbl/Atp7a/Adcy6/Sorbs1/Ms4a4a/F2r/Prtn3/Mal/Fcer1a/Ctnnd1/Aqp1/Ano1/Gnai1/Nos1ap/Cxadr/Scn5a/Stom/Igf1r/Add2/Myo1d/Ednra/Erbb2/Cpe/Abcg2/Bves/Ephb1/Slc2a4	62
CC	GO:0045178	basal part of cell	52/1350	301/22859	2.62126e-12	3.33555e-10	2.60746e-10	Cav1/C5ar1/Kcnj16/Hfe/Cadm1/Slc40a1/Tjp1/P2ry1/Hpgd/Lrp1/Itga9/Atp2b4/Ace/Entpd1/Atp7b/Abcc3/Ank3/Arrb1/Itga2/Plpp3/Met/Agtr1a/Kcnj10/Slco4c1/Dlg2/Itga1/C5ar2/Stx2/Tek/Slc7a8/Slc39a8/Cnnm2/Slc8a1/Atp7a/Slc16a12/Slc6a9/Homer3/Slc16a10/Aqp1/Cldn1/Cxadr/Epb41/Aqp9/Myo1d/Slc16a1/Slc16a3/Erbb2/Pianp/Slc43a3/P2ry2/Shroom4/Slc4a1	52
CC	GO:0045121	membrane raft	61/1350	394/22859	4.62125e-12	4.70443e-10	3.67754e-10	Cavin2/Cav1/Tfpi/Ltb4r1/Itgam/Gja1/Gp6/Angpt1/Vcl/Kcnd3/Cd177/Lrp4/P2rx1/Ptgis/Slc6a4/Kdr/Plpp1/Dlc1/Plvap/Cd14/Cav2/Fcgr1/Scarb1/Tlr4/Plpp3/Hmox1/Itga1/Casp3/Ms4a2/Stx2/Itgb2l/Tek/Prkar2b/Nfam1/Cbl/Atp7a/Adcy6/Sorbs1/Ms4a4a/F2r/Prtn3/Mal/Fcer1a/Ctnnd1/Aqp1/Ano1/Gnai1/Nos1ap/Cxadr/Scn5a/Stom/Igf1r/Add2/Myo1d/Ednra/Erbb2/Cpe/Abcg2/Bves/Ephb1/Slc2a4	61
CC	GO:0042571	immunoglobulin complex, circulating	23/1350	71/22859	7.81779e-12	6.63209e-10	5.18443e-10	Ighv10-1/Ighv1-74/Ighv3-5/Ighv1-55/Ighv1-76/Ighv10-3/Ighg2c/Ighv1-5/Ighv2-2/Ighv9-1/Ighv14-2/Ighv9-3/Ighv5-9/Ighv1-77/Ighv1-12/Ighv9-4/Ighv1-49/Trdv4/Ighv1-53/Ighv1-56/Ighv7-3/Ighv7-1/Ighv1-78	23
CC	GO:0009925	basal plasma membrane	48/1350	277/22859	1.62406e-11	1.18092e-09	9.23151e-10	Cav1/C5ar1/Kcnj16/Cadm1/Slc40a1/Tjp1/P2ry1/Hpgd/Lrp1/Itga9/Atp2b4/Ace/Entpd1/Atp7b/Abcc3/Ank3/Arrb1/Plpp3/Met/Agtr1a/Kcnj10/Slco4c1/Dlg2/C5ar2/Stx2/Tek/Slc7a8/Slc39a8/Cnnm2/Slc8a1/Atp7a/Slc16a12/Slc6a9/Slc16a10/Aqp1/Cldn1/Cxadr/Epb41/Aqp9/Myo1d/Slc16a1/Slc16a3/Erbb2/Pianp/Slc43a3/P2ry2/Shroom4/Slc4a1	48
CC	GO:0019814	immunoglobulin complex	24/1350	82/22859	3.14386e-11	2.00028e-09	1.56365e-09	Ighv10-1/Ighv1-74/Ighv3-5/Ighv1-55/Ighv1-76/Ighv10-3/Ighg2c/Ighv1-5/Ighv2-2/Ighv9-1/Ighv14-2/Ighv9-3/Ighv5-9/Ighv1-77/Ighv1-12/Ighv9-4/Ighv1-49/Trdv4/Ighv1-53/Ighv1-56/Ighv7-3/Ighv7-1/Ighv1-78/Iglv2	24
CC	GO:0005604	basement membrane	29/1350	119/22859	4.2115e-11	2.38184e-09	1.86193e-09	Ntn4/Npnt/Hmcn1/Lama2/Ccdc80/Frem1/Mmrn2/Timp3/Col8a2/Vegfa/Col4a2/Entpd1/Megf9/Nid2/Col4a1/Fras1/Hspg2/Col4a5/Frem2/P3h2/Egflam/Nid1/Col5a1/Fbn1/Vwa1/Lama1/Fbln1/Papln/Ache	29
CC	GO:0016323	basolateral plasma membrane	43/1350	247/22859	1.58066e-10	8.04556e-09	6.28936e-09	Cav1/C5ar1/Kcnj16/Cadm1/Slc40a1/Tjp1/P2ry1/Hpgd/Lrp1/Atp2b4/Entpd1/Atp7b/Abcc3/Ank3/Arrb1/Plpp3/Agtr1a/Kcnj10/Slco4c1/Dlg2/Stx2/Tek/Slc7a8/Slc39a8/Cnnm2/Slc8a1/Atp7a/Slc16a12/Slc6a9/Slc16a10/Aqp1/Cldn1/Cxadr/Epb41/Aqp9/Myo1d/Slc16a1/Slc16a3/Erbb2/Pianp/Slc43a3/P2ry2/Slc4a1	43
CC	GO:0044853	plasma membrane raft	29/1350	136/22859	1.26336e-09	5.8459e-08	4.56985e-08	Cavin2/Cav1/Tfpi/Itgam/Kcnd3/Cd177/Lrp4/Ptgis/Plpp1/Dlc1/Plvap/Cav2/Scarb1/Hmox1/Itgb2l/Cbl/Sorbs1/Ms4a4a/F2r/Prtn3/Mal/Ctnnd1/Aqp1/Nos1ap/Scn5a/Igf1r/Add2/Myo1d/Bves	29
CC	GO:0097060	synaptic membrane	55/1350	390/22859	1.80569e-09	7.65914e-08	5.98729e-08	Shank3/Gabrq/Kcnh1/Itga8/Cadm1/Kcnd3/Lrp4/P2ry1/Pcdh17/P2rx1/Itgb5/Entpd1/Adcy1/Hip1/Ank3/Arrb1/Fxyd6/Gabra3/Met/Dlg2/Akap1/Stx2/Kcnj9/Itsn1/Rims3/Septin3/Cdh8/Adgrl2/Slc8a1/F2r/Nbea/Epb41l1/Dgki/Apba1/Nrg2/Adam22/Shisa6/Bsn/Epha7/Cadps2/Clstn3/Srpx2/Grin2c/Erbb2/Cpe/Hspb1/Clstn2/Ntrk2/Chrna6/Ank1/Nsg1/Mpp2/Neto1/Ache/Erc2	55
CC	GO:0042383	sarcolemma	31/1350	165/22859	8.73706e-09	3.42089e-07	2.67418e-07	Cav1/Synm/Lama2/Alox5/Alox12/Vcl/Kcnj5/Atp2b4/Kcnj8/Vcam1/Col6a3/Cav2/Ank3/Atp1a3/Anxa1/Dysf/Obscn/Slc8a1/Adcy6/Aqp1/Kcnj2/Nos1ap/Scn5a/Igf1r/Popdc3/Ednra/Ank1/Bves/Cd59b/Pgm5/Slc2a4	31
CC	GO:0005912	adherens junction	28/1350	142/22859	1.5131e-08	5.50121e-07	4.3004e-07	Hmcn1/Frmd4b/Vcl/Tjp1/Jcad/Vegfa/Shroom3/Fermt2/Cdh5/Frmd4a/Ptprm/Cyth3/Cdh8/Sorbs1/Nectin2/Jup/Ctnnd1/Cdh6/Cxadr/Rnd1/Cdc42ep4/Shroom2/Pard3/Shroom4/Ssx2ip/Cdh3/Oxtr/Pgm5	28
CC	GO:0098978	glutamatergic synapse	45/1350	323/22859	7.679e-08	2.60574e-06	2.03696e-06	Shank3/Sparcl1/Cadm1/Fzd4/Pcdh17/Gucy1a1/Itgb5/Adcy1/Gpc4/Adgrl3/Fxyd6/Dlg2/Sema3f/Myh10/Prkar2b/Ctbp2/Eps8/Plcb1/Cdh8/Ophn1/Adgrl2/Nptxr/Wnt7a/Homer3/Dgki/Apba1/Adam22/Nos1ap/Shisa6/Bsn/Epha7/Cadps2/Clstn3/Ppfia2/Grin2c/Syngap1/Clstn2/Filip1/Nsg1/Mpp2/Adora2b/Neto1/Lgi1/Ephb1/Erc2	45
CC	GO:0005938	cell cortex	43/1350	306/22859	1.16222e-07	3.69732e-06	2.89026e-06	Cav1/Hmcn1/Hfe/Asph/Pls1/Septin5/Septin8/Shroom3/Scnn1a/Dlc1/Rhobtb1/Tnfaip2/Cd302/Ppp1r9a/Crip2/Myh10/Ctbp2/Eps8/Mtss2/Cldn5/Rims3/Septin3/Spire2/Tmod1/Spire1/Stxbp6/Nos2/Gnai1/Anln/Epb41/Bsn/Rnd1/Shroom2/Sptb/Pla2g4c/Epb42/Pard3/Shroom4/Ank1/Slc4a1/Spta1/Erc2/Fam110c	43
CC	GO:0005925	focal adhesion	29/1350	169/22859	2.03054e-07	6.07968e-06	4.7526e-06	Cav1/Flrt2/Vcl/Parvb/Slc6a4/Itgb5/Dlc1/Itga5/Cav2/Fermt2/Itga2/Tns3/Tns1/Itga1/Itgb2l/Bcar1/Abcb4/Il1rl1/Cbl/Itga2b/Sorbs1/Epha2/Thsd1/Palld/Klf11/Shroom4/Lims2/Pgm5/Ilk	29
CC	GO:0030055	cell-substrate junction	30/1350	181/22859	2.75561e-07	7.79225e-06	6.09135e-06	Cav1/Hmcn1/Flrt2/Vcl/Parvb/Slc6a4/Itgb5/Dlc1/Itga5/Cav2/Fermt2/Itga2/Tns3/Tns1/Itga1/Itgb2l/Bcar1/Abcb4/Il1rl1/Cbl/Itga2b/Sorbs1/Epha2/Thsd1/Palld/Klf11/Shroom4/Lims2/Pgm5/Ilk	30
CC	GO:0005901	caveola	20/1350	96/22859	6.7191e-07	1.80001e-05	1.4071e-05	Cavin2/Cav1/Tfpi/Kcnd3/Ptgis/Plpp1/Dlc1/Plvap/Cav2/Scarb1/Hmox1/Cbl/Sorbs1/F2r/Ctnnd1/Aqp1/Nos1ap/Scn5a/Igf1r/Bves	20
CC	GO:0045211	postsynaptic membrane	38/1350	272/22859	7.21494e-07	1.8362e-05	1.43539e-05	Shank3/Gabrq/Kcnh1/Cadm1/Kcnd3/P2ry1/Pcdh17/P2rx1/Adcy1/Hip1/Ank3/Arrb1/Fxyd6/Gabra3/Met/Dlg2/Akap1/Adgrl2/Slc8a1/F2r/Nbea/Nrg2/Adam22/Shisa6/Epha7/Cadps2/Clstn3/Grin2c/Erbb2/Hspb1/Clstn2/Ntrk2/Chrna6/Ank1/Nsg1/Mpp2/Neto1/Ache	38
CC	GO:0016328	lateral plasma membrane	16/1350	67/22859	1.28347e-06	3.11089e-05	2.43184e-05	Gja1/Ank3/Atp1b2/Anxa1/Cldn15/Cldn5/Jup/Iqgap3/Slc6a9/Cldn1/Scn5a/Slc16a1/Slc16a3/Nsg1/Bves/Cldn13	16
CC	GO:0008305	integrin complex	11/1350	33/22859	1.69311e-06	3.91723e-05	3.06217e-05	Itgam/Itga8/Itga9/Itgb5/Itga5/Itgad/Itga2/Itga1/Itgb2l/Itga2b/Emilin1	11
CC	GO:0098636	protein complex involved in cell adhesion	13/1350	47/22859	2.13778e-06	4.73101e-05	3.69832e-05	Mmrn1/Itgam/Itga8/Itga9/Itgb5/Itga5/Itgad/Itga2/Itga1/Itgb2l/Itga2b/Jam2/Emilin1	13
CC	GO:0031252	cell leading edge	49/1350	411/22859	2.35878e-06	4.86109e-05	3.8e-05	Gdpd2/Cadm4/Fgd4/Kcnh1/Itga8/Frmd4b/Parvb/Jcad/Itgb5/Arap3/Dlc1/Psd3/Itga5/Myo10/Gabra3/Ptprm/Kitl/Plce1/Cyth3/Raph1/Ppp1r9a/Stx2/Cdc42bpa/Bcar1/Myh10/Dysf/Itsn1/Eps8/Mtss2/Atp7a/Epha2/Ston1/Ctnnd1/Inpp5j/Amot/Aak1/Shisa6/Bmx/Unc5a/Palld/Myo1d/Sntg1/Cit/Ssx2ip/Ank1/Mpp2/Fer/Ilk/Wasf1	49
CC	GO:0070160	tight junction	25/1350	150/22859	2.38757e-06	4.86109e-05	3.8e-05	Gja1/Frmd4b/Tjp1/Atp7b/Ank3/Cdh5/Frmd4a/Cyth3/Cldn15/Cldn5/Cgnl1/Epha2/Jam2/Ctnnd1/Cldn1/Mxra8/Amot/Mpdz/Cxadr/Plxdc1/Shroom2/Pard3/Micall2/Bves/Cldn13	25
CC	GO:0045177	apical part of cell	55/1350	484/22859	2.58174e-06	5.05426e-05	3.95101e-05	Cav1/C5ar1/Gja1/Rab27b/Hfe/Itga8/Adgrf5/Tjp1/Muc13/P2ry1/Lrp1/F2rl2/Plpp1/Dab2/Shroom3/Vcam1/Scnn1a/Atp7b/Atp1b2/Anxa1/Kcnj10/Prom1/Mgam/C5ar2/Tek/Slc7a8/Abcb4/Crhr1/Slc39a8/Atp7a/Pfkm/Fat4/Slc6a9/Mal/Sytl4/Aqp1/Ano1/Cldn1/Mpdz/Shroom2/Slc16a1/Slc16a3/Abcc2/Gp2/Erbb2/Reep6/P2ry2/Abcg2/Slc22a4/Specc1/Pard3/Shroom4/Atp8b1/Atp6v0a4/Oxtr	55
CC	GO:0030863	cortical cytoskeleton	22/1350	123/22859	2.87373e-06	5.41751e-05	4.23497e-05	Hfe/Pls1/Shroom3/Scnn1a/Dlc1/Ppp1r9a/Mtss2/Cldn5/Rims3/Tmod1/Nos2/Anln/Epb41/Bsn/Shroom2/Sptb/Epb42/Shroom4/Ank1/Slc4a1/Spta1/Erc2	22
CC	GO:0043296	apical junction complex	26/1350	162/22859	3.12458e-06	5.68005e-05	4.4402e-05	Frmd4b/Tjp1/Shroom3/Atp7b/Ank3/Cdh5/Frmd4a/Cyth3/Cldn15/Cldn5/Cgnl1/Nectin2/Jam2/Ctnnd1/Cldn1/Mxra8/Amot/Mpdz/Cxadr/Plxdc1/Shroom2/Pard3/Shroom4/Micall2/Bves/Cldn13	26
CC	GO:0005581	collagen trimer	17/1350	81/22859	4.08938e-06	7.17756e-05	5.61083e-05	Ccbe1/Fcnb/Col8a2/Col4a2/Fcna/Col14a1/Col6a3/Col4a1/Col4a5/C1qc/C1qtnf1/C1qb/Col5a1/Emilin1/Msr1/Emilin2/Col6a5	17
CC	GO:0005923	bicellular tight junction	23/1350	137/22859	5.26078e-06	8.92579e-05	6.97746e-05	Frmd4b/Tjp1/Atp7b/Ank3/Cdh5/Frmd4a/Cyth3/Cldn15/Cldn5/Cgnl1/Jam2/Ctnnd1/Cldn1/Mxra8/Amot/Mpdz/Cxadr/Plxdc1/Shroom2/Pard3/Micall2/Bves/Cldn13	23
CC	GO:0016324	apical plasma membrane	44/1350	369/22859	7.56895e-06	0.000124277	9.71499e-05	Cav1/Gja1/Rab27b/Tjp1/Muc13/P2ry1/F2rl2/Plpp1/Dab2/Shroom3/Vcam1/Scnn1a/Atp1b2/Anxa1/Kcnj10/Prom1/Mgam/Tek/Slc7a8/Abcb4/Slc39a8/Atp7a/Pfkm/Slc6a9/Mal/Sytl4/Aqp1/Ano1/Cldn1/Mpdz/Shroom2/Slc16a1/Slc16a3/Abcc2/Gp2/Erbb2/P2ry2/Abcg2/Slc22a4/Pard3/Shroom4/Atp8b1/Atp6v0a4/Oxtr	44
CC	GO:0031091	platelet alpha granule	8/1350	20/22859	9.63007e-06	0.000153178	0.000119742	Ppbp/Mmrn1/F5/Thbs1/Pf4/Treml1/Selp/Serpine2	8
CC	GO:0014069	postsynaptic density	39/1350	330/22859	2.98726e-05	0.000459027	0.00035883	Shank3/Itga8/Cadm1/Kcnd3/Lrp4/P2ry1/Sorbs2/Entpd1/Adcy1/Arrb1/Camk2n1/Met/Dlg2/Ppp1r9a/Eps8/Slc8a1/Homer3/Epb41l1/Dgki/Nrg2/Adam22/Eef2k/Shisa6/Add2/Bsn/Clstn3/Kalrn/Grin2c/Syngap1/Hspb1/Clstn2/Sh2d5/Ntrk2/Mpp2/Neto1/Samd14/Erc2/Neurl1a/Syn1	39
CC	GO:0030141	secretory granule	47/1350	427/22859	3.06619e-05	0.000459027	0.00035883	Ppbp/Cav1/Mmrn1/Elane/Bace2/Vwf/F5/Thbs1/Rab27b/Pf4/Cd177/Kit/Lrp1/Ctsg/Dmxl2/Prss57/Treml1/Mpo/Vegfa/Selp/Scnn1a/Cav2/Slc11a1/Olfm4/Itga1/Itgb2l/Rab4a/Vps13c/Ltf/Ica1/Atp7a/Prtn3/Slc6a9/Sytl4/Aqp1/Knl1/Cxadr/Cma1/Serpine2/Zg16/Gp2/Kif1a/Camp/Cpe/Il1b/Fstl3/Slc2a4	47
CC	GO:0098984	neuron to neuron synapse	41/1350	361/22859	4.75553e-05	0.00069159	0.000540629	Shank3/Itga8/Cadm1/Kcnd3/Lrp4/P2ry1/Sorbs2/Entpd1/Adcy1/Arrb1/Camk2n1/Atp1b2/Atp1a3/Met/Dlg2/Ppp1r9a/Eps8/Slc8a1/Homer3/Epb41l1/Dgki/Nrg2/Adam22/Eef2k/Shisa6/Add2/Bsn/Clstn3/Kalrn/Grin2c/Syngap1/Hspb1/Clstn2/Sh2d5/Ntrk2/Mpp2/Neto1/Samd14/Erc2/Neurl1a/Syn1	41
CC	GO:0019897	extrinsic component of plasma membrane	25/1350	178/22859	4.98982e-05	0.000705504	0.000551506	Shank3/Fcnb/Fcna/Cav2/Hip1/Fermt2/Cdh5/Anxa1/Olr1/Cyth3/Cdh4/Cdh8/Jup/Alox15/Ctnnd1/Cdh6/Gnai1/Gnaz/Wnt2/Serpine2/Gramd2/Styk1/Cdh3/Tgm3/Fer	25
CC	GO:0099572	postsynaptic specialization	40/1350	351/22859	5.42334e-05	0.000727963	0.000569062	Shank3/Itga8/Cadm1/Kcnd3/Lrp4/P2ry1/Sorbs2/Entpd1/Adcy1/Arrb1/Camk2n1/Gabra3/Met/Dlg2/Ppp1r9a/Eps8/Slc8a1/Homer3/Epb41l1/Dgki/Nrg2/Adam22/Eef2k/Shisa6/Add2/Bsn/Clstn3/Kalrn/Grin2c/Syngap1/Hspb1/Clstn2/Sh2d5/Ntrk2/Mpp2/Neto1/Samd14/Erc2/Neurl1a/Syn1	40
CC	GO:0032279	asymmetric synapse	39/1350	339/22859	5.43469e-05	0.000727963	0.000569062	Shank3/Itga8/Cadm1/Kcnd3/Lrp4/P2ry1/Sorbs2/Entpd1/Adcy1/Arrb1/Camk2n1/Met/Dlg2/Ppp1r9a/Eps8/Slc8a1/Homer3/Epb41l1/Dgki/Nrg2/Adam22/Eef2k/Shisa6/Add2/Bsn/Clstn3/Kalrn/Grin2c/Syngap1/Hspb1/Clstn2/Sh2d5/Ntrk2/Mpp2/Neto1/Samd14/Erc2/Neurl1a/Syn1	39
CC	GO:0044291	cell-cell contact zone	16/1350	90/22859	6.79433e-05	0.000886747	0.000693187	Cadm4/Gja1/Vcl/Tjp1/Ank3/Pcdh9/Obscn/Slc8a1/Nectin2/Jup/Jam2/Kcnj2/Cxadr/Scn5a/Slc4a1/Pgm5	16
CC	GO:0098802	plasma membrane receptor complex	25/1350	189/22859	0.000133517	0.00169901	0.00132815	Gp5/Itgam/Hfe/Itga8/Itga9/Itgb5/Gp1bb/Bmp2/Gp1ba/Itga5/Ramp2/Itgad/Itga2/Itga1/Gp9/Itgb2l/Eps8/Itga2b/Tfr2/Emilin1/Shisa6/Igf1r/Grin2c/Erbb2/Chrna6	25
CC	GO:0042641	actomyosin	16/1350	97/22859	0.00017013	0.0021121	0.00165107	Vcl/Septin5/Dlc1/Fermt2/Cdc42bpb/Gas2l1/Cdc42bpa/Myh10/Tek/Sorbs1/Amot/Palld/Shroom4/Micall2/Pgm5/Ilk	16
CC	GO:0030027	lamellipodium	23/1350	175/22859	0.000267421	0.00324088	0.00253346	Gdpd2/Fgd4/Parvb/Arap3/Myo10/Ptprm/Kitl/Plce1/Ppp1r9a/Stx2/Cdc42bpa/Bcar1/Myh10/Dysf/Itsn1/Mtss2/Epha2/Ctnnd1/Amot/Palld/Fer/Ilk/Wasf1	23
CC	GO:0019898	extrinsic component of membrane	35/1350	318/22859	0.000301383	0.00356753	0.00278881	Shank3/Wdfy3/Fcnb/Fcna/Mgll/Cav2/Hip1/Fermt2/Cdh5/Anxa1/Olr1/Cyth3/Vps13c/Cdh4/Wipi1/Cdh8/Jup/Alox15/Mal/Ctnnd1/Sytl4/Inpp5j/Cdh6/Gnai1/Gnaz/Wnt2/Bsn/Serpine2/Kalrn/Gramd2/Styk1/Kif1a/Cdh3/Tgm3/Fer	35
CC	GO:0098858	actin-based cell projection	27/1350	228/22859	0.000457997	0.00529819	0.00414169	Clic5/Fgd4/Angpt1/Pls1/Vcam1/Scarb1/Myo10/Kcnj10/Cd302/Prom1/Kitl/Kif13b/Ppp1r9a/Tek/Slc7a8/Eps8/Dock4/Atp7a/Adcy6/Cxadr/Myo1d/Erbb2/Pkhd1l1/Atp8b1/Oxtr/Ephb1/Kcnn3	27
CC	GO:0014704	intercalated disc	12/1350	67/22859	0.000499544	0.0056504	0.00441702	Gja1/Vcl/Tjp1/Ank3/Obscn/Slc8a1/Jup/Kcnj2/Cxadr/Scn5a/Slc4a1/Pgm5	12
CC	GO:0032432	actin filament bundle	15/1350	97/22859	0.000548985	0.00607463	0.00474865	Vcl/Pls1/Septin5/Dlc1/Fermt2/Gas2l1/Myh10/Tek/Sorbs1/Amot/Palld/Shroom4/Micall2/Pgm5/Ilk	15
CC	GO:0001725	stress fiber	14/1350	88/22859	0.000620275	0.00644326	0.00503682	Vcl/Septin5/Dlc1/Fermt2/Gas2l1/Myh10/Tek/Sorbs1/Amot/Palld/Shroom4/Micall2/Pgm5/Ilk	14
CC	GO:0097517	contractile actin filament bundle	14/1350	88/22859	0.000620275	0.00644326	0.00503682	Vcl/Septin5/Dlc1/Fermt2/Gas2l1/Myh10/Tek/Sorbs1/Amot/Palld/Shroom4/Micall2/Pgm5/Ilk	14
CC	GO:0098936	intrinsic component of postsynaptic membrane	14/1350	88/22859	0.000620275	0.00644326	0.00503682	Cadm1/Kcnd3/Pcdh17/Adcy1/Fxyd6/Gabra3/Adgrl2/Adam22/Shisa6/Clstn3/Clstn2/Chrna6/Mpp2/Neto1	14
CC	GO:0098839	postsynaptic density membrane	11/1350	60/22859	0.000690336	0.00695386	0.00543596	Adcy1/Dlg2/Nrg2/Adam22/Shisa6/Clstn3/Grin2c/Hspb1/Clstn2/Mpp2/Neto1	11
CC	GO:0030667	secretory granule membrane	14/1350	89/22859	0.000696752	0.00695386	0.00543596	Cav1/Rab27b/Cd177/Selp/Cav2/Slc11a1/Vps13c/Ica1/Sytl4/Aqp1/Zg16/Gp2/Kif1a/Cpe	14
CC	GO:0005905	clathrin-coated pit	12/1350	70/22859	0.000752853	0.00736927	0.0057607	Ackr3/Sort1/Lrp1/Dab2/Arrb1/Cemip/Itsn1/Ston1/Aak1/Sgip1/Sphk1/Slc2a4	12
CC	GO:0031594	neuromuscular junction	14/1350	91/22859	0.000873813	0.0083919	0.0065601	Lama2/Lrp4/Ank3/Dlg2/Col4a5/Akap1/Ppp1r9a/Myh10/F2r/Cxadr/Syngr1/Serpine2/Ache/Kcnn3	14
CC	GO:0060076	excitatory synapse	11/1350	63/22859	0.00105505	0.00994478	0.00777402	Shank3/Kcnh1/Met/Kcnj9/Dgki/Shisa6/Bsn/Cadps2/Srpx2/Ntrk2/Neto1	11
CC	GO:0099055	integral component of postsynaptic membrane	13/1350	84/22859	0.00124608	0.011326	0.00885375	Cadm1/Kcnd3/Pcdh17/Adcy1/Fxyd6/Gabra3/Adgrl2/Adam22/Shisa6/Clstn3/Clstn2/Chrna6/Neto1	13
CC	GO:0099634	postsynaptic specialization membrane	13/1350	84/22859	0.00124608	0.011326	0.00885375	Kcnd3/Adcy1/Gabra3/Dlg2/Nrg2/Adam22/Shisa6/Clstn3/Grin2c/Hspb1/Clstn2/Mpp2/Neto1	13
CC	GO:0009898	cytoplasmic side of plasma membrane	21/1350	177/22859	0.00182313	0.015535	0.012144	Shank3/Kit/Cav2/Hip1/Fermt2/Cyth3/Myh10/Mtss2/Jup/Alox15/Gnai1/Gnaz/Gramd2/Styk1/Shroom4/Ank1/Tgm3/Slc4a1/Spta1/Pgm5/Fer	21
CC	GO:0016342	catenin complex	7/1350	31/22859	0.00185326	0.015535	0.012144	Cdh5/Cdh4/Cdh8/Jup/Ctnnd1/Cdh6/Cdh3	7
CC	GO:0031045	dense core granule	7/1350	31/22859	0.00185326	0.015535	0.012144	Bace2/Dmxl2/Vps13c/Slc6a9/Aqp1/Kif1a/Cpe	7
CC	GO:0031838	haptoglobin-hemoglobin complex	4/1350	10/22859	0.00190728	0.015535	0.012144	Hp/Hbb-b1/Hbq1a/Hba-a1	4
CC	GO:0046581	intercellular canaliculus	4/1350	10/22859	0.00190728	0.015535	0.012144	Tjp1/Abcb4/Mmp13/Abcc2	4
CC	GO:0099569	presynaptic cytoskeleton	4/1350	10/22859	0.00190728	0.015535	0.012144	Rims3/Septin3/Bsn/Erc2	4
CC	GO:0030864	cortical actin cytoskeleton	13/1350	88/22859	0.0019228	0.015535	0.012144	Hfe/Pls1/Shroom3/Scnn1a/Dlc1/Ppp1r9a/Mtss2/Cldn5/Anln/Shroom2/Sptb/Shroom4/Spta1	13
CC	GO:0099240	intrinsic component of synaptic membrane	16/1350	122/22859	0.00221795	0.0171875	0.0134358	Cadm1/Kcnd3/Pcdh17/Itgb5/Adcy1/Fxyd6/Gabra3/Kcnj9/Adgrl2/Adam22/Shisa6/Clstn3/Clstn2/Chrna6/Mpp2/Neto1	16
CC	GO:0016327	apicolateral plasma membrane	6/1350	24/22859	0.00224792	0.0171875	0.0134358	Tjp1/Cldn5/Jup/Ctnnd1/Mpdz/Cxadr	6
CC	GO:0090665	glycoprotein complex	6/1350	24/22859	0.00224792	0.0171875	0.0134358	Gp5/Gp1bb/Gp1ba/Gp9/Sntg1/Pgm5	6
CC	GO:0030315	T-tubule	11/1350	69/22859	0.00226241	0.0171875	0.0134358	Kcnj5/Atp2b4/Ank3/Dysf/Slc8a1/Kcnj2/Nos1ap/Scn5a/Igf1r/Ednra/Slc2a4	11
CC	GO:0005614	interstitial matrix	5/1350	17/22859	0.00242678	0.0180097	0.0140786	Ccdc80/Col14a1/Kazald1/Egflam/Vwa1	5
CC	GO:0099699	integral component of synaptic membrane	15/1350	112/22859	0.0024414	0.0180097	0.0140786	Cadm1/Kcnd3/Pcdh17/Itgb5/Adcy1/Fxyd6/Gabra3/Kcnj9/Adgrl2/Adam22/Shisa6/Clstn3/Clstn2/Chrna6/Neto1	15
CC	GO:0098793	presynapse	45/1350	494/22859	0.0026665	0.0193892	0.0151569	Kcnh1/Gucy1b1/Cadm1/Slc40a1/Septin5/Pcdh17/Dmxl2/Ston2/Entpd1/Sv2b/Hip1/Fxyd6/Itga2/Dlg2/Stx2/Mctp1/Ctbp2/Kcnj9/Itsn1/Rims3/Ica1/Septin3/Cdh8/Ophn1/Scamp5/Slc8a1/Ston1/Aqp1/Dgki/Apba1/Aak1/Bsn/Syngr1/Cadps2/Ppfia2/Epha3/Kif1a/Ntrk2/Chrna6/Blvrb/Ache/Sphk1/Ilk/Erc2/Syn1	45
CC	GO:0098562	cytoplasmic side of membrane	22/1350	195/22859	0.00272484	0.0195344	0.0152704	Shank3/Kit/Cav2/Hip1/Fermt2/Cyth3/Myh10/Mtss2/Jup/Alox15/Gnai1/Gnaz/Gramd2/Styk1/Shroom4/Ank1/Tgm3/Slc4a1/Spta1/Pgm5/Fer/Gfap	22
CC	GO:0043197	dendritic spine	22/1350	198/22859	0.00328785	0.0232433	0.0181697	Shank3/Itga8/Kcnd3/Arrb1/Atp1a3/Ppp1r9a/Myh10/Prkar2b/Itsn1/Ophn1/Slc8a1/Ctnnd1/Dgki/Apba1/Kcnj2/Eef2k/Shisa6/Ppfia2/Ntrk2/Mpp2/Asic2/Neurl1a	22
CC	GO:0030133	transport vesicle	31/1350	315/22859	0.00379687	0.0264741	0.0206953	Rab27b/Sort1/Cadm1/Slc40a1/Septin5/Dmxl2/Fgfr4/Ston2/Entpd1/Sv2b/Cav2/Dlg2/Aph1b/Stx2/Mctp1/Ica1/Scamp5/Atp7a/Ston1/Sytl4/Dgki/Apba1/Dync1i1/Rab3il1/Bsn/Galnt15/Syngr1/Kif1a/Sphk1/Slc2a4/Syn1	31
CC	GO:0048786	presynaptic active zone	11/1350	74/22859	0.00396522	0.0272743	0.0213208	Gucy1b1/Stx2/Ctbp2/Rims3/Dgki/Apba1/Bsn/Ppfia2/Ntrk2/Erc2/Syn1	11
CC	GO:0031225	anchored component of membrane	20/1350	178/22859	0.0043364	0.0294297	0.0230058	Cd177/Ly6c2/Vcam1/Gp1ba/Gpc4/Cd14/Mmp25/Svip/Vnn3/Gpc3/Ncam1/Ly6g/Gp2/Enpp6/Mpp2/Mmp17/Cd59b/Lypd6/Ache/Syn1	20
CC	GO:0044309	neuron spine	22/1350	203/22859	0.00444195	0.0297494	0.0232556	Shank3/Itga8/Kcnd3/Arrb1/Atp1a3/Ppp1r9a/Myh10/Prkar2b/Itsn1/Ophn1/Slc8a1/Ctnnd1/Dgki/Apba1/Kcnj2/Eef2k/Shisa6/Ppfia2/Ntrk2/Mpp2/Asic2/Neurl1a	22
CC	GO:0031253	cell projection membrane	31/1350	321/22859	0.00500249	0.0330684	0.0258502	Shank3/Kcnh1/Itga8/Jcad/Ace/Scnn1a/Dlc1/Psd3/Itga5/Scarb1/Atp1b2/Gabra3/Prom1/Slc7a8/Eps8/Mtss2/Atp7a/Adcy6/Aqp1/Shisa6/Bmx/Unc5a/Myo1d/Abcc2/Sntg1/Abcg2/Ank1/Atp8b1/Mpp2/Bves/Atp6v0a4	31
CC	GO:0005796	Golgi lumen	5/1350	20/22859	0.00524498	0.0339664	0.0265521	Gpc4/Hspg2/Sdc3/Gpc3/Zg16	5
CC	GO:0005884	actin filament	16/1350	133/22859	0.00527179	0.0339664	0.0265521	Gdpd2/Vcl/Pls1/Dlc1/Anxa1/Gas2l1/Tek/Tmod1/Pstpip2/Amot/Palld/Diaph3/Specc1/Shroom4/Smtnl2/Lmod1	16
CC	GO:0005769	early endosome	31/1350	326/22859	0.00623918	0.0396968	0.0310317	Gja1/Kcnh1/Hfe/Sort1/Lrp1/Kdr/Adrb1/Vcam1/Rab31/Dysf/Snx31/Siglec1/Ltf/Mvb12b/Wdfy2/Atp7a/F2r/Nipa1/Tpcn1/Slc30a10/Pheta2/Marchf8/Trak2/Epha3/P2ry2/Ntrk2/Nsg1/St8sia2/Slc35d3/Ephb1/Sphk1	31
CC	GO:0030136	clathrin-coated vesicle	14/1350	113/22859	0.0067546	0.0424456	0.0331805	Vwf/Rab27b/Sort1/Lrp1/Ston2/Dab2/Hip1/Cemip/Atp7a/Ston1/Pheta2/Sgip1/Slc2a4/Syn1	14
CC	GO:0098982	GABA-ergic synapse	10/1350	69/22859	0.00704903	0.0437555	0.0342045	Kcnd3/Pcdh17/Gucy1a1/Gabra3/Ctbp2/Plcb1/Bsn/Clstn3/Epha3/Erc2	10
MF	GO:0030246	carbohydrate binding	52/1304	275/22373	3.91746e-14	1.27985e-11	1.0522e-11	Clec4g/Clec4a3/Clec4a1/Klra2/Frem1/Fcnb/Mrc1/Cd93/Clec4a2/Galnt3/Clec4n/Chil3/Selp/Pygl/Fcna/Siglece/Hk3/Adgrl3/Clec4d/Cd33/Cd209b/Clec12a/Cd302/Olr1/Clec1a/Klrb1c/Klra8/Siglec1/Eng/Vcan/Clec4b2/Adgrl2/P3h2/Siglecf/Pfkm/Klra4/Klre1/Clec4b1/Klri2/Klrb1a/Klrg1/Prg2/Lgals3/Clec4e/Clec1b/Galnt15/Zg16/Mrc2/Cd248/Cd207/Cd209e/Mgl2	52
MF	GO:0005201	extracellular matrix structural constituent	37/1304	150/22373	3.94646e-14	1.27985e-11	1.0522e-11	Npnt/Hmcn1/Tnxb/Mmrn1/Lama2/Vwf/Thbs1/Pcolce2/Mmrn2/Tinagl1/Ogn/Col8a2/Col4a2/Nid2/Col14a1/Col6a3/Col4a1/Fras1/Hspg2/Oit3/Col4a5/Vcan/Nid1/Col5a1/Fbn1/Pxdn/Vwa1/Emilin1/Lama1/Fbln1/Prg2/Emilin2/Srpx2/Gp2/Papln/Igfbp6/Col6a5	37
MF	GO:0034987	immunoglobulin receptor binding	26/1304	75/22373	4.0037e-14	1.27985e-11	1.0522e-11	Clec4d/Ighv10-1/Ighv1-74/Ighv3-5/Ighv1-55/Ighv1-76/Ighv10-3/Ighg2c/Ighv1-5/Lgals3/Ighv2-2/Ighv9-1/Ighv14-2/Ighv9-3/Ighv5-9/Ighv1-77/Ighv1-12/Ighv9-4/Ighv1-49/Trdv4/Ighv1-53/Ighv1-56/Ighv7-3/Tarm1/Ighv7-1/Ighv1-78	26
MF	GO:0140375		33/1304	136/22373	1.53454e-12	3.67905e-10	3.02465e-10	Csf3r/Ackr3/Fpr2/C5ar1/Ccr3/Ccr2/Fzd4/Lilra5/Fcgr3/Fpr1/Pira2/Fcgr1/C5ar2/Ms4a2/Fcgr4/Il1rl1/Cxcr2/Mpl/Xcr1/Fcer1a/Gpr35/Klrc2/Prlr/Pira11/Cmklr1/Il17rd/Lilra6/Ccr1l1/C3ar1/Klrc3/Crlf1/Epor/Il31ra	33
MF	GO:0050839	cell adhesion molecule binding	52/1304	307/22373	3.44572e-12	6.60889e-10	5.43336e-10	Npnt/Ptprb/Itgam/Vwf/Thbs1/Itga8/Cadm1/Tjp1/Cd177/Kdr/Itga9/Itgb5/Dab2/Vcam1/Itga5/Ank3/Pira2/Fermt2/Cdh5/Itgad/Itga2/Plpp3/Olfm4/Cxcl12/Ptprm/Prom1/Itga1/Ptk7/Itgb2l/Cdh4/Tspan4/Obscn/Cdh8/Itga2b/Nectin2/Jup/Jam2/Ctnnd1/Fbn1/Nos2/Emilin1/Cdh6/Fbln1/Tbc1d2/Cxadr/Cpe/Cdh3/Il1b/Fer/Gfap/Ilk/Plxnb3	52
MF	GO:0004714	transmembrane receptor protein tyrosine kinase activity	19/1304	57/22373	2.34927e-10	3.75492e-08	3.08702e-08	Mertk/Kit/Axl/Kdr/Fgfr4/Flt1/Flt4/Csf1r/Met/Tie1/Tek/Epha2/Nrg2/Igf1r/Epha7/Epha3/Erbb2/Ntrk2/Ephb1	19
MF	GO:0019199	transmembrane receptor protein kinase activity	21/1304	75/22373	1.03521e-09	1.41824e-07	1.16597e-07	Mertk/Kit/Axl/Kdr/Fgfr4/Flt1/Flt4/Csf1r/Met/Tgfbr3/Tie1/Tek/Eng/Epha2/Nrg2/Igf1r/Epha7/Epha3/Erbb2/Ntrk2/Ephb1	21
MF	GO:0005539	glycosaminoglycan binding	39/1304	233/22373	2.45014e-09	2.93711e-07	2.41468e-07	Stab2/Prss34/Tnxb/Elane/Itgam/Ccdc80/Sfrp1/Adgrg1/Thbs1/Pcolce2/Pf4/Ctsg/Stab1/Fgfr4/Prss57/Mpo/Vegfa/Selp/Sema5a/Adamts5/Tgfbr3/Cemip/Eng/Ltf/Vcan/Egflam/Slit3/Col5a1/Slit1/Fbn1/Ncam1/Grem2/Pcsk6/Serpine2/Zg16/Rspo1/Adamtsl5/Lyve1/Hmmr	39
MF	GO:0003823	antigen binding	30/1304	152/22373	3.36008e-09	3.58035e-07	2.94351e-07	Spon2/Fcnb/Fcna/Ighv10-1/Tspan4/Ighv1-74/Ighv3-5/Ighv1-55/Ighv1-76/Klrc2/Ighv10-3/Ighg2c/Ighv1-5/Ighv2-2/Ighv9-1/Gp2/Ighv14-2/Ighv9-3/Ighv5-9/Ighv1-77/Ighv1-12/Ighv9-4/Ighv1-49/Klrc3/Trdv4/Ighv1-53/Ighv1-56/Ighv7-3/Ighv7-1/Ighv1-78	30
MF	GO:0005178	integrin binding	29/1304	155/22373	2.15337e-08	2.06508e-06	1.69776e-06	Npnt/Itgam/Vwf/Thbs1/Itga8/Cd177/Kdr/Itga9/Itgb5/Dab2/Vcam1/Itga5/Fermt2/Itgad/Itga2/Plpp3/Cxcl12/Itga1/Itgb2l/Tspan4/Itga2b/Jam2/Fbn1/Emilin1/Fbln1/Cxadr/Il1b/Gfap/Ilk	29
MF	GO:0004713	protein tyrosine kinase activity	25/1304	127/22373	7.073e-08	6.16637e-06	5.06955e-06	Mertk/Kit/Axl/Kdr/Fgfr4/Flt1/Flt4/Csf1r/Met/Hipk2/Tie1/Tek/Epha2/Nrg2/Bmx/Igf1r/Aatk/Epha7/Epha3/Styk1/Dyrk3/Erbb2/Ntrk2/Fer/Ephb1	25
MF	GO:0019903	protein phosphatase binding	31/1304	186/22373	1.14905e-07	9.18284e-06	7.54947e-06	Cadm4/Atp2b4/Pira2/Cdh5/Flt4/Csf1r/Cd33/Met/Clec12a/Dlg2/Cpd/Itga1/Akap1/Ppp1r9a/Gab2/Pparg/Vcan/Jup/Klre1/Ctnnd1/Nptxr/Fbxl2/Lgals3/Erbb2/Pard3/Ank1/Lmna/Smtnl2/Fer/Sphk1/Phactr3	31
MF	GO:0008201	heparin binding	29/1304	170/22373	1.7497e-07	1.29074e-05	1.06116e-05	Prss34/Tnxb/Elane/Itgam/Ccdc80/Sfrp1/Adgrg1/Thbs1/Pcolce2/Pf4/Ctsg/Fgfr4/Prss57/Mpo/Vegfa/Selp/Adamts5/Tgfbr3/Ltf/Slit3/Col5a1/Slit1/Fbn1/Ncam1/Grem2/Pcsk6/Serpine2/Rspo1/Adamtsl5	29
MF	GO:0045296	cadherin binding	17/1304	69/22373	3.08853e-07	2.11564e-05	1.73933e-05	Ptprb/Kdr/Ank3/Cdh5/Olfm4/Ptprm/Prom1/Cdh4/Obscn/Cdh8/Jup/Ctnnd1/Nos2/Cdh6/Tbc1d2/Cdh3/Fer	17
MF	GO:0001653	peptide receptor activity	26/1304	152/22373	7.07303e-07	4.52202e-05	3.71768e-05	Ackr3/Gpr182/Fpr2/Ltb4r1/Ccr3/Npr1/Aplnr/Ccr2/F2rl2/F2rl3/Fpr1/Ramp2/Agtr1a/Crhr1/Cxcr2/F2r/Xcr1/Cysltr2/Gpr35/Ednra/Gpr84/Ltb4r2/Prokr2/Ccr1l1/Oxtr/Prokr1	26
MF	GO:0050840	extracellular matrix binding	15/1304	58/22373	7.77398e-07	4.65953e-05	3.83073e-05	Ntn4/Adgrg1/Thbs1/Sparcl1/Tinagl1/Vegfa/Itga2/Adamts5/Olfml2b/Itga2b/Nid1/Lgals3/Thsd1/Cd248/Ache	15
MF	GO:0008528	G protein-coupled peptide receptor activity	25/1304	145/22373	9.88151e-07	5.35635e-05	4.40361e-05	Ackr3/Gpr182/Fpr2/Ltb4r1/Ccr3/Aplnr/Ccr2/F2rl2/F2rl3/Fpr1/Ramp2/Agtr1a/Crhr1/Cxcr2/F2r/Xcr1/Cysltr2/Gpr35/Ednra/Gpr84/Ltb4r2/Prokr2/Ccr1l1/Oxtr/Prokr1	25
MF	GO:0048029	monosaccharide binding	19/1304	91/22373	1.00536e-06	5.35635e-05	4.40361e-05	Clec4g/Clec4a3/Clec4a1/Mrc1/Clec4a2/Clec4n/Selp/Pygl/Siglece/Hk3/Clec4d/Cd209b/Eng/P3h2/Siglecf/Pfkm/Clec4b1/Lgals3/Cd209e	19
MF	GO:0030165	PDZ domain binding	22/1304	120/22373	1.50781e-06	6.97725e-05	5.73619e-05	Fzd1/Gja1/Cadm1/Fzd4/Atp2b4/Adrb1/Nkd1/Dlg2/Tgfbr3/Kcnj9/Dock4/Adgrl2/Apba1/Nos1ap/Cxadr/Shisa6/Kif14/Grin2c/Slc22a4/Cit/Mpp2/Erc2	22
MF	GO:0030695	GTPase regulator activity	50/1304	422/22373	1.52786e-06	6.97725e-05	5.73619e-05	Fgd4/Prex2/Agap1/Dock5/Myo9a/Adap2/Adrb1/Arap3/Dlc1/Psd3/Arhgap19/Arhgef37/Arrb1/Arhgap23/Rasgrp4/Arhgef12/Dennd2a/Arhgap5/Plce1/Cyth3/Stard8/Rapgef5/Tiam2/Evi5/Arhgap20/Cdc42ep2/Tbc1d2b/Fgd5/Itsn1/Dock1/Dock4/Mtss2/Plcb1/Obscn/Ophn1/Arhgef17/Rgs12/Dock7/Iqgap3/Dgki/Rab3il1/Tbc1d2/Dennd2c/Kalrn/Farp2/Syngap1/Plekhg6/Depdc1a/Mcf2/Stard13	50
MF	GO:0060589	nucleoside-triphosphatase regulator activity	50/1304	422/22373	1.52786e-06	6.97725e-05	5.73619e-05	Fgd4/Prex2/Agap1/Dock5/Myo9a/Adap2/Adrb1/Arap3/Dlc1/Psd3/Arhgap19/Arhgef37/Arrb1/Arhgap23/Rasgrp4/Arhgef12/Dennd2a/Arhgap5/Plce1/Cyth3/Stard8/Rapgef5/Tiam2/Evi5/Arhgap20/Cdc42ep2/Tbc1d2b/Fgd5/Itsn1/Dock1/Dock4/Mtss2/Plcb1/Obscn/Ophn1/Arhgef17/Rgs12/Dock7/Iqgap3/Dgki/Rab3il1/Tbc1d2/Dennd2c/Kalrn/Farp2/Syngap1/Plekhg6/Depdc1a/Mcf2/Stard13	50
MF	GO:0019902	phosphatase binding	33/1304	234/22373	2.31954e-06	0.000100664	8.27591e-05	Cadm4/Atp2b4/Cd300a/Pira2/Cdh5/Flt4/Csf1r/Cd33/Met/Clec12a/Dlg2/Cpd/Itga1/Akap1/Ppp1r9a/Gab2/Pparg/Vcan/Jup/Klre1/Ctnnd1/Nptxr/Ncam1/Fbxl2/Lgals3/Erbb2/Pard3/Ank1/Lmna/Smtnl2/Fer/Sphk1/Phactr3	33
MF	GO:0019838	growth factor binding	25/1304	152/22373	2.41427e-06	0.000100664	8.27591e-05	Thbs1/Sort1/Kdr/Fgfr4/Vegfa/Flt1/Col4a1/Flt4/Tgfbr3/Kazald1/Tek/Vasn/Eng/Col5a1/Epha2/Trim16/Scn5a/Pcsk6/Igf1r/Epha7/Srpx2/Epha3/Erbb2/Igfbp6/Ntrk2	25
MF	GO:0019955	cytokine binding	24/1304	143/22373	2.64751e-06	0.00010579	8.69729e-05	Csf3r/Ackr3/Elane/Ccr3/Ccr2/Fzd4/Kit/Tnfrsf14/Csf1r/Tgfbr3/Vasn/Eng/Il1rl1/Cxcr2/Trim16/Xcr1/Tnfrsf11a/Prlr/Grem2/Nbl1/Ccr1l1/Ackr1/Crlf1/Il31ra	24
MF	GO:0003779	actin binding	51/1304	444/22373	2.99103e-06	0.000114736	9.43276e-05	Shank3/Fgd4/Vcl/Pls1/Myo9a/Parvb/Slc6a4/Mical2/Ace/Shroom3/Scnn1a/Hip1/Fermt2/Myo10/Tns1/Trpc6/Gas2l1/Ppp1r9a/Myh10/Fhod3/Fmnl2/Eps8/Mtss2/Ophn1/Spire2/Tmod1/Iqgap3/Spire1/Epb41l1/Nos2/Pstpip2/Anln/Epb41/Add2/Palld/Myo1d/Shroom2/Diaph3/Sptb/Sntg1/Shroom4/Micall2/Slc4a1/Spta1/Lmod1/Samd14/Fer/Wasf1/Phactr3/Cnn1/Myh8	51
MF	GO:0005537	mannose binding	10/1304	30/22373	4.48572e-06	0.000165454	0.000136024	Clec4g/Clec4a3/Clec4a1/Mrc1/Clec4a2/Clec4n/Clec4d/Cd209b/Clec4b1/Cd209e	10
MF	GO:0019865	immunoglobulin binding	9/1304	25/22373	6.585e-06	0.000233889	0.000192287	Vwf/Fcgr3/Pira2/Fcgr1/Ms4a2/Fcgr4/Fcgrt/Fcer1a/Lgals3	9
MF	GO:0038024	cargo receptor activity	16/1304	78/22373	8.99737e-06	0.00030816	0.000253347	Ackr3/Stab2/Fpr2/Itgam/Mrc1/Lrp1/Stab1/Dab2/Cd163/Scarb1/Cd5l/Olr1/Apobr/Tfr2/Msr1/Scara5	16
MF	GO:1901681	sulfur compound binding	36/1304	284/22373	9.87414e-06	0.000326527	0.000268447	Prss34/Tnxb/Elane/Itgam/Ccdc80/Sfrp1/Adgrg1/Thbs1/Pcolce2/Pf4/P2rx1/Ctsg/Fgfr4/Prss57/Mpo/Vegfa/Selp/Gstm5/Sema5a/Atp1a3/Adamts5/Gsr/Tgfbr3/Ltf/Slit3/Col5a1/Slit1/Fbn1/Ncam1/Acot11/Grem2/Pcsk6/Serpine2/Rspo1/Ltc4s/Adamtsl5	36
MF	GO:0005518	collagen binding	16/1304	80/22373	1.26331e-05	0.000403839	0.000332007	Gp5/Tnxb/Vwf/Adgrg1/Ccbe1/Thbs1/Gp6/Sparcl1/Pcolce2/Itga2/Itga1/C1qtnf1/Nid1/Mmp13/Mrc2/Ache	16
MF	GO:0045499	chemorepellent activity	9/1304	29/22373	2.61152e-05	0.000807888	0.000664187	Sema3d/Sema3a/Flrt2/Sema6d/Sema5a/Sema3f/Sema3c/Sema6a/Epha7	9
MF	GO:0033691	sialic acid binding	6/1304	13/22373	4.66153e-05	0.001397	0.00114851	Fcnb/Selp/Fcna/Siglece/Cd33/Siglecf	6
MF	GO:0016209	antioxidant activity	15/1304	82/22373	6.97997e-05	0.00202842	0.00166762	Mpo/Ptgs1/Nqo1/Hp/Gsr/Alox5ap/S100a8/S100a9/Mgst3/Epx/Pxdn/Hbb-b1/Hbq1a/Ltc4s/Hba-a1	15
MF	GO:0004875	complement receptor activity	6/1304	14/22373	7.75498e-05	0.0021685	0.00178278	Fpr2/C5ar1/Fpr1/C5ar2/Cmklr1/C3ar1	6
MF	GO:0042626	ATPase activity, coupled to transmembrane movement of substances	17/1304	102/22373	8.0335e-05	0.0021685	0.00178278	Atp2b4/Abca9/Kcnj8/Atp7b/Abcc3/Abcd2/Abca13/Atp1b2/Atp1a3/Abcb4/Atp7a/Abcg4/Cpox/Abcc2/Abca6/Abcg2/Atp6v0a4	17
MF	GO:0001530	lipopolysaccharide binding	9/1304	33/22373	8.14035e-05	0.0021685	0.00178278	Spon2/Selp/Cd14/Scarb1/Lbp/Tlr4/Ltf/Tril/Camp	9
MF	GO:0099094	ligand-gated cation channel activity	17/1304	103/22373	9.10675e-05	0.00236037	0.00194053	Kcnj16/Kcnj5/P2rx1/Kcnj8/Scnn1a/Kcnj10/Trpm2/Kcnj9/Aqp1/Pex5l/Tpcn1/Kcnj2/Grin2c/Chrna6/Asic2/Kcnn3/Cngb1	17
MF	GO:0005085	guanyl-nucleotide exchange factor activity	26/1304	200/22373	0.00010665	0.00269151	0.00221276	Fgd4/Prex2/Dock5/Adrb1/Psd3/Arhgef37/Rasgrp4/Arhgef12/Dennd2a/Plce1/Cyth3/Rapgef5/Tiam2/Fgd5/Itsn1/Dock1/Dock4/Obscn/Arhgef17/Dock7/Rab3il1/Dennd2c/Kalrn/Farp2/Plekhg6/Mcf2	26
MF	GO:0005096	GTPase activator activity	29/1304	236/22373	0.00012144	0.00298617	0.00245502	Prex2/Agap1/Dock5/Myo9a/Adap2/Arap3/Dlc1/Arhgap19/Arrb1/Arhgap23/Arhgef12/Arhgap5/Stard8/Tiam2/Evi5/Arhgap20/Cdc42ep2/Tbc1d2b/Dock4/Mtss2/Plcb1/Ophn1/Rgs12/Iqgap3/Tbc1d2/Syngap1/Plekhg6/Depdc1a/Stard13	29
MF	GO:0050998	nitric-oxide synthase binding	7/1304	21/22373	0.000126749	0.0030388	0.00249828	Cav1/Slc6a4/Atp2b4/Nos2/Nos1ap/Scn5a/Arg2	7
MF	GO:0004896	cytokine receptor activity	16/1304	97/22373	0.000146171	0.00341898	0.00281084	Csf3r/Ackr3/Ccr3/Ccr2/Fzd4/Il1rl1/Cxcr2/Mpl/Xcr1/Gpr35/Prlr/Il17rd/Ccr1l1/Crlf1/Epor/Il31ra	16
MF	GO:0030215	semaphorin receptor binding	7/1304	22/22373	0.000176579	0.00399089	0.00328102	Sema3d/Sema3a/Sema6d/Sema5a/Sema3f/Sema3c/Sema6a	7
MF	GO:0016829	lyase activity	25/1304	195/22373	0.000178945	0.00399089	0.00328102	Tbxas1/Gucy1b1/Npr1/Ptgis/Gucy1a1/Hacd4/Hdc/Adcy1/Sdsl/Gucy1a2/Tuba8/Car1/Adcy9/Alox5ap/Adcy6/Mgst3/Hacd1/Fech/Aloxe3/Polq/Ltc4s/Rsad2/Car8/Acmsd/Cyp1a1	25
MF	GO:0038187	pattern recognition receptor activity	8/1304	29/22373	0.000185933	0.0040525	0.00333168	Fcnb/Clec4n/Fcna/Scarb1/Tlr8/Clec4d/Tlr4/Clec4e	8
MF	GO:0005242	inward rectifier potassium channel activity	7/1304	23/22373	0.00024112	0.00513854	0.00422454	Kcnj16/Kcnj5/Kcnj8/Kcnj10/Kcnj9/Kcnj2/Kcnn3	7
MF	GO:0005543	phospholipid binding	46/1304	459/22373	0.000248264	0.00517577	0.00425515	Cavin2/Wdfy3/Thbs1/Kcnh1/Agap1/Cpne2/Septin5/Axl/Adap2/Cd300a/Dab2/Arap3/F10/Nr5a1/Hip1/Fermt2/Scarb1/Anxa1/Pcyt1a/Cyth3/Gab2/Dysf/Snx31/Fcgr4/Wipi1/Mtss2/Plcb1/Obscn/Ophn1/Pla2g2f/Epdr1/Stxbp6/Alox15/Snx22/Sytl4/Apba1/Tpcn1/Kcnj2/Epb41/Gramd2/Pla2g4c/Pard3/Pcyt1b/Atp8b1/Phlda2/Sgip1	46
MF	GO:0015276	ligand-gated ion channel activity	19/1304	135/22373	0.000315956	0.00644684	0.00530013	Gabrq/Kcnj16/Kcnj5/P2rx1/Kcnj8/Scnn1a/Gabra3/Kcnj10/Trpm2/Kcnj9/Aqp1/Pex5l/Tpcn1/Kcnj2/Grin2c/Chrna6/Asic2/Kcnn3/Cngb1	19
MF	GO:0004016	adenylate cyclase activity	5/1304	12/22373	0.000374297	0.00705492	0.00580005	Gucy1b1/Gucy1a1/Adcy1/Adcy9/Adcy6	5
MF	GO:0017154	semaphorin receptor activity	5/1304	12/22373	0.000374297	0.00705492	0.00580005	Plxna4/Plxnb1/Plxna1/Met/Plxnb3	5
MF	GO:0022834	ligand-gated channel activity	19/1304	137/22373	0.000381922	0.00705492	0.00580005	Gabrq/Kcnj16/Kcnj5/P2rx1/Kcnj8/Scnn1a/Gabra3/Kcnj10/Trpm2/Kcnj9/Aqp1/Pex5l/Tpcn1/Kcnj2/Grin2c/Chrna6/Asic2/Kcnn3/Cngb1	19
MF	GO:0015267	channel activity	47/1304	483/22373	0.000414984	0.00705492	0.00580005	Clic5/Clca3a1/Gabrq/Kcnj16/Gja1/Kcnh1/Kcnd3/Kcnj5/P2rx1/Kcnj8/Scnn1a/Ttyh2/Gabra3/Kcnj10/Trpm2/Trpc6/Kcnj9/Kcng2/Kcnk13/Clcn2/Aqp1/Ano1/Pex5l/Tpcn1/Aqp11/Kcnj2/Kcnk12/Scn5a/Trpv3/Slc24a3/Aqp9/Pkd1l1/Gjc2/Slc24a5/Grin2c/Chrna6/Rhag/Slc14a1/Tmem63c/Piezo2/Asic2/Rhd/Trpm3/Ano5/Apol8/Kcnn3/Cngb1	47
MF	GO:0022803	passive transmembrane transporter activity	47/1304	483/22373	0.000414984	0.00705492	0.00580005	Clic5/Clca3a1/Gabrq/Kcnj16/Gja1/Kcnh1/Kcnd3/Kcnj5/P2rx1/Kcnj8/Scnn1a/Ttyh2/Gabra3/Kcnj10/Trpm2/Trpc6/Kcnj9/Kcng2/Kcnk13/Clcn2/Aqp1/Ano1/Pex5l/Tpcn1/Aqp11/Kcnj2/Kcnk12/Scn5a/Trpv3/Slc24a3/Aqp9/Pkd1l1/Gjc2/Slc24a5/Grin2c/Chrna6/Rhag/Slc14a1/Tmem63c/Piezo2/Asic2/Rhd/Trpm3/Ano5/Apol8/Kcnn3/Cngb1	47
MF	GO:0004222	metalloendopeptidase activity	16/1304	106/22373	0.000415479	0.00705492	0.00580005	Mmp9/Mmp8/Mmp28/Mmp25/Adamts5/Adamts14/Mmp16/Mmp13/Adam22/Adamts4/Adamts3/Adamts9/Papln/Adam12/Mmp17/Adamts16	16
MF	GO:0001637	G protein-coupled chemoattractant receptor activity	7/1304	25/22373	0.000426679	0.00705492	0.00580005	Ackr3/Ccr3/Ccr2/Cxcr2/Xcr1/Gpr35/Ccr1l1	7
MF	GO:0004950	chemokine receptor activity	7/1304	25/22373	0.000426679	0.00705492	0.00580005	Ackr3/Ccr3/Ccr2/Cxcr2/Xcr1/Gpr35/Ccr1l1	7
MF	GO:0009975	cyclase activity	7/1304	25/22373	0.000426679	0.00705492	0.00580005	Gucy1b1/Npr1/Gucy1a1/Adcy1/Gucy1a2/Adcy9/Adcy6	7
MF	GO:0016849	phosphorus-oxygen lyase activity	7/1304	25/22373	0.000426679	0.00705492	0.00580005	Gucy1b1/Npr1/Gucy1a1/Adcy1/Gucy1a2/Adcy9/Adcy6	7
MF	GO:0019957	C-C chemokine binding	7/1304	25/22373	0.000426679	0.00705492	0.00580005	Ackr3/Ccr3/Ccr2/Cxcr2/Xcr1/Ccr1l1/Ackr1	7
MF	GO:0004175	endopeptidase activity	44/1304	448/22373	0.000514436	0.00836177	0.00687445	Gzma/Prss34/Elane/Bace2/Sfrp1/Gzmb/Mmp9/Mcpt8/Hpn/Ctsg/Mmp8/Prss57/Ace/F10/Mmp28/Hp/Mmp25/Prss50/Cd5l/Adamts5/Casp3/Ltf/Ctsf/Cela1/Adamts14/Capn5/Usp46/Prtn3/Mmp16/Mmp13/Hgf/Ctse/Adam22/Adamts4/Pcsk6/Cma1/Adamts3/Adamts9/Papln/Usp49/Adam12/Mmp17/Adamts16/Nrip3	44
MF	GO:0046906	tetrapyrrole binding	21/1304	168/22373	0.000795009	0.0127069	0.0104467	Tbxas1/Cyp4b1/Gucy1b1/Cyp21a1/Tcn2/Ptgis/Gucy1a1/Slc48a1/Mpo/Ptgs1/Hmox1/Epx/Pxdn/Nos2/Fech/Hebp1/Hbb-b1/Hbq1a/Cyp2ab1/Hba-a1/Cyp1a1	21
MF	GO:0004601	peroxidase activity	10/1304	53/22373	0.000856339	0.0134628	0.0110681	Mpo/Ptgs1/Alox5ap/Mgst3/Epx/Pxdn/Hbb-b1/Hbq1a/Ltc4s/Hba-a1	10
MF	GO:0051015	actin filament binding	25/1304	218/22373	0.000964195	0.0147341	0.0121133	Fgd4/Vcl/Pls1/Slc6a4/Shroom3/Hip1/Fermt2/Myo10/Gas2l1/Ppp1r9a/Myh10/Fhod3/Fmnl2/Tmod1/Iqgap3/Pstpip2/Add2/Myo1d/Shroom2/Sptb/Shroom4/Micall2/Spta1/Samd14/Myh8	25
MF	GO:0020037	heme binding	20/1304	159/22373	0.00096793	0.0147341	0.0121133	Tbxas1/Cyp4b1/Gucy1b1/Cyp21a1/Ptgis/Gucy1a1/Slc48a1/Mpo/Ptgs1/Hmox1/Epx/Pxdn/Nos2/Fech/Hebp1/Hbb-b1/Hbq1a/Cyp2ab1/Hba-a1/Cyp1a1	20
MF	GO:0046915	transition metal ion transmembrane transporter activity	8/1304	37/22373	0.0011039	0.016061	0.0132042	Slc40a1/Atp7b/Slc11a1/Trpm2/Slc39a8/Atp7a/Slc30a10/Slc30a2	8
MF	GO:0015026	coreceptor activity	7/1304	29/22373	0.00112905	0.016061	0.0132042	Ackr3/Lrp1/Pira2/Ramp2/Tgfbr3/Lrp5/Eng	7
MF	GO:0043236	laminin binding	7/1304	29/22373	0.00112905	0.016061	0.0132042	Ntn4/Thbs1/Tinagl1/Itga2/Nid1/Lgals3/Ache	7
MF	GO:0005216	ion channel activity	42/1304	439/22373	0.00114244	0.016061	0.0132042	Clic5/Clca3a1/Gabrq/Kcnj16/Kcnh1/Kcnd3/Kcnj5/P2rx1/Kcnj8/Scnn1a/Ttyh2/Gabra3/Kcnj10/Trpm2/Trpc6/Kcnj9/Kcng2/Kcnk13/Clcn2/Aqp1/Ano1/Pex5l/Tpcn1/Kcnj2/Kcnk12/Scn5a/Trpv3/Slc24a3/Pkd1l1/Slc24a5/Grin2c/Chrna6/Rhag/Tmem63c/Piezo2/Asic2/Rhd/Trpm3/Ano5/Apol8/Kcnn3/Cngb1	42
MF	GO:0001664	G protein-coupled receptor binding	33/1304	321/22373	0.00114881	0.016061	0.0132042	Ppbp/Fzd1/Sfrp1/Ccl6/Fcnb/Pf4/P2ry1/Adrb1/Ccl9/Ace/Fcna/Fpr1/Edn3/Cav2/Arrb1/Fcgr1/Atp1a3/Agtr1a/Arhgef12/Cxcl12/Wnt7a/Homer3/Tac2/Gnai1/Gnaz/Wnt2/Ccl24/Rspo1/P2ry2/Wnt2b/Rtp3/Wnt9b/Ccl3	33
MF	GO:0005261	cation channel activity	34/1304	334/22373	0.00115559	0.016061	0.0132042	Kcnj16/Kcnh1/Kcnd3/Kcnj5/P2rx1/Kcnj8/Scnn1a/Kcnj10/Trpm2/Trpc6/Kcnj9/Kcng2/Kcnk13/Aqp1/Ano1/Pex5l/Tpcn1/Kcnj2/Kcnk12/Scn5a/Trpv3/Slc24a3/Pkd1l1/Slc24a5/Grin2c/Chrna6/Rhag/Tmem63c/Piezo2/Asic2/Rhd/Trpm3/Kcnn3/Cngb1	34
MF	GO:0003951	NAD+ kinase activity	5/1304	15/22373	0.00122517	0.0167848	0.0137992	Nadk2/Dgki/Dgkh/Dgkg/Sphk1	5
MF	GO:0015662	ATPase activity, coupled to transmembrane movement of ions, phosphorylative mechanism	7/1304	30/22373	0.00139942	0.0183842	0.0151141	Atp2b4/Atp7b/Atp1b2/Atp1a3/Atp7a/Cpox/Atp6v0a4	7
MF	GO:0098918	structural constituent of synapse	7/1304	30/22373	0.00139942	0.0183842	0.0151141	Shank3/Dlg2/Ctbp2/Bsn/Ppfia2/Mpp2/Erc2	7
MF	GO:0140358		7/1304	30/22373	0.00139942	0.0183842	0.0151141	Atp2b4/Atp7b/Atp1b2/Atp1a3/Atp7a/Cpox/Atp6v0a4	7
MF	GO:0016684	oxidoreductase activity, acting on peroxide as acceptor	10/1304	57/22373	0.00153557	0.0199002	0.0163605	Mpo/Ptgs1/Alox5ap/Mgst3/Epx/Pxdn/Hbb-b1/Hbq1a/Ltc4s/Hba-a1	10
MF	GO:0017171	serine hydrolase activity	24/1304	214/22373	0.0016356	0.0206015	0.016937	Gzma/Prss34/Elane/Gzmb/Mmp9/Mcpt8/Hpn/Ctsg/Mmp8/Prss57/Ace/F10/Hp/Prss50/Cd5l/Ltf/Cela1/Prtn3/Mmp13/Hgf/Ctse/Pcsk6/Cma1/Ache	24
MF	GO:0030506	ankyrin binding	6/1304	23/22373	0.00165742	0.0206015	0.016937	Obscn/Slc8a1/Scn5a/Sptb/Rhag/Slc4a1	6
MF	GO:0046873	metal ion transmembrane transporter activity	40/1304	421/22373	0.00167868	0.0206015	0.016937	Kcnj16/Kcnh1/Slc40a1/Kcnd3/Kcnj5/Slc6a4/Atp2b4/Kcnj8/Scnn1a/Atp7b/Slc11a1/Atp1b2/Atp1a3/Kcnj10/Trpm2/Trpc6/Kcnj9/Slc39a8/Cnnm2/Slc8a1/Atp7a/Kcng2/Kcnk13/Slc6a9/Aqp1/Nipa1/Tpcn1/Slc30a10/Kcnj2/Kcnk12/Scn5a/Trpv3/Cpox/Slc24a3/Pkd1l1/Slc24a5/Grin2c/Slc30a2/Asic2/Kcnn3	40
MF	GO:0005172	vascular endothelial growth factor receptor binding	5/1304	16/22373	0.0016971	0.0206015	0.016937	Cadm4/Angpt1/Vegfa/Cdh5/Angpt2	5
MF	GO:0030228	lipoprotein particle receptor activity	5/1304	16/22373	0.0016971	0.0206015	0.016937	Stab2/Stab1/Scarb1/Olr1/Apobr	5
MF	GO:0022804	active transmembrane transporter activity	38/1304	396/22373	0.00181407	0.0217462	0.0178781	Slc45a3/Slc6a4/Atp2b4/Abca9/Kcnj8/Atp7b/Abcc3/Slc11a1/Abcd2/Abca13/Atp1b2/Atp1a3/Slco4c1/Slc26a1/Slc7a8/Abcb4/Slc39a8/Cox6a2/Slc8a1/Atp7a/Slc16a12/Slc6a9/Slc16a10/Abcg4/Mfsd2b/Cpox/Slc24a3/Slc16a1/Slc16a3/Slc24a5/Abcc2/Abca6/Abcg2/Slc22a4/Slc4a1/Atp6v0a4/Slc35d3/Slc2a4	38
MF	GO:0004252	serine-type endopeptidase activity	22/1304	192/22373	0.00190636	0.0225703	0.0185557	Gzma/Prss34/Elane/Gzmb/Mmp9/Mcpt8/Hpn/Ctsg/Mmp8/Prss57/F10/Hp/Prss50/Cd5l/Ltf/Cela1/Prtn3/Mmp13/Hgf/Ctse/Pcsk6/Cma1	22
MF	GO:0005540	hyaluronic acid binding	6/1304	24/22373	0.0021021	0.0242881	0.0199679	Stab2/Stab1/Cemip/Vcan/Lyve1/Hmmr	6
MF	GO:0016493	C-C chemokine receptor activity	6/1304	24/22373	0.0021021	0.0242881	0.0199679	Ackr3/Ccr3/Ccr2/Cxcr2/Xcr1/Ccr1l1	6
MF	GO:0035615	clathrin adaptor activity	5/1304	17/22373	0.00228978	0.0261416	0.0214918	Ston2/Dab2/Hip1/Arrb1/Ston1	5
MF	GO:0030507	spectrin binding	7/1304	33/22373	0.00252068	0.0284392	0.0233807	Ank3/Myo10/Ush1g/Dync1i1/Epb41/Add2/Ank1	7
MF	GO:0008236	serine-type peptidase activity	23/1304	209/22373	0.00257884	0.028757	0.023642	Gzma/Prss34/Elane/Gzmb/Mmp9/Mcpt8/Hpn/Ctsg/Mmp8/Prss57/Ace/F10/Hp/Prss50/Cd5l/Ltf/Cela1/Prtn3/Mmp13/Hgf/Ctse/Pcsk6/Cma1	23
MF	GO:0004383	guanylate cyclase activity	4/1304	11/22373	0.00272279	0.0300133	0.0246748	Gucy1b1/Npr1/Gucy1a1/Gucy1a2	4
MF	GO:1902936	phosphatidylinositol bisphosphate binding	15/1304	115/22373	0.00279147	0.0303903	0.0249847	Kcnh1/Adap2/Dab2/Hip1/Wipi1/Mtss2/Plcb1/Obscn/Stxbp6/Alox15/Apba1/Tpcn1/Kcnj2/Gramd2/Pard3	15
MF	GO:0008237	metallopeptidase activity	21/1304	186/22373	0.00285206	0.0303903	0.0249847	Clca3a1/Mmp9/Mmp8/Ace/Mmp28/Mmp25/Adamts5/Cpd/Adamts14/Mmp16/Mmp13/Adam22/Adamts4/Adamts3/Adamts9/Cpe/Papln/Naalad2/Adam12/Mmp17/Adamts16	21
MF	GO:1901981	phosphatidylinositol phosphate binding	21/1304	186/22373	0.00285206	0.0303903	0.0249847	Kcnh1/Adap2/Dab2/Arap3/Hip1/Fermt2/Cyth3/Gab2/Wipi1/Mtss2/Plcb1/Obscn/Stxbp6/Alox15/Snx22/Apba1/Tpcn1/Kcnj2/Gramd2/Pard3/Phlda2	21
MF	GO:0019956	chemokine binding	7/1304	34/22373	0.00301696	0.031367	0.0257877	Ackr3/Ccr3/Ccr2/Cxcr2/Xcr1/Ccr1l1/Ackr1	7
MF	GO:0140312		5/1304	18/22373	0.00301979	0.031367	0.0257877	Ston2/Dab2/Hip1/Arrb1/Ston1	5
MF	GO:0005044	scavenger receptor activity	8/1304	43/22373	0.00304185	0.031367	0.0257877	Ackr3/Stab2/Stab1/Cd163/Scarb1/Cd5l/Msr1/Scara5	8
MF	GO:0048306	calcium-dependent protein binding	13/1304	94/22373	0.00311039	0.0317325	0.0260882	Fcnb/Cd177/Atp2b4/Selp/Fcna/Anxa1/Cd209b/Stx2/S100a8/S100a9/Mmp13/Myo1d/Syn1	13
MF	GO:0017046	peptide hormone binding	9/1304	53/22373	0.00327876	0.032703	0.0268861	Npr1/Slc40a1/Ramp2/Crhr1/Prlr/Igf1r/Cmklr1/Inhba/Oxtr	9
MF	GO:1990782	protein tyrosine kinase binding	15/1304	117/22373	0.00330103	0.032703	0.0268861	Cadm4/Gja1/Gp6/Angpt1/Lrp4/Cdh5/Angpt2/Gab2/Pitpnm3/Dock4/Cbl/Shc2/Ceacam10/Ntrk2/Phyhip	15
MF	GO:0015399	primary active transmembrane transporter activity	18/1304	152/22373	0.00330782	0.032703	0.0268861	Atp2b4/Abca9/Kcnj8/Atp7b/Abcc3/Abcd2/Abca13/Atp1b2/Atp1a3/Abcb4/Cox6a2/Atp7a/Abcg4/Cpox/Abcc2/Abca6/Abcg2/Atp6v0a4	18
MF	GO:0003774	motor activity	14/1304	106/22373	0.003386	0.0331344	0.0272407	Myo9a/Stard9/Kif13a/Myo10/Kif13b/Myh10/Dync1i1/Kif24/Kif14/Myo1d/Kif1a/Dnah2/Dnah12/Myh8	14
MF	GO:0035612	AP-2 adaptor complex binding	4/1304	12/22373	0.00389704	0.0363473	0.0298822	Dab2/Hip1/Arrb1/Aak1	4
MF	GO:0039706	co-receptor binding	4/1304	12/22373	0.00389704	0.0363473	0.0298822	Hfe/Bmp2/Tfr2/Wnt9b	4
MF	GO:0001614	purinergic nucleotide receptor activity	5/1304	19/22373	0.00390383	0.0363473	0.0298822	Hcar2/P2ry1/P2rx1/P2ry14/P2ry2	5
MF	GO:0016411	acylglycerol O-acyltransferase activity	5/1304	19/22373	0.00390383	0.0363473	0.0298822	Abhd5/Mogat2/Dgat2/Pla2g15/Mogat1	5
MF	GO:0016502	nucleotide receptor activity	5/1304	19/22373	0.00390383	0.0363473	0.0298822	Hcar2/P2ry1/P2rx1/P2ry14/P2ry2	5
MF	GO:0005125	cytokine activity	24/1304	229/22373	0.00397454	0.0366499	0.0301309	Ppbp/Gdf6/Bmp6/Ccl6/Pf4/Bmp2/Ccl9/Vegfa/Sectm1a/Cxcl12/Kitl/Il36g/Wnt7a/Grem2/Wnt2/Gdf3/Inhba/6030468B19Rik/Ccl24/Wnt2b/Il1b/Crlf1/Wnt9b/Ccl3	24
MF	GO:0030276	clathrin binding	10/1304	65/22373	0.00418053	0.0381822	0.0313906	Lrp1/Ston2/Dab2/Hip1/Arrb1/Trpc6/Cemip/Tom1l1/Ston1/Nsg1	10
MF	GO:0005516	calmodulin binding	21/1304	193/22373	0.00440958	0.0398942	0.0327981	Kcnh1/Tjp1/Atp2b4/Adcy1/Myo10/Pcyt1a/Myh10/Plcb1/Obscn/Slc8a1/Iqgap3/Nos2/Eef2k/Fbxl2/Scn5a/Epb41/Add2/Myo1d/Sphk1/Cnn1/Kcnn3	21
MF	GO:0022836	gated channel activity	31/1304	323/22373	0.00452826	0.040585	0.0333661	Clic5/Clca3a1/Gabrq/Kcnj16/Kcnh1/Kcnd3/Kcnj5/P2rx1/Kcnj8/Scnn1a/Ttyh2/Gabra3/Kcnj10/Trpm2/Kcnj9/Kcng2/Kcnk13/Clcn2/Aqp1/Ano1/Pex5l/Tpcn1/Kcnj2/Scn5a/Grin2c/Chrna6/Tmem63c/Piezo2/Asic2/Kcnn3/Cngb1	31
MF	GO:0015079	potassium ion transmembrane transporter activity	18/1304	157/22373	0.00467032	0.0414707	0.0340942	Kcnj16/Kcnh1/Kcnd3/Kcnj5/Kcnj8/Atp1b2/Atp1a3/Kcnj10/Kcnj9/Kcng2/Kcnk13/Aqp1/Kcnj2/Kcnk12/Cpox/Slc24a3/Slc24a5/Kcnn3	18
MF	GO:0016702	oxidoreductase activity, acting on single donors with incorporation of molecular oxygen, incorporation of two atoms of oxygen	6/1304	28/22373	0.00482035	0.0424102	0.0348667	Alox5/Alox12/Ptgs1/Alox5ap/Alox15/Aloxe3	6
MF	GO:0019829	cation-transporting ATPase activity	8/1304	47/22373	0.00537087	0.0464093	0.0381544	Atp2b4/Kcnj8/Atp7b/Atp1b2/Atp1a3/Atp7a/Cpox/Atp6v0a4	8
MF	GO:0086008	voltage-gated potassium channel activity involved in cardiac muscle cell action potential repolarization	4/1304	13/22373	0.00537167	0.0464093	0.0381544	Kcnd3/Kcnj5/Kcnj8/Kcnj2	4
MF	GO:0030020	extracellular matrix structural constituent conferring tensile strength	7/1304	38/22373	0.00577932	0.0486507	0.0399972	Col4a2/Col14a1/Col6a3/Col4a1/Col4a5/Col5a1/Col6a5	7
MF	GO:0016701	oxidoreductase activity, acting on single donors with incorporation of molecular oxygen	6/1304	29/22373	0.0057833	0.0486507	0.0399972	Alox5/Alox12/Ptgs1/Alox5ap/Alox15/Aloxe3	6
MF	GO:0017147	Wnt-protein binding	6/1304	29/22373	0.0057833	0.0486507	0.0399972	Fzd1/Sfrp1/Fzd4/Frzb/Apcdd1/Lrp5	6

## Sheet: Down-regulated GO terms
ONTOLOGY	ID	Description	GeneRatio	BgRatio	pvalue	p.adjust	qvalue	geneID	Count
BP	GO:0071674	mononuclear cell migration	12/265	182/22893	1.50613e-06	0.00427333	0.00368612	Ccl19/Ccl21a/Cxcl13/Madcam1/Ccl22/Grem1/Ager/Mdk/Ch25h/2610528A11Rik/Cyp7b1/Apod	12
BP	GO:0048247	lymphocyte chemotaxis	7/265	54/22893	2.86388e-06	0.00427333	0.00368612	Ccl19/Ccl21a/Cxcl13/Ccl22/Ch25h/2610528A11Rik/Cyp7b1	7
BP	GO:0072676	lymphocyte migration	9/265	107/22893	4.3475e-06	0.00427333	0.00368612	Ccl19/Ccl21a/Cxcl13/Madcam1/Ccl22/Ch25h/2610528A11Rik/Cyp7b1/Apod	9
BP	GO:0071887	leukocyte apoptotic process	10/265	141/22893	5.9552e-06	0.00427333	0.00368612	Ccl19/Cd3g/Ccl21a/Tnfrsf4/Cd27/Slc7a11/Pdcd1/Il21/Cdkn2a/Ido1	10
BP	GO:2000106	regulation of leukocyte apoptotic process	9/265	113/22893	6.81552e-06	0.00427333	0.00368612	Ccl19/Cd3g/Ccl21a/Tnfrsf4/Cd27/Slc7a11/Pdcd1/Cdkn2a/Ido1	9
BP	GO:0048286	lung alveolus development	7/265	66/22893	1.11903e-05	0.0051771	0.0044657	Igfbp5/Slc7a11/Hopx/Stra6/Pthlh/Gh/Foxf1	7
BP	GO:0010288	response to lead ion	4/265	13/22893	1.15597e-05	0.0051771	0.0044657	Serpina1b/Serpina1e/Serpina1c/Serpina1d	4
BP	GO:0002685	regulation of leukocyte migration	12/265	226/22893	1.39088e-05	0.00545051	0.00470154	Ccl19/Bst1/Ccl21a/Il33/Cxcl13/Madcam1/Thbs4/Grem1/Ager/Mdk/2610528A11Rik/Apod	12
BP	GO:0006968	cellular defense response	4/265	14/22893	1.60364e-05	0.00558602	0.00481843	Lat/Sh2d1a/Tnfrsf4/Il33	4
BP	GO:0030879	mammary gland development	10/265	164/22893	2.24149e-05	0.00702707	0.00606146	Igfbp5/Nme1/Sostdc1/Irf6/Pthlh/Vdr/Sox9/Foxf1/Cdkn2a/Cdo1	10
BP	GO:0050900	leukocyte migration	15/265	378/22893	3.81978e-05	0.0108864	0.00939045	Ccl19/Bst1/Ccl21a/Il33/Cxcl13/Madcam1/Ccl22/Thbs4/Grem1/Ager/Mdk/Ch25h/2610528A11Rik/Cyp7b1/Apod	15
BP	GO:0006520	cellular amino acid metabolic process	12/265	259/22893	5.30091e-05	0.0128014	0.0110423	Fah/Bcat1/Ggt1/Gad1/Slc7a11/Noxred1/Ddo/Gfpt2/Ddc/Cdo1/Tdo2/Ido1	12
BP	GO:1901605	alpha-amino acid metabolic process	10/265	184/22893	5.97197e-05	0.0128014	0.0110423	Fah/Bcat1/Ggt1/Slc7a11/Noxred1/Ddo/Gfpt2/Cdo1/Tdo2/Ido1	10
BP	GO:0090022	regulation of neutrophil chemotaxis	5/265	37/22893	6.44346e-05	0.0128014	0.0110423	Ccl19/Bst1/Ccl21a/Thbs4/Mdk	5
BP	GO:0071675	regulation of mononuclear cell migration	8/265	118/22893	7.07956e-05	0.0128014	0.0110423	Ccl21a/Cxcl13/Madcam1/Grem1/Ager/Mdk/2610528A11Rik/Apod	8
BP	GO:0010810	regulation of cell-substrate adhesion	11/265	227/22893	7.27203e-05	0.0128014	0.0110423	Bst1/Ccl21a/Enpp2/Postn/Grem1/Mdk/Apod/Foxf1/Fam107a/Cdkn2a/Vwc2	11
BP	GO:0030595	leukocyte chemotaxis	11/265	227/22893	7.27203e-05	0.0128014	0.0110423	Ccl19/Bst1/Ccl21a/Cxcl13/Ccl22/Thbs4/Grem1/Mdk/Ch25h/2610528A11Rik/Cyp7b1	11
BP	GO:0001953	negative regulation of cell-matrix adhesion	5/265	38/22893	7.35006e-05	0.0128014	0.0110423	Enpp2/Postn/Apod/Fam107a/Cdkn2a	5
BP	GO:0060326	cell chemotaxis	13/265	313/22893	7.95254e-05	0.0130771	0.0112801	Ccl19/Bst1/Ccl21a/Cxcl13/Enpp2/Lpar1/Ccl22/Thbs4/Grem1/Mdk/Ch25h/2610528A11Rik/Cyp7b1	13
BP	GO:0031640	killing of cells of other organism	6/265	63/22893	8.88871e-05	0.0130771	0.0112801	Ccl19/Ccl21a/Cxcl13/Ccl22/Lyz1/Hamp	6
BP	GO:0048260	positive regulation of receptor-mediated endocytosis	6/265	63/22893	8.88871e-05	0.0130771	0.0112801	Ccl19/Ccl21a/Clu/Grem1/Ptpn5/Hamp	6
BP	GO:0007160	cell-matrix adhesion	11/265	233/22893	9.17688e-05	0.0130771	0.0112801	Bst1/Ccl21a/Madcam1/Enpp2/Postn/Grem1/Itgb4/Apod/Fam107a/Cdkn2a/Fgg	11
BP	GO:0070661	leukocyte proliferation	14/265	367/22893	0.000105043	0.0143178	0.0123504	Ccl19/Bst1/Tnfrsf4/Il33/Cd27/Clu/Zbtb32/Ctla4/Grem1/Ager/Crip3/Il21/Cdkn2a/Ido1	14
BP	GO:0045807	positive regulation of endocytosis	8/265	127/22893	0.000118641	0.0151783	0.0130926	Ccl19/Ccl21a/Snap91/Clu/Grem1/Ager/Ptpn5/Hamp	8
BP	GO:0031589	cell-substrate adhesion	14/265	372/22893	0.000121039	0.0151783	0.0130926	Bst1/Ccl21a/Madcam1/Enpp2/Postn/Grem1/Mdk/Itgb4/Apod/Foxf1/Fam107a/Cdkn2a/Vwc2/Fgg	14
BP	GO:0001952	regulation of cell-matrix adhesion	8/265	129/22893	0.000132269	0.0156128	0.0134674	Bst1/Ccl21a/Enpp2/Postn/Grem1/Apod/Fam107a/Cdkn2a	8
BP	GO:0032735	positive regulation of interleukin-12 production	5/265	43/22893	0.000134464	0.0156128	0.0134674	Ccl19/Mapk11/Ager/Mdk/Ido1	5
BP	GO:0048732	gland development	16/265	474/22893	0.000141916	0.0158896	0.0137061	Igfbp5/Nme1/Aldh1a3/Sostdc1/Irf6/Insm1/Mdk/Stra6/Pthlh/Vdr/Cyp7b1/Sox9/Gcm2/Foxf1/Cdkn2a/Cdo1	16
BP	GO:0030593	neutrophil chemotaxis	7/265	102/22893	0.000186378	0.0201481	0.0173795	Ccl19/Bst1/Ccl21a/Cxcl13/Ccl22/Thbs4/Mdk	7
BP	GO:0071496	cellular response to external stimulus	12/265	303/22893	0.000231414	0.02389	0.0206072	Dapl1/Krt20/Dsc2/Tmem150c/Postn/Aoc1/Vdr/Wnt11/Hamp/Sox9/Fam107a/Slc39a5	12
BP	GO:0060056	mammary gland involution	3/265	11/22893	0.000236233	0.02389	0.0206072	Igfbp5/Vdr/Cdkn2a	3
BP	GO:0061180	mammary gland epithelium development	6/265	78/22893	0.000290801	0.0284894	0.0245746	Sostdc1/Irf6/Pthlh/Vdr/Foxf1/Cdkn2a	6
BP	GO:1902622	regulation of neutrophil migration	5/265	51/22893	0.000304334	0.0287946	0.0248378	Ccl19/Bst1/Ccl21a/Thbs4/Mdk	5
BP	GO:0006534	cysteine metabolic process	3/265	12/22893	0.000312286	0.0287946	0.0248378	Ggt1/Slc7a11/Cdo1	3
BP	GO:0090023	positive regulation of neutrophil chemotaxis	4/265	29/22893	0.000331908	0.0297295	0.0256442	Ccl19/Ccl21a/Thbs4/Mdk	4
BP	GO:0071624	positive regulation of granulocyte chemotaxis	4/265	31/22893	0.000431794	0.0367782	0.0317244	Ccl19/Ccl21a/Thbs4/Mdk	4
BP	GO:0034113	heterotypic cell-cell adhesion	5/265	55/22893	0.000434065	0.0367782	0.0317244	Madcam1/Dsc2/Ager/Dsg2/Fgg	5
BP	GO:0001906	cell killing	10/265	238/22893	0.000481622	0.038836	0.0334995	Ccl19/H2-M2/Ccl21a/Sh2d1a/Cxcl13/Ccl22/Ager/Lyz1/Hamp/Il21	10
BP	GO:0022612	gland morphogenesis	8/265	157/22893	0.000502429	0.038836	0.0334995	Igfbp5/Sostdc1/Mdk/Pthlh/Vdr/Cyp7b1/Sox9/Cdkn2a	8
BP	GO:0044106	cellular amine metabolic process	7/265	120/22893	0.000503532	0.038836	0.0334995	Slc7a11/Insm1/Aoc1/Ddc/Sncaip/Tdo2/Ido1	7
BP	GO:0060346	bone trabecula formation	3/265	14/22893	0.000507904	0.038836	0.0334995	Grem1/Vdr/Wnt10b	3
BP	GO:0071622	regulation of granulocyte chemotaxis	5/265	59/22893	0.000601652	0.0414337	0.0357402	Ccl19/Bst1/Ccl21a/Thbs4/Mdk	5
BP	GO:0009074	aromatic amino acid family catabolic process	3/265	15/22893	0.000629462	0.0414337	0.0357402	Fah/Tdo2/Ido1	3
BP	GO:0009308	amine metabolic process	7/265	125/22893	0.000642832	0.0414337	0.0357402	Slc7a11/Insm1/Aoc1/Ddc/Sncaip/Tdo2/Ido1	7
BP	GO:0002639	positive regulation of immunoglobulin production	5/265	60/22893	0.000650219	0.0414337	0.0357402	Tnfrsf4/Hmces/Il33/Cd27/Il21	5
BP	GO:0051591	response to cAMP	5/265	60/22893	0.000650219	0.0414337	0.0357402	Igfbp5/Aldh3a1/Cdo1/Akap6/Wnt10b	5
BP	GO:0060443	mammary gland morphogenesis	5/265	60/22893	0.000650219	0.0414337	0.0357402	Igfbp5/Sostdc1/Pthlh/Vdr/Cdkn2a	5
BP	GO:0002696	positive regulation of leukocyte activation	14/265	440/22893	0.000659019	0.0414337	0.0357402	Ccl19/Bst1/Trbc2/Ccl21a/Tnfrsf4/Hmces/Il33/Cd27/Havcr1/Timd2/Ager/Mdk/Hamp/Il21	14
BP	GO:0046683	response to organophosphorus	6/265	91/22893	0.000666056	0.0414337	0.0357402	Igfbp5/Lpar1/Aldh3a1/Cdo1/Akap6/Wnt10b	6
BP	GO:0002688	regulation of leukocyte chemotaxis	7/265	126/22893	0.000674041	0.0414337	0.0357402	Ccl19/Bst1/Ccl21a/Cxcl13/Thbs4/Grem1/Mdk	7
BP	GO:0048259	regulation of receptor-mediated endocytosis	7/265	126/22893	0.000674041	0.0414337	0.0357402	Ccl19/Ccl21a/Snap91/Clu/Grem1/Ptpn5/Hamp	7
BP	GO:0010812	negative regulation of cell-substrate adhesion	5/265	61/22893	0.000701662	0.0417866	0.0360445	Enpp2/Postn/Apod/Fam107a/Cdkn2a	5
BP	GO:0071621	granulocyte chemotaxis	7/265	127/22893	0.000706439	0.0417866	0.0360445	Ccl19/Bst1/Ccl21a/Cxcl13/Ccl22/Thbs4/Mdk	7
BP	GO:1990266	neutrophil migration	7/265	128/22893	0.000740059	0.0429645	0.0370607	Ccl19/Bst1/Ccl21a/Cxcl13/Ccl22/Thbs4/Mdk	7
BP	GO:0002683	negative regulation of immune system process	14/265	448/22893	0.000784634	0.0447242	0.0385785	Ccl21a/Sh2d1a/Tnfrsf4/Il33/Nme1/Ctla4/Pdcd1/Grem1/Mdk/Sox9/Apod/Foxf1/Cdkn2a/Ido1	14
BP	GO:0032655	regulation of interleukin-12 production	5/265	63/22893	0.000813606	0.0447483	0.0385993	Ccl19/Mapk11/Ager/Mdk/Ido1	5
BP	GO:2000401	regulation of lymphocyte migration	5/265	63/22893	0.000813606	0.0447483	0.0385993	Ccl21a/Cxcl13/Madcam1/2610528A11Rik/Apod	5
BP	GO:0009063	cellular amino acid catabolic process	6/265	95/22893	0.00083576	0.0451743	0.0389667	Fah/Bcat1/Ddo/Cdo1/Tdo2/Ido1	6
BP	GO:0014911	positive regulation of smooth muscle cell migration	5/265	64/22893	0.000874323	0.0456834	0.0394059	Igfbp5/Lpar1/Postn/Ager/Mdk	5
BP	GO:1901016	regulation of potassium ion transmembrane transporter activity	5/265	64/22893	0.000874323	0.0456834	0.0394059	Kcne4/Ager/Kcns1/Lrrc26/Akap6	5
BP	GO:0098814	spontaneous synaptic transmission	3/265	17/22893	0.000924762	0.0474473	0.0409274	Doc2g/Syt1/Ager	3
BP	GO:0032615	interleukin-12 production	5/265	65/22893	0.000938351	0.0474473	0.0409274	Ccl19/Mapk11/Ager/Mdk/Ido1	5
BP	GO:0002181	cytoplasmic translation	6/265	98/22893	0.00098354	0.0489428	0.0422174	Rplp2/Rpl17/Rps28/Rpl35a/Rpl38/Rps21	6
BP	GO:0050867	positive regulation of cell activation	14/265	460/22893	0.0010107	0.0495085	0.0427054	Ccl19/Bst1/Trbc2/Ccl21a/Tnfrsf4/Hmces/Il33/Cd27/Havcr1/Timd2/Ager/Mdk/Hamp/Il21	14
CC	GO:0022626	cytosolic ribosome	10/267	107/22859	5.19005e-07	0.000146359	0.000128385	Rplp2/Rps24/Rpl17/Rps28/Rpl21/Rpl35a/Rpl38/Rps21/Apod/Rpl36a-ps1	10
CC	GO:0022625	cytosolic large ribosomal subunit	6/267	59/22859	6.43884e-05	0.0067233	0.00589763	Rplp2/Rpl17/Rpl21/Rpl35a/Rpl38/Rpl36a-ps1	6
CC	GO:0062023	collagen-containing extracellular matrix	15/267	396/22859	7.15245e-05	0.0067233	0.00589763	Mfge8/Lamc2/Cilp/Postn/Thbs4/Prg4/Itgb4/Megf6/Serpinc1/Gh/Vwc2/Nphs1/Col9a2/Angptl1/Fgg	15
CC	GO:0030057	desmosome	4/267	24/22859	0.000160857	0.0113404	0.00994771	Pkp3/Dsc2/Dsc3/Dsg2	4
CC	GO:0032281	AMPA glutamate receptor complex	4/267	29/22859	0.000343422	0.0144157	0.0126453	Nrn1/Shisa8/Vwc2/Cacng4	4
CC	GO:0044391	ribosomal subunit	9/267	189/22859	0.000398062	0.0144157	0.0126453	Rplp2/Rps24/Rpl17/Rps28/Rpl21/Rpl35a/Rpl38/Rps21/Rpl36a-ps1	9
CC	GO:0098802	plasma membrane receptor complex	9/267	189/22859	0.000398062	0.0144157	0.0126453	Cd3g/Cd3d/Nrn1/Insrr/Itgb4/Shisa8/Vwc2/Cacng4/Chrna2	9
CC	GO:0005840	ribosome	10/267	231/22859	0.000408955	0.0144157	0.0126453	Rplp2/Rps24/Rpl17/Rps28/Rpl21/Rpl35a/Rpl38/Rps21/Apod/Rpl36a-ps1	10
CC	GO:0034703	cation channel complex	9/267	224/22859	0.00133242	0.0417492	0.0366221	Kcne4/Nrn1/Shisa8/Cacna2d3/Kcns1/Lrrc26/Vwc2/Cacng4/Akap6	9
CC	GO:1902495	transmembrane transporter complex	12/267	371/22859	0.00148283	0.0418158	0.0366805	ND4/Kcne4/Nrn1/ND3/Shisa8/Cacna2d3/Kcns1/Lrrc26/Vwc2/Cacng4/Chrna2/Akap6	12
CC	GO:0008328	ionotropic glutamate receptor complex	4/267	44/22859	0.00171138	0.04227	0.0370789	Nrn1/Shisa8/Vwc2/Cacng4	4
CC	GO:0098878	neurotransmitter receptor complex	4/267	46/22859	0.00202009	0.04227	0.0370789	Nrn1/Shisa8/Vwc2/Cacng4	4
CC	GO:0005844	polysome	5/267	77/22859	0.0020863	0.04227	0.0370789	Rpl17/Rps28/Rpl38/Larp6/Rps21	5
CC	GO:0097060	synaptic membrane	12/267	390/22859	0.00224439	0.04227	0.0370789	Prr7/Snap91/Syt1/Ptpn5/Flrt3/Rgs9/Shisa8/Eno2/Ctnna2/Rapsn/Cacng4/Chrna2	12
CC	GO:1990351	transporter complex	12/267	393/22859	0.00238965	0.04227	0.0370789	ND4/Kcne4/Nrn1/ND3/Shisa8/Cacna2d3/Kcns1/Lrrc26/Vwc2/Cacng4/Chrna2/Akap6	12
CC	GO:0034702	ion channel complex	10/267	294/22859	0.0025186	0.04227	0.0370789	Kcne4/Nrn1/Shisa8/Cacna2d3/Kcns1/Lrrc26/Vwc2/Cacng4/Chrna2/Akap6	10
CC	GO:0015934	large ribosomal subunit	6/267	117/22859	0.00254819	0.04227	0.0370789	Rplp2/Rpl17/Rpl21/Rpl35a/Rpl38/Rpl36a-ps1	6
MF	GO:0031492	nucleosomal DNA binding	5/263	19/22373	2.19592e-06	0.00102989	0.000899172	Hmgn3/H1f10/H1f4/H1f3/H1f5	5
MF	GO:0008201	heparin binding	11/263	170/22373	5.71466e-06	0.00134009	0.00117	Lamc2/Igfals/Cxcl13/Lipc/Postn/Thbs4/Ager/Mdk/Aoc1/Serpina10/Serpinc1	11
MF	GO:0005125	cytokine activity	11/263	229/22373	8.99348e-05	0.010373	0.0090564	Ccl19/Ccl21a/Lta/Il33/Cxcl13/Ccl22/Grem1/2610528A11Rik/Wnt11/Il21/Wnt10b	11
MF	GO:0005539	glycosaminoglycan binding	11/263	233/22373	0.000104868	0.010373	0.0090564	Lamc2/Igfals/Cxcl13/Lipc/Postn/Thbs4/Ager/Mdk/Aoc1/Serpina10/Serpinc1	11
MF	GO:0008009	chemokine activity	5/263	41/22373	0.000114578	0.010373	0.0090564	Ccl19/Ccl21a/Cxcl13/Ccl22/2610528A11Rik	5
MF	GO:1901681	sulfur compound binding	12/263	284/22373	0.000146318	0.010373	0.0090564	Lamc2/Igfals/Cxcl13/Lipc/Postn/Thbs4/Grem1/Ager/Mdk/Aoc1/Serpina10/Serpinc1	12
MF	GO:0004867	serine-type endopeptidase inhibitor activity	8/263	130/22373	0.00015482	0.010373	0.0090564	Serpina1b/Serpina12/Serpina1e/Serpina10/Serpina3n/Serpinc1/Serpina1c/Serpina1d	8
MF	GO:0031491	nucleosome binding	5/263	47/22373	0.00022145	0.0126517	0.0110459	Hmgn3/H1f10/H1f4/H1f3/H1f5	5
MF	GO:0004866	endopeptidase inhibitor activity	10/263	215/22373	0.000242783	0.0126517	0.0110459	Cd27/Serpina1b/Rarres1/Serpina12/Serpina1e/Serpina10/Serpina3n/Serpinc1/Serpina1c/Serpina1d	10
MF	GO:0016702	oxidoreductase activity, acting on single donors with incorporation of molecular oxygen, incorporation of two atoms of oxygen	4/263	28/22373	0.000305999	0.0137456	0.012001	P4ha3/Cdo1/Tdo2/Ido1	4
MF	GO:0030414	peptidase inhibitor activity	10/263	223/22373	0.000324932	0.0137456	0.012001	Cd27/Serpina1b/Rarres1/Serpina12/Serpina1e/Serpina10/Serpina3n/Serpinc1/Serpina1c/Serpina1d	10
MF	GO:0016701	oxidoreductase activity, acting on single donors with incorporation of molecular oxygen	4/263	29/22373	0.000351699	0.0137456	0.012001	P4ha3/Cdo1/Tdo2/Ido1	4
MF	GO:0061135	endopeptidase regulator activity	10/263	231/22373	0.000429103	0.0154807	0.0135159	Cd27/Serpina1b/Rarres1/Serpina12/Serpina1e/Serpina10/Serpina3n/Serpinc1/Serpina1c/Serpina1d	10
MF	GO:0003735	structural constituent of ribosome	8/263	159/22373	0.000603513	0.0202177	0.0176516	Rplp2/Rps24/Rpl17/Rps28/Rpl21/Rpl35a/Rpl38/Rps21	8
MF	GO:0050839	cell adhesion molecule binding	11/263	307/22373	0.00108186	0.0338262	0.0295329	Pkp3/Mfge8/Madcam1/Postn/Thbs4/Itgb4/Dsg2/Ctnna2/Nphs1/Cdh22/Fgg	11
MF	GO:0061134	peptidase regulator activity	10/263	265/22373	0.0012296	0.0360427	0.0314681	Cd27/Serpina1b/Rarres1/Serpina12/Serpina1e/Serpina10/Serpina3n/Serpinc1/Serpina1c/Serpina1d	10
MF	GO:0005126	cytokine receptor binding	11/263	316/22373	0.00136309	0.0376054	0.0328324	Ccl19/Ccl21a/Lta/Il33/Cxcl13/Ccl22/Grem1/2610528A11Rik/Gh/Il21/Amh	11
MF	GO:0005044	scavenger receptor activity	4/263	43/22373	0.00160662	0.0418614	0.0365482	Enpp2/Endou/Prss12/Prg4	4
MF	GO:0031490	chromatin DNA binding	6/263	111/22373	0.00201673	0.0474987	0.0414701	Hmgn3/H1f10/Insm1/H1f4/H1f3/H1f5	6
MF	GO:0005201	extracellular matrix structural constituent	7/263	150/22373	0.00202553	0.0474987	0.0414701	Mfge8/Lamc2/Postn/Scara3/Thbs4/Col9a2/Fgg	7
MF	GO:0042379	chemokine receptor binding	5/263	77/22373	0.00214387	0.0478798	0.0418028	Ccl19/Ccl21a/Cxcl13/Ccl22/2610528A11Rik	5
MF	GO:0038024	cargo receptor activity	5/263	78/22373	0.00226911	0.047918	0.0418362	Enpp2/Endou/Timd2/Prss12/Prg4	5
MF	GO:0043177	organic acid binding	7/263	154/22373	0.00234993	0.047918	0.0418362	P4ha3/Gad1/Lrat/Vdr/Ddc/Tdo2/Ido1	7
