# Supplementary material for: Evaluating the pathogenic and immunological effects of ds-GFP as a control in in vivo RNA interference studies of Schistosoma japonicum
Source: Parasite. 2025 Feb 26;32:16. doi: 10.1051/parasite/2025003 (PMC11863600; doi:10.1051/parasite/2025003)
Supplement: Supplementary file 1 — Supplementary Table 1. All primers for this study. Supplementary Table 2. GFP_spleen_VS_NaCl_spleen_DEGenes and GFP_spleen_VS_NaCl_spleen_GOterms_enrichment. Supplementary Table 3. dsGFP.F_VS_NACL.F_DEGenes and dsGFP.M_VS_NACL.M_DEGenes. [file parasite-32-16-s1.zip › parasite240106-1-olm/SuppTable_3_dsGFP.F_VS_NACL.F_DEGenes.xlsx]

## Sheet: Up_regulated
SYMBOL	baseMean	log2FoldChange	lfcSE	stat	pvalue	padj	Annotation
Sjc_0005057	199.251	1.10205	0.231328	4.76403	1.89764e-06	0.0160028	Similar to acj6: Inhibitory POU protein
Sjc_0009042	468.454	0.602816	0.142342	4.235	2.28553e-05	0.0321232	Similar to MOB1B: MOB kinase activator 1B

## Sheet: Down_regulated
SYMBOL	baseMean	log2FoldChange	lfcSE	stat	pvalue	padj	Annotation
Sjc_0000004	1894.54	-1.32794	0.306484	-4.33281	1.47215e-05	0.0320778	Similar to CD63: CD63 antigen
Sjc_0001370	29.5402	-1.52776	0.35711	-4.27814	1.88463e-05	0.0320778	SJCHGC08923 protein
Sjc_0002168	105.983	-4.69619	1.09824	-4.2761	1.90192e-05	0.0320778	Similar to efhc2: EF-hand domain-containing family member C2
Sjc_0001369	282.533	-0.97525	0.238273	-4.09299	4.25843e-05	0.0448891	SJCHGC08923 protein
Sjc_0009659	157.88	-1.03672	0.252473	-4.10628	4.02084e-05	0.0448891	Similar to Smad9: Mothers against decapentaplegic homolog 9
