# Supplementary material for: Evaluating the pathogenic and immunological effects of ds-GFP as a control in in vivo RNA interference studies of Schistosoma japonicum
Source: Parasite. 2025 Feb 26;32:16. doi: 10.1051/parasite/2025003 (PMC11863600; doi:10.1051/parasite/2025003)
Supplement: Supplementary file 1 — Supplementary Table 1. All primers for this study. Supplementary Table 2. GFP_spleen_VS_NaCl_spleen_DEGenes and GFP_spleen_VS_NaCl_spleen_GOterms_enrichment. Supplementary Table 3. dsGFP.F_VS_NACL.F_DEGenes and dsGFP.M_VS_NACL.M_DEGenes. [file parasite-32-16-s1.zip › parasite240106-1-olm/SuppTable_3_dsGFP.M_VS_NACL.M_DEGenes.xlsx]

## Sheet: Up_regulated
SYMBOL	baseMean	log2FoldChange	lfcSE	stat	pvalue	padj	Annotation
Sjc_0004279	49.8443	1.99999	0.431055	4.63974	3.4884e-06	0.0294176	Similar to tbh-1: Tyramine beta-hydroxylase
Sjc_0002273	1591.54	1.06801	0.241054	4.4306	9.39711e-06	0.0396229	Similar to CATB: Cathepsin B-like cysteine proteinase

## Sheet: Down_regulated
SYMBOL	baseMean	log2FoldChange	lfcSE	stat	pvalue	padj	Annotation
